# Supplementary material for: Strategies of NaCl Tolerance in Saline–Alkali-Tolerant Green Microalga Monoraphidium dybowskii LB50
Source: Plants (Basel). 2023 Oct 7;12(19):3495. doi: 10.3390/plants12193495 (PMC10575140; doi:10.3390/plants12193495)
Supplement: Supplementary file 1 [file plants-12-03495-s001.zip]

Archive with 7 entries (7 files):
- Data S1.xlsx
- Data S2.xlsx
- Data S3.xlsx
- Data S4.xlsx
- Figures S-revised.docx
- Methods S1-revised.docx
- Tables S-revised.docx
