# Supplementary material for: Strategies of NaCl Tolerance in Saline–Alkali-Tolerant Green Microalga Monoraphidium dybowskii LB50
Source: Plants (Basel). 2023 Oct 7;12(19):3495. doi: 10.3390/plants12193495 (PMC10575140; doi:10.3390/plants12193495)
Supplement: Supplementary file 1 [file plants-12-03495-s001.zip › Data S1.xlsx]

## Sheet: Identification
Data S1. Identified metabolites in Monoraphidium dybowskii LB50 under different NaCl concentration stress
Metabolites	Quant Mass	RT(min)	Control-1	Control-2	Control-3	Control-4	20 g L-1 NaCl-1	20 g L-1 NaCl-2	20 g L-1 NaCl-3	20 g L-1 NaCl-4	40 g L-1 NaCl-1	40 g L-1 NaCl-2	40 g L-1 NaCl-3	40 g L-1 NaCl-4	60 g L-1 NaCl-1	60 g L-1 NaCl-2	60 g L-1 NaCl-3	60 g L-1 NaCl-4
3-Aminoisobutyric acid	102	5.14953	9.14872	6.00908	11.7925	5.58201	5.20787	4.78443	5.45572	6.17351	15.0081	9.47965	11.9591	9.92687	17.2098	22.7209	14.9401	15.0159
valine	144	5.19592	57.7921	192.252	89.3744	171.123	97.7727	106.113	103.412	74.03	70.1851	119.255	101.858	92.5366	21.5753	18.2393	22.9755	23.9661
Maleamate	244	5.41652	0.563396	0	0.196228	0.506397	0.308857	0.416541	0.340138	0.50346	1.01732	1.27222	1.25735	0.787608	1.85351	1.3211	1.41795	3.3993
urea	189	5.45949	27.2732	6.78523	55.3692	16.4441	34.2888	32.3146	15.1342	21.1606	53.0089	27.2845	77.3222	45.1095	108.786	110.142	118.591	98.5634
D-alanyl-D-alanine	116	5.56109	31.0691	16.8593	31.7854	15.6347	12.6179	13.6836	16.0227	16.9251	42.9542	29.5762	37.0504	32.1318	54.9191	64.2262	51.1252	50.4455
Dihydroxyacetone	192	5.59628	7.71303	4.37434	8.07021	3.94686	3.59991	3.33062	4.04056	4.30484	10.1287	6.89635	9.75907	8.33889	14.6688	17.5184	13.0915	13.7626
Ethanolamine	174	5.8093	14.5895	186.982	53.3117	210.182	248.776	279.037	229.632	26.7281	22.4276	146.541	69.5314	80.1207	4.74402	5.20171	4.62148	4.44132
phosphate	301	5.84146	156.799	146.459	194.065	180.899	79.4052	77.4323	114.644	80.9087	162.607	122.701	181.584	146.365	186.839	212.045	181.728	169.259
Analyte 31	181	6.01609	0.915835	0.313175	0	0.399864	0	0.260743	0.289706	0.390391	0	0.797668	1.16931	0	0	0	0	0
5-Hydroxyindole-2-carboxylic acid	231	6.05314	3.27073	2.0177	3.60786	1.75071	1.43445	1.26349	0	1.47656	1.28614	2.4669	3.53755	2.43223	4.49088	4.84377	4.63156	4.03724
phosphomycin	211	6.09487	1.92539	0	2.19916	1.18754	0	0	0.706059	0.872272	2.60628	1.46625	2.08859	1.75634	0.0189819	3.29967	0	2.0728
Isoleucine	158	6.11168	18.687	87.8905	35.342	75.5548	49.4788	52.8378	48.8032	36.8544	22.5679	36.1186	26.0836	26.7862	6.54024	3.93873	8.23735	8.62259
proline	142	6.19766	390.637	730.552	335.265	679.324	2230.53	2231.32	2410.97	2800.29	404.994	649.195	403.877	627.06	55.7534	114.17	41.8832	36.2428
glycine	174	6.29172	56.2619	188.05	76.9754	198.977	130.471	121.848	89.383	73.7201	48.5201	58.1531	61.2182	62.3089	27.8304	63.439	7.73726	43.9151
succinic acid	247	6.35977	18.194	36.3974	21.4903	29.6252	10.0731	9.55934	12.4427	8.28129	38.5876	36.4121	55.0121	42.9091	78.9519	108.32	68.2078	66.6106
2,3-Dihydroxypyridine	211	6.38246	0	0.22435	0.652695	0.220196	0	0	0	0.253833	0	0	0	0	0	0	0	0
N-Methyl-DL-alanine	130	6.43702	23.6481	14.2482	23.7131	12.5209	11.4159	10.8017	12.2763	11.8528	31.8554	21.7972	29.9076	25.4243	44.0432	52.5609	39.9209	40.7168
urocanic acid	195	6.47388	3.32033	1.81076	4.17281	1.67711	1.2267	1.96617	2.02957	2.80992	15.7941	11.783	16.7473	13.1626	22.0806	23.3778	20.011	23.0123
D-Glyceric acid	189	6.52539	10.4057	11.7057	7.48753	16.7405	11.8413	12.7941	15.3641	6.97681	4.54048	3.74094	6.02113	4.72509	2.31727	2.79481	2.22757	1.99868
4-nitrophenol	196	6.53871	0	0.202066	0.251858	0.16874	0.0622385	0	0	0	0	0	0.293207	0	0.000204199	0	8.51494	0
Pipecolinic acid	156	6.60209	7.04707	4.84448	7.33348	4.80184	4.4491	4.34291	3.99028	4.45681	14.483	15.6992	17.6308	15.7731	39.0679	48.7324	37.706	32.4513
uracil	256	6.65001	0.638417	20.9404	3.8912	17.6076	3.67014	3.92305	4.51087	0.555893	1.42455	2.45251	2.08999	1.84277	0.765893	0.521215	1.00061	0.861439
Itaconic acid	259	6.69806	0.154573	0	0	0	0.0971017	0	0	0	0	0.0622169	0.0575357	0.131336	0.00364538	0	0.203631	0.237899
5-Methoxytryptamine	174	6.76885	169.87	97.2273	170.642	85.8506	84.7384	77.2687	84.4702	95.7794	233.345	155.474	210.046	183.976	322.908	382.463	294.118	299.314
fumaric acid	245	6.80384	21.9352	75.4387	28.3202	50.7981	14.3946	14.6981	12.8482	4.13607	6.81956	7.92678	9.64062	8.16966	8.99006	11.5721	8.07835	7.77235
Pyrrole-2-Carboxylic Acid	343	6.82498	0.121935	0.0292628	0.150991	0.086368	0.0846973	0.0821247	0.102822	0.0977832	0.505853	0.455575	0.378808	0.602023	1.62408	2.60425	0.912502	1.80264
serine	204	6.90192	220.423	250.75	212.34	253.358	178.481	186.675	169.064	167.559	33.6486	36.5196	41.3044	31.0883	25.2951	29.8952	24.1445	22.4227
hydroxyurea	241	6.91736	2.77061	1.97101	3.47509	1.61344	0.0804469	0.0660604	0.130871	0.0618368	0.611113	0.462136	0	0.775915	0.678602	0.875118	0.612113	0.583373
Pelargonic acid	215	6.95584	1.41257	0.67178	1.16913	0.676987	0.557286	0	1.00384	1.12012	3.26078	2.03868	2.82994	2.06334	3.88632	4.17949	3.71612	3.77923
O-acetylserine	102	7.03649	1.9308	0.911902	1.71532	1.18925	0.921828	0.937344	0.751534	1.02623	0.618001	1.17008	0	1.01343	0	0	0	0
3-Cyanoalanine	141	7.05635	10.175	8.36046	4.9649	7.08186	3.25892	2.20316	4.19364	4.6685	1.03453	2.27753	2.87363	0	0.685884	0.668769	0.894926	0.539124
D-erythronolactone	164	7.10435	0.613868	0.268408	0.780981	0.223998	0.564944	0.552164	0.366417	0.731906	0.398958	0.715816	0.675557	0.582496	0.00719039	0.0119797	0.013693	0.00226629
creatine degr	269	7.13717	0.918652	0.37975	0.562997	0.349083	0	0.147111	0	0.160727	0	0	0.284376	0.228493	0.0038663	0	0.244641	0.236247
threonine	291	7.21645	31.6838	41.9488	46.4338	35.5709	20.4408	19.669	17.3732	23.6789	6.49035	8.3995	10.5001	7.77356	5.0263	6.57277	4.27304	4.52128
Glucose-1-phosphate	217	7.23204	45.1492	28.4538	30.9436	34.3575	43.0741	9.59378	13.8645	12.3057	18.7914	13.862	16.2873	14.142	30.6878	30.096	39.4384	24.3484
thymine	270	7.28147	7.44069	4.41794	8.86036	4.22763	2.45633	2.057	2.40467	2.61415	7.70623	5.07457	7.42291	6.16427	9.20332	11.9756	8.45167	7.7018
malonic acid	307	7.37889	0.0570255	0.03701	0.0744528	0	0.0360502	0.0298934	0.0310621	0.0293853	0.0731961	0.0770458	0.105568	0.0786576	0.159466	0.196977	0.134716	0.152815
3-Hydroxypropionic acid	103	7.53553	0.554197	0.532373	0.425063	0.442887	0.492222	0.515459	0.538329	0	0	0.68266	0.962201	0.73542	0.000123804	1.89766	0	0
5-Aminovaleric acid	154	7.69133	4.05943	2.30716	4.10242	2.05061	1.84229	1.73889	1.8781	2.14749	5.32872	3.46204	4.71492	4.09478	7.25066	8.95422	6.41765	6.63328
beta-Alanine	248	7.77075	0.539992	2.69739	1.04006	1.55701	1.07033	1.03353	0.92938	0.675895	3.71354	4.35162	4.91056	4.36479	0.0124986	0	1.40957	1.38519
5-Hydroxyindole-3-acetic acid	218	7.8743	1.26608	7.50332	1.44779	0.547416	8.96498	0.493287	0.537255	0.792411	1.37582	1.63567	3.61458	5.93029	1.35783	1.69389	1.2978	1.13878
2'-Deoxycytidine 5'-triphosphate degr prod	160	7.9204	0	0	0	0.236951	0	0	0.246649	0	0	0	0.282292	0	5.46011e-05	0	0.162788	0
Cysteinylglycine	257	7.90306	7.79713	3.84341	6.38499	3.10766	5.09459	2.76726	2.88043	2.7282	7.50356	3.80506	5.35457	3.92757	7.81419	6.92043	10.7294	6.42605
putrescine	174	7.98793	188.891	118.331	214.649	149.571	141.208	117.489	90.4653	105.781	74.2214	169.454	281.835	139.622	91.2842	101.278	85.9348	87.3982
L-homoserine	218	8.00983	9.25787	7.50332	11.0678	4.74169	8.96498	8.32837	10.4863	9.40329	3.99251	6.46295	6.84803	5.93029	3.21464	4.46211	2.59202	2.87223
cytidine-monophosphate	243	7.93757	4.89186	2.5454	4.7543	2.47818	4.00323	2.31382	2.22962	2.21152	5.9608	3.35002	4.33923	3.49909	5.68478	5.53325	7.64643	4.34212
asparagine	128	8.11522	19.9516	48.462	23.9046	47.964	28.6667	52.8904	42.562	13.0615	40.9358	61.9824	79.2612	59.0977	28.0962	36.2514	24.0007	25.4914
O-phosphonothreonine	71	8.22881	11.2163	6.70728	13.1281	5.76217	3.86687	3.90797	4.18415	5.8946	15.0922	10.3753	15.5838	12.1491	15.2406	19.1413	13.1276	14.0881
trans,trans-Muconic acid	271	8.41929	0.368721	0.192581	0.310632	0.140668	0.192355	0.112852	0.127055	0.140636	0	0.218242	0.34436	0.234554	0.00775431	0	0.789204	0.590812
nicotinamide	179	8.43415	6.57023	3.51549	5.07225	1.74312	2.61666	2.18343	1.19772	1.93998	1.87275	2.23978	3.28149	3.60046	1.56103	3.20151	1.11605	1.06463
L-Malic acid	233	8.46531	114.332	177.918	98.4698	94.559	39.4792	43.6085	36.2663	32.4263	11.328	18.4206	17.341	17.5299	12.8881	17.6771	10.9272	11.0826
Dodecanol	243	8.52293	0	0.196346	0	0.281526	0.364348	0.379318	0.562475	0	0	0.453002	0.716888	0.582758	0.853699	1.29344	0.704465	0.682821
1-Methylhydantoin	171	8.57021	2.2384	5.64633	2.33983	5.40215	3.98045	7.35004	7.04609	1.64838	10.4789	16.3723	21.6943	16.6289	0.0318509	8.26753	3.9084	0
Analyte 167	307	8.60836	0	0	0	0	0	0	0	0.0430054	0.0121183	0.03009	0.0557227	0.0578247	5.62544e-05	0	0	0.178028
N-Acetyl-L-leucine	84	8.68018	156.264	152.405	188.267	131.94	181.343	144.501	171.196	152.271	34.5864	39.7091	42.5619	38.3786	31.5839	33.5358	31.024	30.2823
6-hydroxy caproic acid trimer	187	8.75512	1.25281	2.55081	1.53277	6.7182	6.29708	4.65386	7.08301	2.7298	9.25585	3.24334	9.04277	3.65009	6.64567	6.50742	6.19842	7.27655
N-Acetyl-L-phenylalanine	260	8.77421	0.41247	0.319401	0.463233	0	0	0	0	0	2.97051	6.83125	9.61549	7.27456	3.45549	5.23475	2.67524	2.94624
N-ethylmaleamic acid	170	8.8265	0	1.35807	0	1.75525	15.6045	12.9446	7.97285	7.43906	153.443	171.733	227.569	180.233	148.089	237.222	116.903	117.108
aspartic acid	232	8.86124	589.732	326.103	752.855	466.643	362.159	340.756	346.025	379.406	107.629	156.788	182.058	160.869	38.0297	41.7974	36.6653	35.8893
5-Methoxyindole-3-acetic acid	176	8.87115	3.6484	32.6334	8.35913	31.593	50.0401	46.1088	31.6565	36.2017	9.21382	9.99599	10.9426	10.2644	2.0445	1.95534	2.00455	2.18034
oxoproline	156	8.90712	684.557	669.608	805.197	612.419	652.323	687.488	616.429	738.003	374.484	399.221	507.066	435.96	245.87	290.727	233.718	218.747
3-hydroxy-L-proline	332	8.93804	0.160053	0	0.270442	0	0.157392	0	0	0.182389	0	0.169933	0.103539	0.116356	0	0	0	0
uracil-5-carboxylic acid	270	8.95095	0	0	0	0	0	0	0	0	0	0	0	0	0	0	0	0
4-aminobutyric acid	174	9.00834	19.54	43.1017	20.0486	30.8028	24.7335	24.9647	23.5216	13.7786	90.4969	111.043	178.933	122.271	97.8658	179.166	67.7717	77.1947
glutamic acid	246	9.02675	714.575	697.691	877.511	623.068	700.503	666.46	669.437	692.06	244.185	270.04	317.655	269.285	187.958	203.486	183.5	177.832
methyl octadecanoate	199	9.06004	4.72371	2.96611	5.53891	2.11202	1.0069	1.05498	1.29551	2.41513	2.82443	3.39362	4.61899	2.74502	4.2496	5.38119	3.57502	3.98921
1-Hydroxyanthraquinone	263	9.14529	0.640096	0.396601	0.722831	0.338219	0.315032	0.298419	0	0.505236	1.19492	1.05068	1.46885	1.03176	2.14993	2.36389	2.08235	2.01881
Methyl Phosphate	241	9.19304	0.860341	0.450288	0.606917	0.475119	0.516131	0.16126	0.135301	0.648245	4.44714	2.29549	4.41489	3.14396	6.63268	8.22185	5.90157	6.01354
4-Hydroxycyclohexanecarboxylic acid	198	9.21716	0	0	0	0	0	0.0977784	0	0.0368733	0.184806	0	0.192747	0	0	0	0	0
L-cysteine	218	9.28751	0	8.11041	0	11.0019	3.17269	3.93042	3.60386	0	1.61233	1.66961	2.2481	1.61785	1.61322	2.33795	1.35889	1.32148
Threonic acid	292	9.30545	188.037	53.245	139.738	47.4945	23.6542	31.1721	24.4838	90.7746	9.69302	6.30219	17.3002	10.6632	4.31841	5.25064	3.84979	3.98403
1-Hydroxy-2-naphthoic acid	317	9.36481	1.0554	0.386259	1.05106	0.579685	0.482262	0.845901	0.868327	1.69424	1.72192	1.11905	1.89415	1.21805	2.32773	0.996009	3.46764	3.65173
Benzoylformic acid	251	9.38887	0.423323	0.228848	0	0	0	0	0	0	0	0	0	0	0	0	0	0
L-kynurenine	192	9.41986	1.19261	0.405465	0.929554	0.57056	0.698606	0.374638	0.455979	0.375444	2.97698	1.64506	5.05928	3.03532	4.80575	5.11099	4.10598	5.28885
3-phenylcatechol	331	9.45858	0.0933439	0.137422	0.149548	0.100629	0.0680467	0.0569398	0.0622376	0.120387	0.11482	0.149576	0.0777281	0.0747776	0	0	0	0
alpha-ketoglutaric acid	198	9.51505	0	3.14007	0.354105	3.39145	3.33649	1.91799	9.48672	0.569083	3.09968	0.949454	3.61505	2.75168	3.08614	8.78415	1.71173	1.95484
3-Hexenedioic acid	273	9.55863	0.789253	0.514299	0.762379	0.444705	0	0.378703	0.407121	0.492942	1.04724	0.732688	0.894399	0.784524	0.0109048	0	1.13528	1.14223
Pyruvic acid	318	9.61266	0.0699036	0	0	0.195302	0.100585	0.0736832	0.0903013	0.045676	0.0905809	0.113424	0	0.175805	0	0	0	0
Orotic acid	254	9.7127	0	0.823465	0	0.763526	0	0.228759	0.329107	0	0.533666	0.345278	1.15954	1.15331	0.77138	0.967598	0.70747	0.670505
O-Phosphoserine	211	9.81738	35.5594	22.2936	39.9604	20.1525	9.39026	8.43872	9.85261	12.5614	34.822	20.8531	30.3878	22.9897	37.9086	46.5045	35.299	33.186
ascorbate	217	9.84886	0.592978	1.35744	0.831247	1.08934	0.806362	0	1.35528	0.691303	0.82629	0.87008	0.973579	0.736782	0.010154	1.46266	0.715771	0
(+-)-Dihydrocarveol	199	9.95215	0.334107	0	0.412884	0	0	0	0	0	0	0	0	0	0	0	0	0
beta-Glutamic acid	307	10.0064	0.0389792	0	0.0248082	0.0604334	0.141081	0.147783	0.128871	0.140396	0.59364	0.57517	0.749022	0.59528	0.161082	0.205732	0.129683	0.156659
ornithine	142	10.0378	72.4729	260.302	96.1899	226.325	145.317	250.175	204.112	47.6863	182.036	297.518	367.228	277.428	81.9554	130.255	61.6293	68.5727
alpha-Aminoadipic acid	260	10.159	1.3868	1.18014	1.74457	1.22511	31.6983	32.0475	20.6872	33.522	30.0414	21.0938	40.8241	30.1754	20.656	21.0016	20.9849	19.9978
phenylalanine	218	10.2078	11.182	87.3927	30.0182	75.9004	37.4231	36.3244	34.5361	22.1572	20.4567	22.2384	21.2846	19.801	6.3368	4.04206	7.77359	8.09817
Saccharic acid	333	10.4051	14.6142	5.24875	9.03675	1.82035	2.3181	2.29846	4.26654	7.48104	0	0	0	0	0	0	0	0
Lyxonic acid, 1,4-lactone	231	10.2914	0.13653	0	0	0	0.0899284	0.110708	0.103183	0.157856	0.260548	0.286785	0.315222	0.211945	0.00642697	0.692267	0	0.38349
3-Methylglutaric Acid	157	10.32	0.691672	0.421642	1.09444	0.441309	0.290929	0.306713	0.302998	0.448789	1.01083	0.743338	1.10816	0.669312	1.44247	1.58209	1.42651	1.32989
1,3-diaminopropane	174	10.4569	8.74597	3.22485	6.4484	4.14619	4.60107	3.67052	4.18517	5.46834	4.97542	4.76464	5.44817	4.50483	2.07833	2.78338	1.7819	1.81003
Lyxose	307	10.5194	0.193864	1.62489	0.541893	0.706284	0.218328	0.250931	0.316782	0.106645	0.127222	0.25739	0.255893	0.2021	0.117023	0.182624	0.0974165	0.0900787
lauric acid	257	10.559	0.335178	0.405005	0.277018	0.352325	0.281025	0.277046	0.323866	0.225622	0.676738	0.458896	0.719053	0.537401	1.31828	1.6246	1.15159	1.22456
scopoletin	234	10.6693	0.47923	1.60163	0.967605	1.39951	1.93639	1.55275	1.38258	2.15207	0	1.15564	1.20198	0.917761	0.779753	0.863136	0.7444	0.737881
1,2,4-Benzenetriol	342	10.6943	0.336146	0	0.331146	0.146997	0.172865	0	0.166028	0.382452	0.195106	0	0.229563	0.174983	0.214843	0.27707	0.202314	0.176908
taurine	327	10.7242	4.74263	3.84821	8.14138	3.87278	1.40034	1.80723	1.67726	2.40092	2.67679	1.9791	2.49311	1.95529	0.711496	1.31203	0.682131	0.402444
Quinoline-4-carboxylic acid	156	10.773	0.504274	0.30017	0	0.221691	0	0.142757	0.194682	0.290448	0	0	0	0	7.92555e-05	0	0.497859	0
ribose	307	10.8162	0	1.91373	0.535144	2.43042	0.965454	0.829302	1.94583	0.302547	4.1111	2.1157	2.51525	2.59761	1.67264	0.369017	3.57552	3.54668
glycerol	228	10.8647	2.21208	0.442482	0.735695	0	0.348374	0.299847	0.313818	0.582	2.47939	2.48102	3.35765	1.24666	3.51794	5.48356	2.6218	3.02832
3,5-Dihydroxyphenylglycine	282	10.9249	1.55755	0.730426	1.1284	0.720385	0.744751	0.702695	0.393291	0.806552	2.05866	0.967833	2.97218	2.15715	2.77109	3.07597	2.37868	2.90827
Nicotianamine	186	11.0046	0.309296	0.13747	0.270588	0.098301	0.0730233	0.0633835	0.172212	0.120827	0.517044	0.576827	0.219273	0.455698	1.00791	1.45831	1.07554	0.652821
Ergosterol	141	11.0216	4.24483	2.50044	6.50115	2.64037	1.88893	1.86588	1.56229	2.8249	6.11154	5.50392	7.85094	4.22262	10.0487	10.7868	9.81096	9.58786
xylitol	307	11.105	0.324444	1.72466	0.833498	1.36002	0.939679	1.03788	1.42591	0.793196	0	0.632848	0.506572	0.497307	0	0	0	0
2-Keto-L-gulonic acid	311	11.1513	0.209651	0.283168	0.103827	0.280018	0.207067	0	0.188635	0	0.130892	0.0659232	0	0.0735414	6.11619e-05	0.228803	0	0
5-hydroxytryptophan	214	11.1818	0	0.503698	0	0.243012	0.727531	0.795415	1.26481	0.738019	0	0	0	0	0	0	0	0
indole-3-acetic acid	321	11.238	0.296429	0.0321205	0.183094	0	0.127931	0.189374	0.140782	0.491397	0.0520503	0.0647305	0.0957025	0.0823955	5.33017e-05	0.15144	0	0
hexadecane	57	11.2542	9.33193	5.58685	21.0568	6.11491	3.37949	4.29066	1.89822	4.14797	8.04908	6.29604	5.6275	5.2634	6.5821	12.8329	4.54466	4.88952
2,6-Diaminopimelic acid	200	11.2915	1.7705	1.71886	1.67407	1.86996	1.49141	2.6491	1.98809	2.96417	1.11978	0.888202	1.4054	1.26409	2.78801	4.91577	2.11955	2.07993
Maleimide	154	11.3267	0.783611	0.724436	0.939282	0.746306	0.653143	0.604641	0.675609	0.375441	0.650396	0.857263	0.79487	0.453596	0.829166	1.13206	0.877755	0.573697
N-alpha-Acetyl-L-ornithine	70	11.4266	1.69281	2.01113	1.60078	2.67986	14.9159	15.3679	9.9522	10.4818	2.92563	2.78042	3.15874	3.11969	0.457986	0.692324	0.392072	0.353902
beta-Glycerophosphoric acid	243	11.4658	23.126	16.7302	29.8559	14.4439	8.14666	8.73137	9.99907	13.7567	29.007	19.9167	28.8484	18.5106	37.6427	39.1303	37.6691	36.1864
carbamoyl-aspartic acid	257	11.6312	0.562026	0.916451	0.413239	1.01248	0.663929	0.887753	0.661586	0.198127	0.838859	2.86113	9.14561	10.3737	0.760134	1.02411	0.692713	0.619115
glycocyamine	256	11.6934	0.105669	0	0	0	0	0	0	0	0	0	0	0	0	0	0	0
alpha-Santonin	121	11.7346	3.39995	2.27365	5.85294	2.28365	1.4438	1.53687	1.33987	2.26701	4.92774	4.49014	6.58373	3.41564	7.99378	8.90309	7.63955	7.51014
3,6-Anhydro-D-galactose	226	11.8797	0	0.0376619	0	0	0	0	0	0	0	0	0	0	0	0	0	0
D-Fructose 1,6-bisphosphate	315	11.8931	2.5394	3.35352	1.90445	3.47411	0.749812	0.763585	1.17285	0.380973	1.97998	2.06092	3.00668	2.74298	2.31805	2.63496	2.39113	1.97692
6-Methylmercaptopurine	138	11.943	2.32352	0.977122	2.09733	0.834041	0.843027	0.603527	0.486776	0.90057	2.14238	1.63812	2.46908	2.11995	4.10833	4.6612	3.9982	3.72079
D-(glycerol 1-phosphate)	357	12.0064	531.711	411.22	685.222	358.275	251.526	278.759	289.263	404.236	700.218	507.87	755.246	463.644	989.369	1063.7	955.433	952.922
gluconic acid	292	12.0373	2.76239	1.91871	1.28302	0.756462	0.734477	0.863519	0.171732	0.143044	1.94721	1.90107	2.28195	2.05071	0	0	0	0
Erythrose	159	12.0842	4.42384	5.70779	4.89906	5.5976	3.92081	3.68306	4.88045	2.52248	4.86787	2.388	3.55968	2.95153	9.24246	11.5077	8.91933	7.69204
salicyl alcohol	253	12.147	0.970493	0.46413	1.00404	0.423399	0.442163	0.326345	0.330227	0.532606	1.05584	0.932102	1.33033	1.07333	2.24769	2.44289	2.19314	2.11953
Galactonic acid	292	12.1865	3.27268	2.45933	1.49045	1.19433	1.43798	0.499321	0.939646	3.0918	1.02359	1.25597	1.06062	1.46288	1.43606	1.91168	0.840413	1.84336
glutamine	156	12.204	116.55	12.2279	75.6527	4.81343	73.181	94.1328	49.8482	250.426	29.0283	25.8126	35.3777	30.6959	29.515	55.2124	23.7825	19.581
L-Threose	315	12.2399	2.36862	1.71436	1.81464	0.394851	0.182643	0.233558	0.263264	0	0	0	0	0	0	0	0	0
O-Phosphorylethanolamine	138	12.3165	2.49673	1.00846	2.25396	0.888061	0.912863	0.613039	0.512055	0.914408	2.28821	1.74881	2.67452	2.13683	4.08877	4.67319	3.93616	3.71614
N-Acetyl-beta-D-mannosamine	157	12.3565	1.47173	1.93369	1.58981	1.99494	1.6693	1.19165	1.7307	0.655297	1.80863	0.742653	1.17508	0.979583	3.18384	3.75308	3.17181	2.7112
methionine sulfoxide	355	12.369	0.245535	0.155182	0.258866	0.123044	0.10563	0.103567	0.101765	0.133435	0.244221	0.140165	0.183849	0.159928	0.315614	0.423188	0.244758	0.303528
5-Methylresorcinol	178	12.4593	0.775243	0.429774	0.881908	0.355852	0.315683	0.237137	0.235778	0.467646	1.01244	1.13488	1.32717	0.889089	1.75028	1.92739	1.67585	1.66003
Cytosin	237	12.4785	0.757249	0.56098	0.688949	0.377417	0.370111	0.331833	0.335327	0.406842	1.05586	0.732464	1.11393	0.790441	1.97525	2.32153	1.79961	1.84465
azelaic acid	241	12.5587	4.31892	2.49314	3.58519	1.49913	0.893321	1.1216	0.518354	1.32609	0.842764	0.231706	0.697875	0.736818	0.511126	0.737589	0.549381	0.32953
prostaglandin A2	178	12.5693	1.14539	0.473974	1.08785	0.418793	0.391673	0.232574	0.214421	0.418465	0.991256	0.723914	1.16822	0.864765	1.87794	2.09257	1.82489	1.73431
octanal	128	12.6168	0	0	0	0	0	0.0995007	0.0952313	0.151191	0	0	0	0	0	0	0	0
3-phosphoglycerate	357	12.6488	54.1789	60.2173	40.6284	6.48089	3.86429	3.64054	4.19741	10.1668	1.68342	1.1878	2.56722	2.61769	1.47377	1.74652	1.47282	1.24442
hypoxanthine	265	12.6715	7.61931	10.5213	4.28038	8.58437	4.80388	4.34488	4.11064	2.37421	6.04252	5.54348	7.82131	10.0944	10.3301	13.1121	8.21408	10.2348
beta-Mannosylglycerate	204	12.7449	5.78768	11.5545	16.8995	9.42302	0.831772	3.35631	7.82219	3.73382	19.6183	14.5213	32.659	21.2589	85.1536	142.484	64.763	66.9139
citric acid	214	12.8567	23.9675	52.2194	23.0337	67.2422	24.2331	34.109	55.2043	8.616	3.00053	17.7423	7.21927	6.55412	2.66	4.20821	2.14827	2.0819
citrulline	256	12.9637	18.905	65.2616	26.333	58.0086	44.4075	65.7606	51.8834	10.9815	59.7351	141.3	221.307	156.589	37.9294	50.9161	31.5328	33.9866
trans-3,5-Dimethoxy-4-hydroxycinnamaldehyde	263	12.9748	0	0.0184506	0	0.0193341	0	0	0	0.0640126	0	0	0	0	4.60701e-05	0	0	0.0977859
alpha-D-glucosamine 1-phosphate	329	13.0195	1.49103	0.43057	2.12888	0.28433	0.268782	0.227021	0.178047	0.784176	0.202248	0.166858	0.237912	0.207772	0.244461	0.254921	0.242398	0.236426
saccharopine	70	13.1365	0	0	0	0	0	0	0	0	0.357967	0	0.276232	0	0.532801	0.467455	0.581016	0.556888
glucuronic acid	226	13.1732	0.675613	0.203329	0.954389	0.153343	0.170397	0.130309	0.114524	0.340185	0.174085	0.141972	0.054629	0.171743	0.11858	0.0815981	0.149435	0.13674
Myristic Acid	285	13.369	2.27144	6.84819	2.5204	5.63303	2.6101	2.72405	3.3016	1.74921	7.75143	4.70664	6.99185	5.68695	16.8424	20.748	14.8767	15.4785
Threitol	307	13.4104	0	0.248027	0.521175	0.402659	0.385919	0.408401	0.3508	0.428076	0	0.118272	0	0	0	0	0	0
phytosphingosine	204	13.45	0.7067	0.961941	0.861254	1.24249	0.725657	0.552168	0.146723	0.358834	0	0	0	0	0	0	0	0
Methoxamedrine	128	13.4629	2.4799	0.479539	3.60275	0	0.781247	0.60282	0.582674	0.831807	0.403257	0.311644	0.319137	0	0.239398	0.188952	0.306575	0.236851
Allo-inositol	318	13.521	0.0738018	0	0	0.0355546	0	0	0	0	0	0	0	0	0	0	0	0
vanillin	311	13.5396	0.34886	0.251507	0.382818	0	0.119872	0.107669	0.111497	0.152208	0.261548	0.28071	0.3762	0.288932	0.412664	0.509156	0.339424	0.406628
3-Phenyllactic acid	193	13.566	7.83144	11.9098	9.64077	10.6545	5.21326	5.85394	6.60664	3.96565	6.09559	3.05875	4.93384	3.50901	12.0481	16.483	10.5381	10.0684
adenine	301	13.604	0	0	0.0518177	0	0	0	0	0	0.123954	0.0828991	0.091902	0	0.00288229	0.194193	0.123307	0
Acetylsalicylic Acid	195	13.6278	0.575026	0.143065	0.951826	0.184649	0.125634	0.127906	0	0.187378	0.407556	0.313207	0.462748	0.256205	0.0137565	1.79704	1.44869	0
Tagatose	307	13.6522	7.52705	125.863	25.161	227.265	87.7524	71.6861	59.4136	15.2782	26.8884	49.0931	39.8459	31.3452	13.474	19.3129	12.1194	10.451
noradrenaline	174	13.7469	11.1307	7.95505	14.333	9.17173	10.1027	6.42051	4.437	5.41106	16.318	17.6261	43.9814	32.0867	11.9952	13.4533	10.8646	11.808
adrenaline	355	13.7602	14.4622	11.4353	21.5028	8.38853	6.22893	6.15339	6.60977	9.29014	15.9867	11.2147	15.7065	9.59124	23.5971	21.5203	25.8946	23.5787
2-hydroxypyridine	138	13.7706	0	0.413718	0.738004	0.302822	0	0	0	0	0.616482	0.527206	0.807369	0.497152	8.91994e-05	0	0.709749	0
Methyl-beta-D-galactopyranoside	204	13.9754	0	0	0	0	0	0	0	5.77544	3.42636	0	3.25971	6.04344	0	0	0	0
palmitic acid	313	13.9284	90.8953	495.517	147.052	407.071	128.785	132.492	165.986	71.5795	298.246	173.723	255.408	207.531	506.366	580.301	470.423	475.61
D-Talose	321	13.9507	5.32142	120.188	21.8902	82.9716	31.5446	34.4565	48.455	9.07643	8.69107	17.3812	13.6463	11.2165	5.03867	4.68104	5.79744	4.71377
Analyte 571	318	14.0173	0.372404	0.164491	0.545329	0.132137	0.176024	0	0	0	0	0	0.111187	0	0	0	0	0
galactose	247	14.2005	1.63342	1.09246	0	1.15986	0.736481	0	0.788586	0.646409	0	0	0	0	0	0	0	0
Methyl Palmitoleate	138	14.1915	14.6069	1.87904	6.22714	4.42898	4.55243	3.40159	1.52606	1.76133	10.247	4.99966	11.1656	4.45906	25.3662	21.8017	26.1522	28.6265
threo-beta-hydroxyaspartate	320	14.2132	10.8699	14.6673	11.0891	15.6178	11.7136	9.35741	13.2417	5.17919	11.3533	4.50598	7.64854	6.47254	23.7743	28.8793	23.4139	19.873
Menthone	198	14.2609	0	0.112207	0	0.153922	0	0	0.0439684	0	0	0	0	0	0	0	0	0
pentadecanoic acid	299	14.335	0.774432	0.627884	1.16233	0	0	0	0.198456	0.197993	0.460895	0	0.456276	0.225424	8.27336e-05	0	0.566324	0
histidine	254	14.3905	4.85222	23.8455	10.7802	25.7368	55.5931	52.744	30.9656	26.0225	11.9049	20.8593	22.6941	18.3882	2.02074	2.73101	1.84352	1.63894
N-Carbamylglutamate	87	14.4563	0	0	0	0	0	0	0	0	0	0	0	0	0	0	0	0
lysine	317	14.5004	961.305	512.64	1039.66	560.443	569.636	522.659	418.17	573.193	262.265	528.725	501.718	443.377	97.5007	141.093	85.1813	77.1208
4-Acetamidobutyric acid	136	14.5471	0.943909	0	0.515684	0.247418	0.217799	0.178337	0.168655	0.234692	0.777869	0.619416	0	0.749541	2.08719	2.65053	1.9169	1.7896
methyl hexadecanoate	87	14.5927	80.1979	9.23327	28.5839	22.2745	30.012	20.6202	9.08694	9.33128	71.3119	29.8704	75.0178	27.7616	124.539	149.171	110.677	116.996
3,4-Dihydroxymandelic acid	355	14.6141	0.49758	0.197729	0.512051	0.18233	0.18787	0.131276	0.0687532	0.262091	0.320865	0.279552	0.317544	0.222408	0.599634	0.800476	0.648766	0.415166
tyrosine	218	14.7293	22.6755	145.99	53.0241	130.372	140.42	161.186	125.014	83.0613	47.1351	64.2378	61.074	56.7787	12.5716	9.48339	14.2359	14.7173
2-Indanone	87	14.7039	0	0	0	0	0	0	0	0	0	0	0	0	0	0	0	0
O-Succinylhomoserine	128	14.8307	1.24222	0.954965	0.753605	1.05441	0.292283	0.779916	0	0.818617	0	0.93238	0.921119	0.934969	5.85137e-05	0	0.200351	0
Norleucine	158	14.9811	5.20941	4.11539	5.31874	4.33447	2.26047	2.41382	2.63624	1.60134	3.4133	8.917	16.7795	9.58918	2.66587	3.0059	2.68416	2.3482
ribulose-5-phosphate	357	15.0107	0	9.13653	0.982943	1.73612	0.189499	0.253857	0.396598	0	1.52445	0.782433	1.5432	1.33225	2.79647	3.8537	2.58444	2.19577
Gluconic lactone	71	15.0394	1.24747	0	0.497535	0	1.14201	0.860603	1.18852	0.372166	0.652432	0.296878	0	0	1.15639	1.43946	1.10012	0.976512
Dioctyl phthalate	149	15.0541	2.88162	1.79092	1.41617	1.32087	0.997349	0.801148	0.924087	1.30285	2.66146	1.60808	2.31911	1.7782	4.69182	5.04941	4.88992	4.18295
Hydantoin, 5-(4-hydroxybutyl)-	331	15.2067	0	0	0	0.106245	0	0	0	0	0	0	0	0	0	0	0	0
Isopropyl-beta-D-thiogalactopyranoside	217	15.3364	0	1.98099	0.72034	3.26726	1.68003	1.50155	1.75035	0.71375	0.549999	0.810677	0	0	0	0	0	0
Galactinol	204	15.3595	1397.46	434.602	229.888	691.584	629.267	514.312	591.552	108.953	564.889	214.34	578.007	345.861	1439.73	1922.25	1225.38	1266.96
gly-pro	174	15.3721	1.76369	4.92267	3.17237	3.67777	2.75348	2.89254	2.57206	2.0429	1.69695	1.83732	1.83645	1.62793	1.15457	1.09363	1.23789	1.13687
heptadecanoic acid	327	15.4361	0.513626	4.1057	0.987649	3.20998	1.71679	1.57795	1.61182	0.636817	2.41755	1.21025	2.03145	1.53736	4.26534	4.54855	4.26359	4.00142
Synephrine	267	15.481	0	0.140853	0	0.187923	0	0	0.326112	0	1.70719	1.32212	1.43949	1.43681	1.35713	2.06427	1.06878	1.13294
5-Dihydrocortisol	272	15.5314	0.327632	0.158325	0.346856	0.154346	0	0.105822	0.109737	0.232537	0.310981	0.195654	0.349184	0.290663	0.870613	1.44439	0.703348	0.649562
pantothenic acid	291	15.5546	5.38844	3.81961	8.4863	3.49613	3.16103	3.10304	2.3151	3.51407	1.8777	2.36166	2.4626	2.32898	1.68183	2.56352	1.34464	1.38009
D-galacturonic acid	216	15.5843	0.20838	0.276331	0.318837	0.20704	0.127085	0.0825087	0.129358	0.119563	0.124603	0.042719	0.176947	0.0378443	0.226734	0.246681	0.244925	0.192922
arachidonic acid	164	15.6677	0.0106366	0.0362105	0.00734649	0.0443571	0.0293576	0.0162321	0.057166	0.00853389	0.0712592	0.0478071	0.059345	0.0757763	0.23119	0.305751	0.265706	0.152103
4-hydroxycinnamic acid	237	15.7696	1.17264	1.39805	1.53669	1.30456	1.05222	1.00011	1.27096	0.677114	2.66085	1.32036	2.10141	1.95944	4.19403	5.12366	3.95289	3.6425
Phytol	143	15.8122	639.392	615.969	764.213	583.537	266.915	257.785	313.933	305.752	395.101	211.331	344.833	203.034	579.374	656.117	539.407	549.515
nicotinic acid	180	15.8372	0.384936	0.330058	0.347443	0	0	0.434555	0.500402	0.186781	0.732769	0.816265	1.10651	0.872332	0	0	0	0
cis-Phytol	169	15.8395	0	0	0	0	0	0	0	0	0	0	0	0	0.417579	0.440554	0.368923	0.448003
2-keto-isovaleric acid	186	15.88	0.74925	0	0.486088	0	0	0	0	0.189238	0.97961	0.36625	0.437386	0	0.00680657	0.652084	0.483605	0
Glucoheptonic acid	321	16.0978	0.381888	0.172461	0.259017	0.0385007	0.0899146	0.0589939	0.16128	0.222205	0	0	0	0	0	0	0	0
methyl heptadecanoate	87	16.1864	0.653192	0	0.255637	0	0.287756	0	0	0	0.629575	0	0.545984	0	1.00535	1.1423	0.885399	1.0047
androsterone	270	16.2845	2.19397	1.1676	2.69725	1.0581	0.975396	0.833896	1.13211	1.59846	2.6272	2.57406	4.10214	1.27295	2.87228	3.03788	3.02348	2.5799
palmitoleic acid	73	16.331	14.4163	26.9022	15.4134	29.7671	27.2919	25.2375	36.1237	14.9971	101.18	51.7748	95.6547	70.0425	222.642	250.201	210.474	209.573
Purine riboside	218	16.3813	0	0.702695	0	1.00397	0.560719	0.434163	0.670403	0	1.30754	0.942504	1.231	0.919448	0.512985	0.123034	1.06869	1.02668
2,4-diaminobutyric acid	174	16.5833	7.82123	5.9329	8.23542	6.76336	4.08404	3.52478	3.58871	3.59853	3.33723	14.1144	15.0211	7.89852	0	0	0	0
1,2-Cyclohexanedione	214	16.6363	0.368248	0.819037	0.468065	0.213197	0.300528	0.335752	0.21352	0.487056	0	0.304632	0	0.235114	0	0	0	0
N-Acetyl-L-glutamic acid	289	16.6688	0.0781842	0.289664	0.105664	0.275837	0.274365	0.31157	0.276772	0	1.34995	1.04541	1.6644	1.29433	1.68388	2.69642	1.4059	1.25948
Melezitose	362	16.6826	1.89321	0.652518	1.51713	0.818656	1.0597	0.579166	0.437526	0.652559	0.376614	3.40499	7.22555	3.83488	0.180434	0.284597	0.13943	0.148036
indole-3-acetamide	332	16.7603	0	0	0.206852	0	0	0	0	0.0336484	0	0	0	0	0	0	0	0
4-HYDROXYPYRIDINE	166	16.7953	0	0	0.0543981	0	0	0	0	0	0.0762616	0	0	0.0436126	0.153684	0.145576	0.149968	0.166263
N-Acetyl-D-galactosamine	333	16.9507	0	0.630256	0.122117	0.799406	0.612461	0.58958	0.464313	0	0.121202	0.141837	0.139572	0.084826	0	0	0	0
myo-inositol	318	17.1635	7.20889	16.6751	8.27324	18.3784	13.0974	12.0605	12.4944	10.2181	3.80204	2.91286	3.127	2.95144	6.44363	8.21855	5.94653	5.47436
conduritol b epoxide	263	17.1728	0	0.063615	0	0.073572	0.05002	0	0	0	0	0.0207394	0	0	0	0	0	0
Analyte 759	311	17.2184	0.221849	0	0.310335	0.0561831	0.0636931	0	0	0	0.222596	0	0	0	0.312149	0.321605	0.345604	0.273644
Linoleic acid methyl ester	292	17.379	17.6353	1.87117	5.01258	4.32635	3.76137	2.41397	1.41997	1.35621	6.99266	3.0467	7.71775	3.19118	11.4693	14.4282	10.0056	10.451
Acetol	315	17.4406	1.37215	1.80728	1.29104	1.60865	0.544314	0.491206	0.595932	0.264928	0.423173	0.617692	0.76798	0.589413	0.567558	0.789987	0.448677	0.515795
Atropine	124	17.6361	0	0.827316	2.33035	0.743317	0.533951	0	0.303694	0.631025	1.19989	1.2258	1.72471	0	1.77231	1.91791	1.68411	1.72354
guanine	355	17.6926	8.81115	5.51329	3.01306	2.47432	5.02263	3.757	1.7781	2.60926	4.8987	3.76796	7.32941	10.2388	8.89714	20.6383	6.34152	5.38126
D-Altrose	319	17.7092	0	0	0	0	0	0	0	0	0	0.0966625	0	0	3.56235e-05	0	0.0452095	0
Cetadiol	226	17.8991	0.0981465	0.0755146	0	0	0	0	0	0	0	0	0	0	0	0	0	0
mannitol	319	17.9307	0	1.99725	0.36129	3.86289	0.701318	0.804542	2.28514	0.250781	1.37639	0.833625	0.929805	0.871239	0.728299	0.676945	0.823157	0.693256
Sedoheptulose	204	18.0093	15.3543	0.931224	1.32395	0	3.18922	0	0.814491	1.15801	2.46018	0	1.81209	0.269721	6.38642	5.60143	10.334	4.49992
spermine	156	18.2198	423.18	143.971	385.222	257.379	220.65	244.521	221.737	258.046	132.851	243.561	184.418	211.454	16.2143	29.5368	11.3906	12.6702
Octadecanol	327	18.3108	0.317846	0	0.318302	0	0.197464	0.118775	0.150314	0.201932	0.346066	0.382661	0.502798	0.298313	0.762839	0.816871	0.667722	0.813859
cycloleucine	156	18.3245	1.03736	0	0	0	0	0	0	0	0	0	0	0	0	0	0	0
4-Androsten-11beta-ol-3,17-dione	248	18.4796	0.0515605	0.018877	0.0713363	0.0210126	0.0142449	0.0239107	0	0.0252819	0.0526519	0.0638164	0.0608023	0.0334354	0.0901941	0.0806071	0.126486	0.0719645
Isoxanthopterin	174	18.6549	1.5834	1.08181	1.50649	1.95045	1.09702	0.914408	1.22165	0.722991	1.68075	2.1408	2.12103	1.45667	0.00713275	0	0.760078	0.477443
Homogentisic acid	343	18.7329	0	0	0	0	0	0	0	0	0	0	0	0	0	0	0	0
Coprostan-3-one	356	18.9771	0	0	0	0	0	0	0.0351947	0	0.323189	0.20555	0.386803	0.358412	0	0	0	0
ribose-5-phosphate	299	19.0396	1.02508	0	0.935228	0.584559	0.562249	0.505317	0.453373	0.510623	4.92791	0	5.28794	3.76828	12.1488	12.9907	12.027	11.4763
D-Arabitol	243	19.0208	0	1.66809	0	2.09902	1.68261	1.78038	4.57984	0.190582	0	0.846716	0	0.512563	0	0	0	0
tryptophan	202	19.1341	14.5521	67.3035	38.1921	54.664	137.675	102.6	63.428	68.3166	27.8949	38.7884	36.0336	35.0063	6.23226	6.79359	5.63595	6.32222
trehalose-6-phosphate	343	19.1613	42.1681	17.8818	53.9158	11.7714	6.04961	8.03021	13.5951	19.2943	29.4583	20.5648	32.0121	10.3332	30.5529	23.1688	36.8624	33.3942
linoleic acid	164	19.176	1.21466	6.22769	1.65043	4.88005	2.41908	2.48016	2.89594	1.20965	5.66546	2.83092	5.05623	3.82427	13.9801	16.9141	12.8262	12.5948
linolenic acid	314	19.2872	19.3211	14.1087	24.2659	14.7702	11.313	9.38688	14.0447	13.1804	28.9335	22.3961	31.4679	13.2775	0.137609	0	54.0785	48.1868
oleic acid	355	19.3428	0.893915	4.19748	0.114988	0.201055	0.115574	2.21668	0.139073	1.13154	0	0	0	0	0	0	0	0
Carnitine	247	19.4348	0	0	0	0	0	0	0	0	0.268941	0	0	0	0.0077618	0.752097	0.62176	0
3-Hydroxynorvaline	131	19.6349	3.63847	2.56373	4.54537	1.65632	1.16057	1.5405	1.36432	2.26403	2.88604	2.82264	5.74349	2.60125	0.0250072	4.50566	0	3.47091
erythrose 4-phosphate	329	19.6819	0.162915	0.148751	0.0570531	0.191906	0.106768	0.122791	0.0784219	0.0440972	0.0924181	0.0703956	0.158372	0.0634147	0.00320964	0.230948	0	0.143174
stearic acid	356	19.7071	1.31934	1.97469	1.16111	1.51041	0.941785	1.05081	1.24326	1.01696	2.48917	1.89847	2.3016	1.52206	4.41124	4.20245	3.57848	5.70797
L-dopa	218	19.7365	0	2.69766	0	1.87744	0.617059	0.670198	1.41228	0	0	0	0	0	0	0	0	0
Fructose 2,6-biphosphate degr prod	270	19.7849	0	0.129068	0.0344718	0.101663	0.00126661	0	0.0334396	0	0	0	0	0	0	0	0	0
spermidine	214	19.8199	2.48913	0.532451	2.02112	1.41815	1.42557	1.41652	1.2161	1.60401	1.13813	1.73612	1.43765	1.58954	0.288659	0.447782	0.185307	0.289866
Atrazine-2-hydroxy	341	20.028	0.134445	0	0	0	0.158067	0.10001	0.0820183	0.153812	0.462813	0.200144	0.375236	0.298189	0.951335	1.25787	0.772015	0.886621
cis-sinapinic acid	268	20.1565	0.0485818	0.062129	0.107918	0	0	0.0183271	0	0	0	0.0336617	0	0.0505947	3.68645e-05	0	0.0501009	0
glutaraldehyde	145	20.177	0	0.723482	0	0.279455	0	0	0	0	0	0	0	0	0	0	0	0
Analyte 934	128	20.2193	0.486871	0.444307	0.377969	0.448904	0	0.11261	0	0	0.405541	0.626271	0.724054	0.606303	0	0	0	0
4-Hydroxymandelic acid	341	20.2942	0	0	0	0	0	0	0	0	0	0	0	0	0	0	0	0
11-beta-prostaglandin-F-2-alpha	143	20.3552	1.08107	0	0	0	0	0.302392	0	0	1.14941	1.31732	0	1.35258	2.13559	2.87048	1.75114	1.93766
4-aminophenol	270	20.4331	0.134935	0.109439	0.128182	0.0538679	0.0498404	0.0421957	0.0555939	0.066103	0.162014	0.155583	0.293593	0	0.189171	0.165972	0.204552	0.1994
fructose-6-phosphate	315	20.663	11.5709	71.5452	17.0553	45.4816	1.51663	2.65628	7.49275	2.52706	0.435964	0.38193	0.577819	0.511406	0.00771285	0.73848	0.621321	0
methyl dodecanoate	237	20.7222	0.0879416	0.053141	0.103588	0	0	0.0275442	0	0.046084	0	0.0767218	0.11468	0.0870471	5.28709e-05	0.147798	0	0
glucose-6-phosphate	357	20.8507	13.9602	72.6923	17.2121	36.4001	10.3599	11.677	17.2857	3.18164	1.81257	2.37377	2.35585	3.45448	0.864371	0.835597	0.94097	0.821351
1-Monopalmitin	175	20.8666	45.7279	7.12554	16.1694	15.0866	18.2032	13.3243	8.23099	5.88979	44.3101	20.6202	48.325	25.7669	71.647	93.6575	60.5335	64.872
2-Amino-2-norbornanecarboxylic acid	183	21.4752	0.618914	0.314969	0.559407	0.254677	0.0821162	0.0890692	0.130011	0.268215	0.497997	0.208753	0.481504	0.288128	0.508656	0.74857	0.415342	0.423288
5-aminovaleric acid lactam	156	21.5073	0	0.558256	0	0	0	0.251178	0.363216	0	0	0.377516	1.15967	0	7.79198e-05	0.473111	0	0
Citramalic acid	247	21.5319	0	0	0	0	0	0	0	0	0.543187	0.315364	0.42369	0.373661	1.11143	1.41891	0.923325	1.04795
Digalacturonic acid	292	21.6627	0	0	0	0	0.0793437	0.0341249	0.131815	0.0369629	0.194197	0.0346335	0.208208	0.101445	0.348713	0.448289	0.300426	0.314853
MALONAMIDE	329	21.659	0	0	0	0	0	0	0	0	0	0	0	0	0	0	0	0
adipic acid	185	21.794	0	0	0	0	0	0	0	0	0.810284	0	0	0	2.77456	3.24742	2.47193	2.66077
naringenin	179	21.8024	0.485563	1.98824	1.51433	3.57391	0.453354	1.05192	0	0.248201	0.302006	0	0	0	0	0	0	0
cholesterol	329	21.8057	0.420308	0	0.478221	0.401978	0.594542	0.568062	0.497135	0.594562	3.36181	2.15986	3.31634	2.728	2.79023	3.53094	2.35511	2.61228
tetracosane	199	21.9763	0	0	0	0	0	0	0	0.000891919	0	0	0	0	0.000402992	0.0103446	0	0.00632684
6-phosphogluconic acid	318	22.0269	67.2577	23.2883	80.4974	17.175	27.4823	32.1042	35.1893	49.8194	94.5315	61.5258	89.8908	52.4065	144.047	115.249	161.133	160.949
Thioctamide	198	22.0534	0	0.106091	0	0.0704918	0.0484345	0.0878557	0.0427462	0.11078	0.142294	0.116205	0.20126	0.035122	0.188825	0.137734	0.233601	0.209247
Prostaglandin E2	225	22.0661	0	0	0	0	0.213472	0	0.126063	0	1.59723	0.527444	1.6125	1.21926	5.5083	6.15696	5.22969	5.19051
cis-gondoic acid	183	22.091	0	0.135152	0	0.122934	0.235388	0.177906	0.19616	0.251899	1.45246	0.607148	1.22595	1.08338	6.50433	8.06073	5.81655	5.86907
cortisone	254	22.269	0.72184	0.237188	0.592509	0.195314	0.262489	0.143472	0.162753	0.292381	0.905201	0.550254	0.935455	0.765386	2.26371	2.72237	2.03751	2.0913
(2R)-2-amino-3-phosphonopropanoic acid	225	22.256	0	0	0	0	0.00509035	0.00238828	0	0.00565817	0.0637112	0	0.0281373	0.0393002	0.00213498	0.189517	0.0513504	0
uridine	224	22.3246	0.250666	3.46396	0.619201	4.44665	1.93352	1.57357	0	0.187342	2.17007	0	0	0	0.321593	0.0405069	0.823648	0.996893
4-Cholesten-3-one	196	22.3736	0	0	0	0	0	0	0	0	0	0	0	0	6.27521e-05	0	0.247118	0
caprylic acid	201	22.5509	1.18105	0.660459	1.12277	0.679822	0.543835	0.440578	0.523104	0.455152	1.66541	1.25647	2.31648	1.30772	2.30841	2.95682	2.13594	1.94771
Adrenosterone	314	22.5788	0.776044	0.58582	0.93469	0.59283	0.459094	0.346839	0.501218	0.502401	1.20116	0.944092	1.32672	0	1.99283	1.80192	2.17393	2.02037
dihydrotestosterone	254	22.554	0	0.0302962	0.0908305	0.0517707	0	0	0	0.0685737	0	0.00080095	0.175311	0.12291	0.296506	0.34355	0.266078	0.285169
Guanidinosuccinic acid	343	22.7448	0.022595	0.100216	0.041805	0.0632448	0.309474	0.208849	0.218159	0.271936	2.12467	0.71854	1.97671	0	0.0328898	0	6.02184	5.90832
Diglycerol	103	22.8387	0	0	0	0	0	0	0	0	1.24966	0	0	0	0	0	0	0
N-Acetyl-beta-alanine	228	22.9758	3.50829e-06	0	0	0	0.00314937	0	0	0	0	0.017374	0	0	0.103231	0.116357	0.089084	0.10613
Docosanoic acid methyl ester	149	23.0114	1.36105	1.10731	0	0.772603	1.06395	0.900539	1.35093	1.68498	2.2149	0.751034	1.53748	0.979251	2.16254	1.56578	2.61353	2.47135
chrysin	383	23.1461	49.7753	30.0024	105.116	35.5596	27.2779	31.6031	34.4725	46.6558	96.7766	59.6025	92.9368	40.5641	115.841	87.0049	140.314	127.333
inosine	239	23.2552	0.250286	1.65108	0.334028	1.33314	0.877664	0.87957	0	0.426722	5.38978	2.11746	4.31509	3.03481	0.054223	15.307	0	10.4153
3-Indoleacetonitrile	228	23.2878	0.125075	0.0725184	0.0548604	0.0370365	0.0160006	0.0590713	0.0367732	0.0417387	0.132834	0.0657434	0.135403	0.0831927	0.321618	0.39714	0.282202	0.296836
Alizarin	369	23.3022	0	0.820372	0	1.03501	0	0	1.99023	0.469156	0	0	1.93971	0	0.0204919	2.95417	2.91287	0
prunin degr. Prod.	292	23.5056	0.276885	0.221917	0	0.140805	0.342387	0.0237849	0	0.538023	0	0	0.18642	0	0.00286192	0.204083	0.114861	0
4',5-dihyrroxy-7-methoxyisoflavone	268	23.5524	0	0	0	0	0.0253302	0	0	0.0290687	0.319662	0.133003	0.279636	0.205259	1.10994	1.31834	1.03671	1.0005
D-erythro-sphingosine	204	23.6585	0.458931	15.48	0	22.9702	0.169083	0	0	0.207815	0.534718	0.452877	0	0.600681	0.0169569	1.30889	3.72514	0
adenosine	237	23.6907	0	2.12937	0	9.84496	9.55634	7.92337	8.69559	0	15.9421	18.2765	26.7286	20.4916	0.0497678	0	9.81827	12.5551
sucrose	363	23.7417	0	651.396	0	565.138	639.182	703.69	763.435	891.656	1095.47	1013.34	1220.46	1064.6	0.912411	0	860.098	883.147
daidzein	397	23.8438	0.914465	0.578693	1.94021	0.818203	0	0.09234	0	0	2.70798	1.09557	2.34859	0	0.0226374	0	3.68406	3.14892
lactose	204	24.0687	24.0288	15.1912	26.4145	12.0438	4.5744	6.34273	7.13918	8.79029	16.3704	11.5248	16.1579	13.5891	12.0035	23.7668	7.36722	9.87764
cellobiose	362	24.1792	0.435281	0	0	0	0.749401	0	0	0	0	0	0	0	0	0	0	0
Gentiobiose	204	24.2455	0.861672	1.62252	18.5851	4.86237	4.54322	5.53883	5.15054	1.87594	1.89699	0	2.21096	9.47336	0.0255171	2.06332	8.05266	0
2-Monopalmitin	103	24.3245	1.78614	2.57269	1.61248	2.72687	0.811785	0.780424	0.658543	0.414873	2.50188	1.74067	0	1.02923	2.74104	2.82077	2.60517	2.80247
cyclohexylsulfamic acid	260	24.3868	0	0	0.0403072	0.128396	0.0195242	0.0108362	0.0124421	0.00277765	0.0502989	0.0257577	0	0	0.00235445	0.143969	0	0.0906581
trehalose	191	24.4795	0	1.98536	0	0	12.8207	10.4526	10.4792	15.1265	56.8782	37.2375	54.2504	47.8161	59.1295	67.8008	58.0042	52.5676
Methyl Hexacosanoate	411	24.5405	58.437	43.3204	136.556	64.1246	33.6892	43.2228	61.2244	63.5218	159.095	82.3217	136.49	65.369	175.242	114.763	224.612	208.776
lanosterol	261	24.6221	0.0785622	0.281317	0.141096	0.39358	0.152478	0.131582	0.103756	0.0267718	0.720979	0.357452	0.683157	0.377762	0.589101	0.731145	0.55382	0.50489
maltose	361	24.6431	5.40596	7.42643	6.60229	6.63753	2.44041	0	5.32638	1.52117	0.564103	1.35095	0.888904	1.03751	0.00485306	0	0.499744	0.228722
guanosine	295	24.6721	0	0.740386	0.157668	1.00259	0.747518	0.6713	0.66713	0.0879276	0.54397	0.631712	0.89089	0.729227	0.00339954	0	0.154461	0.254363
5'-methylthioadenosine	237	24.8353	0.658744	0.566265	0.973687	0.126747	0.504515	0.467475	0.292055	0.724175	0.219001	0.483829	0.478841	0.405791	0	0	0	0
22-Ketocholesterol	124	24.88	0.0360459	0	0	0.0152505	0.0113452	0.0149815	0.0160823	0.0249079	0.143092	0	0.116661	0.0894633	0.309689	0.398378	0.264634	0.281733
Ciliatine	315	25.0895	0	0.81877	1.1911	0.77411	0.137166	0.180001	0.151457	0.246603	0.226093	0	0.190315	0.0791877	0.00250721	0	0.262791	0.0599752
squalene	69	25.0982	3.9992	2.50243	9.44534	3.11219	1.21374	1.59473	1.83664	2.71834	4.00629	0	3.02217	1.15303	5.17065	3.30169	6.74048	6.21168
Sucrose-6-Phosphate	315	25.9232	1.09371	0.814604	0.485974	0.572799	1.41331	1.23843	1.3639	0.831887	1.20124	1.52558	2.09841	3.0095	0.959712	1.69845	0.637324	0.816599
kyotorphin	411	25.9389	0	0.324581	0.572703	0.312191	0.263401	0.239175	0.295506	0.308106	0.713824	0	0.649761	0.451147	0.00972805	0	1.03467	0.889786
Lignoceric acid	425	26.1094	10.3289	10.7571	29.8332	19.8607	13.7729	17.8314	26.9782	27.4291	59.1339	19.0666	46.9994	13.1545	53.3585	23.9926	85.9753	73.6478
o-Hydroxyhippuric acid	176	26.5142	0.117018	0.0899153	0.172942	0.0851494	0.0564024	0.0498269	0.0815066	0.0904416	0.118558	0.145299	0.200129	0.174243	0.225807	0.189097	0.242675	0.250901
2-aminophenol	223	26.7125	0	0	0.39516	0.0804257	0	0.0816626	0	0.0949598	0	0	0	0	0	0	0	0
Phosphoglycolic acid	357	27.2067	0.149114	0	0.152526	0.076816	0	0	0	0.0354569	0.128535	0.0855701	0.121301	0.0804714	0.153442	0.177591	0.13472	0.151001
Adenosine 5-monophosphate	315	27.4913	7.54128	11.9466	8.11605	7.43626	1.95125	2.19866	1.45433	1.23923	0.271236	0.378698	0.458054	0.40576	0.570984	1.86521	0.485321	0.205644
fucose	117	27.6757	0	0.174443	1.30264	0.256591	0.181629	0.170279	0.333429	0.702193	1.61835	0.346729	1.41634	0.272497	0.01749	0	2.4604	2.17457
Analyte 1294	159	27.8592	0	0.199012	0	0	0	0.0721864	0.110985	0	0.238153	0	0.222544	0.21732	0.418102	0.541457	0.336288	0.401394
Analyte 1296	439	28.1278	0	0	0	0	0	0	0	0	0	0	0	0	0.000104354	0	1.13642	0
alpha-Tocopherol	237	28.5334	2.37501	2.26016	5.74285	1.17421	0.365132	0.964692	0.874712	2.18703	1.25942	1.4944	0	0.545254	1.66759	1.50959	1.60385	1.91534
24,25-dihydrolanosterol	139	28.777	0.517084	0.29987	1.22673	0.719756	0.314711	0.55161	0.849779	0.834382	2.22925	1.10568	1.81698	0.513427	2.14479	1.18964	3.1193	2.65876
N-Methyl-L-glutamic acid	84	29.28	0	0.489615	0.293894	0.348594	0.235902	0.199779	0.271155	0	0.566097	0.293634	0	0.390423	0.930509	1.09852	1.01699	0.721174
cholic acid	249	29.3235	0	0	0	0	0	0	0	0	0	0	0.0572453	0	0.00320888	0.157882	0.209283	0
Monoolein	147	29.5697	0	0	0	0.170203	0.172153	0.230876	0.56975	0.390615	1.2238	0.386328	0.711122	0	0.014367	0	2.12282	1.39699
Zymosterol	343	30.2718	39.7588	25.7321	79.6082	37.6209	19.9034	23.0902	24.4475	33.5799	72.7891	55.5085	77.384	39.8862	92.6877	96.0856	91.9999	90.0784
Lumazine	295	31.0072	0.140253	0.124959	0.241141	0.0995227	0.0851051	0.0800652	0.0780942	0.111234	0.399515	0.256207	0.406053	0.219469	0.506727	0.301149	0.652704	0.661948
Stigmasterol	229	31.2249	1.59761	1.02791	10.8314	1.07893	0.408721	3.01025	0.054331	0.896845	0	1.21012	2.04183	0.944001	0.0170025	2.23993	2.19441	0
?-Sitosterol	256	33.1806	1.46552	0.900027	2.81955	1.07456	0.602486	0.675815	0.701532	0.966224	2.22999	1.53709	2.50873	1.20506	2.47322	2.44351	2.57586	2.40354
1-Kestose	361	33.2499	0	0	0.593257	0	0.445004	0.440297	0	0	1.53686	0	2.30364	1.69429	0	0	0	0
2,3-Dimethylsuccinic acid	343	33.5189	0	0	0.230874	0.076624	0.0377568	0.0495353	0	0.078018	0	0.154163	0	0	4.08163e-05	0	0.0680015	0

## Sheet: 20gl NaCl VS CK-B
Metabolites	Quant Mass	r.t(min)	VIP value	p value	FC(20 g L -1NaCl VS Control)	average(20 gL-1 NaCl)	average(Control)	20 g L-1 NaCl-1	20 g L-1 NaCl-2	20 g L-1 NaCl-3	20 g L-1 NaCl-4	Control-1	Control-2	Control-3	Control-4
Digalacturonic acid	292	21.6627	1.79153	0.0215791	70561.7	0.0705617	1e-06	0.0793437	0.0341249	0.131815	0.0369629	1e-06	1e-06	1e-06	1e-06
alpha-Aminoadipic acid	260	10.159	1.78425	7.82465e-05	21.3045	29.4888	1.38415	31.6983	32.0475	20.6872	33.522	1.3868	1.18014	1.74457	1.22511
hydroxyurea	241	6.91736	1.76849	0.00127014	0.0345076	0.0848038	2.45754	0.0804469	0.0660604	0.130871	0.0618368	2.77061	1.97101	3.47509	1.61344
N-alpha-Acetyl-L-ornithine	70	11.4266	1.75664	0.000319753	6.35196	12.6794	1.99615	14.9159	15.3679	9.9522	10.4818	1.69281	2.01113	1.60078	2.67986
Phytol	143	15.8122	1.75155	0.000126984	0.439622	286.096	650.778	266.915	257.785	313.933	305.752	639.392	615.969	764.213	583.537
Adenosine 5-monophosphate	315	27.4913	1.73956	0.000664851	0.195303	1.71087	8.76004	1.95125	2.19866	1.45433	1.23923	7.54128	11.9466	8.11605	7.43626
2,4-diaminobutyric acid	174	16.5833	1.71617	0.000629591	0.514593	3.69901	7.18823	4.08404	3.52478	3.58871	3.59853	7.82123	5.9329	8.23542	6.76336
proline	142	6.19766	1.70997	2.93133e-05	4.52908	2418.28	533.944	2230.53	2231.32	2410.97	2800.29	390.637	730.552	335.265	679.324
L-Malic acid	233	8.46531	1.70245	0.00521775	0.312769	37.9451	121.32	39.4792	43.6085	36.2663	32.4263	114.332	177.918	98.4698	94.559
threonine	291	7.21645	1.66774	0.00187767	0.521481	20.2905	38.9093	20.4408	19.669	17.3732	23.6789	31.6838	41.9488	46.4338	35.5709
Acetol	315	17.4406	1.66319	0.000274489	0.31195	0.474095	1.51978	0.544314	0.491206	0.595932	0.264928	1.37215	1.80728	1.29104	1.60865
Norleucine	158	14.9811	1.66187	0.000546673	0.469589	2.22797	4.7445	2.26047	2.41382	2.63624	1.60134	5.20941	4.11539	5.31874	4.33447
2-Monopalmitin	103	24.3245	1.65678	0.00210878	0.306458	0.666406	2.17455	0.811785	0.780424	0.658543	0.414873	1.78614	2.57269	1.61248	2.72687
phosphate	301	5.84146	1.65501	0.00115689	0.51958	88.0977	169.556	79.4052	77.4323	114.644	80.9087	156.799	146.459	194.065	180.899
serine	204	6.90192	1.64454	0.00206106	0.749067	175.445	234.218	178.481	186.675	169.064	167.559	220.423	250.75	212.34	253.358
O-Phosphoserine	211	9.81738	1.64219	0.00780083	0.341141	10.0607	29.4915	9.39026	8.43872	9.85261	12.5614	35.5594	22.2936	39.9604	20.1525
succinic acid	247	6.35977	1.63034	0.00800901	0.381776	10.0891	26.4267	10.0731	9.55934	12.4427	8.28129	18.194	36.3974	21.4903	29.6252
D-galacturonic acid	216	15.5843	1.62784	0.0033746	0.45371	0.114628	0.252647	0.127085	0.0825087	0.129358	0.119563	0.20838	0.276331	0.318837	0.20704
D-Fructose 1,6-bisphosphate	315	11.8931	1.60963	0.00222888	0.272122	0.766804	2.81787	0.749812	0.763585	1.17285	0.380973	2.5394	3.35352	1.90445	3.47411
Guanidinosuccinic acid	343	22.7448	1.60435	0.000515498	4.42559	0.252104	0.0569651	0.309474	0.208849	0.218159	0.271936	0.022595	0.100216	0.041805	0.0632448
taurine	327	10.7242	1.60225	0.0185452	0.353591	1.82144	5.15125	1.40034	1.80723	1.67726	2.40092	4.74263	3.84821	8.14138	3.87278
thymine	270	7.28147	1.59517	0.0153465	0.382102	2.38304	6.23665	2.45633	2.057	2.40467	2.61415	7.44069	4.41794	8.86036	4.22763
lactose	204	24.0687	1.57856	0.0117193	0.345613	6.71165	19.4196	4.5744	6.34273	7.13918	8.79029	24.0288	15.1912	26.4145	12.0438
3-Phenyllactic acid	193	13.566	1.56956	0.00420308	0.540495	5.40987	10.0091	5.21326	5.85394	6.60664	3.96565	7.83144	11.9098	9.64077	10.6545
daidzein	397	23.8438	1.50954	0.0136959	0.0217197	0.0230858	1.06289	1e-06	0.09234	1e-06	1e-06	0.914465	0.578693	1.94021	0.818203
azelaic acid	241	12.5587	1.48336	0.0203525	0.324415	0.964841	2.97409	0.893321	1.1216	0.518354	1.32609	4.31892	2.49314	3.58519	1.49913
beta-Glycerophosphoric acid	243	11.4658	1.47883	0.0256028	0.482839	10.1584	21.039	8.14666	8.73137	9.99907	13.7567	23.126	16.7302	29.8559	14.4439
caprylic acid	201	22.5509	1.47597	0.0252078	0.538588	0.490667	0.911025	0.543835	0.440578	0.523104	0.455152	1.18105	0.660459	1.12277	0.679822
Analyte 934	128	20.2193	1.46664	2.74528e-05	0.0640557	0.0281533	0.439513	1e-06	0.11261	1e-06	1e-06	0.486871	0.444307	0.377969	0.448904
trehalose	191	24.4795	1.46506	7.33331e-05	24.6197	12.2198	0.49634	12.8207	10.4526	10.4792	15.1265	1e-06	1.98536	1e-06	1e-06
2-Amino-2-norbornanecarboxylic acid	183	21.4752	1.45817	0.0251899	0.325757	0.142353	0.436992	0.0821162	0.0890692	0.130011	0.268215	0.618914	0.314969	0.559407	0.254677
3-Cyanoalanine	141	7.05635	1.45796	0.0159818	0.468383	3.58106	7.64557	3.25892	2.20316	4.19364	4.6685	10.175	8.36046	4.9649	7.08186
methyl octadecanoate	199	9.06004	1.43976	0.0309422	0.376287	1.44313	3.83519	1.0069	1.05498	1.29551	2.41513	4.72371	2.96611	5.53891	2.11202
fumaric acid	245	6.80384	1.43069	0.0389742	0.261071	11.5192	44.1231	14.3946	14.6981	12.8482	4.13607	21.9352	75.4387	28.3202	50.7981
Adrenosterone	314	22.5788	1.42779	0.0251104	0.626276	0.452388	0.722346	0.459094	0.346839	0.501218	0.502401	0.776044	0.58582	0.93469	0.59283
Monoolein	147	29.5697	1.4272	0.0234267	8.01025	0.340848	0.0425515	0.172153	0.230876	0.56975	0.390615	1e-06	1e-06	1e-06	0.170203
3-phosphoglycerate	357	12.6488	1.42472	0.0280475	0.135408	5.46727	40.3764	3.86429	3.64054	4.19741	10.1668	54.1789	60.2173	40.6284	6.48089
O-phosphonothreonine	71	8.22881	1.40552	0.0414359	0.48497	4.4634	9.20346	3.86687	3.90797	4.18415	5.8946	11.2163	6.70728	13.1281	5.76217
N-Acetyl-L-phenylalanine	260	8.77421	1.39515	0.0282694	3.34699e-06	1e-06	0.298776	1e-06	1e-06	1e-06	1e-06	0.41247	0.319401	0.463233	1e-06
(2R)-2-amino-3-phosphonopropanoic acid	225	22.256	1.38823	0.0456946	3284.45	0.00328445	1e-06	0.00509035	0.00238828	1e-06	0.00565817	1e-06	1e-06	1e-06	1e-06
octanal	128	12.6168	1.38697	0.0335221	86480.9	0.0864809	1e-06	1e-06	0.0995007	0.0952313	0.151191	1e-06	1e-06	1e-06	1e-06
Cytosin	237	12.4785	1.37773	0.0330298	0.605601	0.361028	0.596149	0.370111	0.331833	0.335327	0.406842	0.757249	0.56098	0.688949	0.377417
4-aminophenol	270	20.4331	1.35036	0.0316193	0.501222	0.0534333	0.106606	0.0498404	0.0421957	0.0555939	0.066103	0.134935	0.109439	0.128182	0.0538679
methionine sulfoxide	355	12.369	1.34172	0.0484767	0.567827	0.111099	0.195657	0.10563	0.103567	0.101765	0.133435	0.245535	0.155182	0.258866	0.123044
hypoxanthine	265	12.6715	1.3247	0.0342909	0.504223	3.9084	7.75134	4.80388	4.34488	4.11064	2.37421	7.61931	10.5213	4.28038	8.58437
gluconic acid	292	12.0373	1.31752	0.0433048	0.284614	0.478193	1.68015	0.734477	0.863519	0.171732	0.143044	2.76239	1.91871	1.28302	0.756462
Isoxanthopterin	174	18.6549	1.29709	0.041021	0.64619	0.989019	1.53054	1.09702	0.914408	1.22165	0.722991	1.5834	1.08181	1.50649	1.95045
histidine	254	14.3905	1.276	0.0326248	2.53509	41.3313	16.3037	55.5931	52.744	30.9656	26.0225	4.85222	23.8455	10.7802	25.7368
phytosphingosine	204	13.45	1.25436	0.0253647	0.472747	0.445846	0.943097	0.725657	0.552168	0.146723	0.358834	0.7067	0.961941	0.861254	1.24249
Sucrose-6-Phosphate	315	25.9232	1.25126	0.0479416	1.63377	1.21188	0.74177	1.41331	1.23843	1.3639	0.831887	1.09371	0.814604	0.485974	0.572799
beta-Mannosylglycerate	204	12.7449	1.24659	0.0434407	0.360568	3.93602	10.9162	0.831772	3.35631	7.82219	3.73382	5.78768	11.5545	16.8995	9.42302
Maleimide	154	11.3267	1.22941	0.0392823	0.722948	0.577208	0.798409	0.653143	0.604641	0.675609	0.375441	0.783611	0.724436	0.939282	0.746306
Erythrose	159	12.0842	1.21782	0.0491919	0.727487	3.7517	5.15707	3.92081	3.68306	4.88045	2.52248	4.42384	5.70779	4.89906	5.5976
N-ethylmaleamic acid	170	8.8265	1.1967	0.00236451	14.1203	10.9903	0.778331	15.6045	12.9446	7.97285	7.43906	1e-06	1.35807	1e-06	1.75525
creatine degr	269	7.13717	1.16543	0.013769	0.139264	0.07696	0.55262	1e-06	0.147111	1e-06	0.160727	0.918652	0.37975	0.562997	0.349083
5-Methoxyindole-3-acetic acid	176	8.87115	1.14448	0.0454235	2.15136	41.0018	19.0585	50.0401	46.1088	31.6565	36.2017	3.6484	32.6334	8.35913	31.593
5-hydroxytryptophan	214	11.1818	1.12387	0.00757237	4.72174	0.881444	0.186678	0.727531	0.795415	1.26481	0.738019	1e-06	0.503698	1e-06	0.243012
cis-gondoic acid	183	22.091	1.09106	0.0104198	3.33743	0.215338	0.0645222	0.235388	0.177906	0.19616	0.251899	1e-06	0.135152	1e-06	0.122934

## Sheet: 40gl NaCl VS CK-B
Metabolites	Quant Mass	r.t(min)	VIP value	p value	FC(40 g L -1NaCl VS Control)	average(40 gL-1 NaCl)	average(Control)	40 g L-1 NaCl-1	40 g L-1 NaCl-2	40 g L-1 NaCl-3	40 g L-1 NaCl-4	Control-1	Control-2	Control-3	Control-4
phytosphingosine	204	13.45	1.70653	0.000158842	1.06034e-06	1e-06	0.943097	1e-06	1e-06	1e-06	1e-06	0.7067	0.961941	0.861254	1.24249
4',5-dihyrroxy-7-methoxyisoflavone	268	23.5524	1.70558	0.00128533	234390	0.23439	1e-06	0.319662	0.133003	0.279636	0.205259	1e-06	1e-06	1e-06	1e-06
L-Threose	315	12.2399	1.70294	0.0093876	6.3568e-07	1e-06	1.57312	1e-06	1e-06	1e-06	1e-06	2.36862	1.71436	1.81464	0.394851
Saccharic acid	333	10.4051	1.70278	0.0310947	1.30208e-07	1e-06	7.68002	1e-06	1e-06	1e-06	1e-06	14.6142	5.24875	9.03675	1.82035
Digalacturonic acid	292	21.6627	1.70051	0.016565	134621	0.134621	1e-06	0.194197	0.0346335	0.208208	0.101445	1e-06	1e-06	1e-06	1e-06
serine	204	6.90192	1.69889	1.5526e-06	0.152167	35.6402	234.218	33.6486	36.5196	41.3044	31.0883	220.423	250.75	212.34	253.358
Glucoheptonic acid	321	16.0978	1.69824	0.0257654	4.69557e-06	1e-06	0.212967	1e-06	1e-06	1e-06	1e-06	0.381888	0.172461	0.259017	0.0385007
Adenosine 5-monophosphate	315	27.4913	1.69365	0.000232636	0.0432004	0.378437	8.76004	0.271236	0.378698	0.458054	0.40576	7.54128	11.9466	8.11605	7.43626
alpha-Aminoadipic acid	260	10.159	1.69355	0.000357706	22.0595	30.5337	1.38415	30.0414	21.0938	40.8241	30.1754	1.3868	1.18014	1.74457	1.22511
N-Acetyl-L-leucine	84	8.68018	1.68842	5.57389e-05	0.246847	38.809	157.219	34.5864	39.7091	42.5619	38.3786	156.264	152.405	188.267	131.94
threonine	291	7.21645	1.67167	0.000102568	0.213082	8.29089	38.9093	6.49035	8.3995	10.5001	7.77356	31.6838	41.9488	46.4338	35.5709
L-Malic acid	233	8.46531	1.66485	0.0016369	0.13316	16.1549	121.32	11.328	18.4206	17.341	17.5299	114.332	177.918	98.4698	94.559
glutamic acid	246	9.02675	1.6646	0.000186678	0.378037	275.291	728.211	244.185	270.04	317.655	269.285	714.575	697.691	877.511	623.068
maltose	361	24.6431	1.65767	1.66576e-05	0.14734	0.960368	6.51805	0.564103	1.35095	0.888904	1.03751	5.40596	7.42643	6.60229	6.63753
fructose-6-phosphate	315	20.663	1.65296	0.0411552	0.0130936	0.47678	36.4132	0.435964	0.38193	0.577819	0.511406	11.5709	71.5452	17.0553	45.4816
Methyl Phosphate	241	9.19304	1.63732	0.00138407	5.97722	3.57537	0.598166	4.44714	2.29549	4.41489	3.14396	0.860341	0.450288	0.606917	0.475119
Pipecolinic acid	156	6.60209	1.63466	4.45263e-05	2.64646	15.8965	6.00672	14.483	15.6992	17.6308	15.7731	7.04707	4.84448	7.33348	4.80184
urocanic acid	195	6.47388	1.61564	0.000108057	5.23514	14.3718	2.74525	15.7941	11.783	16.7473	13.1626	3.32033	1.81076	4.17281	1.67711
Acetol	315	17.4406	1.59516	0.000525243	0.394508	0.599564	1.51978	0.423173	0.617692	0.76798	0.589413	1.37215	1.80728	1.29104	1.60865
4-aminobutyric acid	174	9.00834	1.59455	0.00262221	4.42974	125.686	28.3733	90.4969	111.043	178.933	122.271	19.54	43.1017	20.0486	30.8028
Glucose-1-phosphate	217	7.23204	1.59192	0.00265652	0.454146	15.7707	34.726	18.7914	13.862	16.2873	14.142	45.1492	28.4538	30.9436	34.3575
N-Acetyl-L-glutamic acid	289	16.6688	1.58295	0.000166255	7.145	1.33852	0.187337	1.34995	1.04541	1.6644	1.29433	0.0781842	0.289664	0.105664	0.275837
aspartic acid	232	8.86124	1.57052	0.00601964	0.284426	151.836	533.833	107.629	156.788	182.058	160.869	589.732	326.103	752.855	466.643
fumaric acid	245	6.80384	1.55905	0.0252245	0.184465	8.13916	44.1231	6.81956	7.92678	9.64062	8.16966	21.9352	75.4387	28.3202	50.7981
oxoproline	156	8.90712	1.55883	0.00182684	0.61936	429.183	692.945	374.484	399.221	507.066	435.96	684.557	669.608	805.197	612.419
palmitoleic acid	73	16.331	1.55615	0.00308245	3.68389	79.6631	21.6248	101.18	51.7748	95.6547	70.0425	14.4163	26.9022	15.4134	29.7671
Threonic acid	292	9.30545	1.55242	0.031106	0.102584	10.9897	107.129	9.69302	6.30219	17.3002	10.6632	188.037	53.245	139.738	47.4945
myo-inositol	318	17.1635	1.54879	0.0164711	0.253155	3.19834	12.6339	3.80204	2.91286	3.127	2.95144	7.20889	16.6751	8.27324	18.3784
1-Methylhydantoin	171	8.57021	1.53667	0.00244807	4.1707	16.2936	3.90668	10.4789	16.3723	21.6943	16.6289	2.2384	5.64633	2.33983	5.40215
3-phosphoglycerate	357	12.6488	1.53181	0.018818	0.0498815	2.01403	40.3764	1.68342	1.1878	2.56722	2.61769	54.1789	60.2173	40.6284	6.48089
Phytol	143	15.8122	1.52116	0.00113414	0.44343	288.575	650.778	395.101	211.331	344.833	203.034	639.392	615.969	764.213	583.537
3-Phenyllactic acid	193	13.566	1.51651	0.00227567	0.43953	4.3993	10.0091	6.09559	3.05875	4.93384	3.50901	7.83144	11.9098	9.64077	10.6545
Pyrrole-2-Carboxylic Acid	343	6.82498	1.51309	0.000351624	4.99865	0.485565	0.0971392	0.505853	0.455575	0.378808	0.602023	0.121935	0.0292628	0.150991	0.086368
D-Glyceric acid	189	6.52539	1.49357	0.0139092	0.410614	4.75691	11.5849	4.54048	3.74094	6.02113	4.72509	10.4057	11.7057	7.48753	16.7405
Pelargonic acid	215	6.95584	1.49192	0.00437275	2.59326	2.54818	0.982617	3.26078	2.03868	2.82994	2.06334	1.41257	0.67178	1.16913	0.676987
L-kynurenine	192	9.41986	1.48333	0.01617	4.10454	3.17916	0.774547	2.97698	1.64506	5.05928	3.03532	1.19261	0.405465	0.929554	0.57056
1-Hydroxyanthraquinone	263	9.14529	1.47951	0.0029241	2.26253	1.18655	0.524437	1.19492	1.05068	1.46885	1.03176	0.640096	0.396601	0.722831	0.338219
lauric acid	257	10.559	1.47682	0.00821574	1.74665	0.598022	0.342381	0.676738	0.458896	0.719053	0.537401	0.335178	0.405005	0.277018	0.352325
azelaic acid	241	12.5587	1.4727	0.010002	0.210918	0.627291	2.97409	0.842764	0.231706	0.697875	0.736818	4.31892	2.49314	3.58519	1.49913
2,6-Diaminopimelic acid	200	11.2915	1.46444	0.00248749	0.665038	1.16937	1.75835	1.11978	0.888202	1.4054	1.26409	1.7705	1.71886	1.67407	1.86996
trehalose	191	24.4795	1.43999	3.29723e-05	98.8143	49.0455	0.49634	56.8782	37.2375	54.2504	47.8161	1e-06	1.98536	1e-06	1e-06
pantothenic acid	291	15.5546	1.43262	0.0381021	0.426179	2.25773	5.29762	1.8777	2.36166	2.4626	2.32898	5.38844	3.81961	8.4863	3.49613
citric acid	214	12.8567	1.41714	0.0271457	0.207351	8.62906	41.6157	3.00053	17.7423	7.21927	6.55412	23.9675	52.2194	23.0337	67.2422
Sucrose-6-Phosphate	315	25.9232	1.41499	0.0272163	2.64055	1.95868	0.74177	1.20124	1.52558	2.09841	3.0095	1.09371	0.814604	0.485974	0.572799
beta-Alanine	248	7.77075	1.41244	0.00151437	2.97209	4.33513	1.45861	3.71354	4.35162	4.91056	4.36479	0.539992	2.69739	1.04006	1.55701
N-alpha-Acetyl-L-ornithine	70	11.4266	1.40993	0.00845274	1.50095	2.99612	1.99615	2.92563	2.78042	3.15874	3.11969	1.69281	2.01113	1.60078	2.67986
naringenin	179	21.8024	1.40221	0.0309925	0.0399375	0.0755023	1.89051	0.302006	1e-06	1e-06	1e-06	0.485563	1.98824	1.51433	3.57391
noradrenaline	174	13.7469	1.37402	0.0455154	2.58302	27.503	10.6476	16.318	17.6261	43.9814	32.0867	11.1307	7.95505	14.333	9.17173
Atrazine-2-hydroxy	341	20.028	1.37256	0.00366507	9.93975	0.334095	0.033612	0.462813	0.200144	0.375236	0.298189	0.134445	1e-06	1e-06	1e-06
Analyte 571	318	14.0173	1.36321	0.0335414	0.0915625	0.0277975	0.30359	1e-06	1e-06	0.111187	1e-06	0.372404	0.164491	0.545329	0.132137
Lyxonic acid, 1,4-lactone	231	10.2914	1.36307	0.00117362	7.86989	0.268625	0.0341333	0.260548	0.286785	0.315222	0.211945	0.13653	1e-06	1e-06	1e-06
inosine	239	23.2552	1.35683	0.0123808	4.16337	3.71429	0.892135	5.38978	2.11746	4.31509	3.03481	0.250286	1.65108	0.334028	1.33314
Lumazine	295	31.0072	1.34182	0.0258151	2.1147	0.320311	0.151469	0.399515	0.256207	0.406053	0.219469	0.140253	0.124959	0.241141	0.0995227
citrulline	256	12.9637	1.3383	0.0266304	3.43563	144.733	42.1271	59.7351	141.3	221.307	156.589	18.905	65.2616	26.333	58.0086
(2R)-2-amino-3-phosphonopropanoic acid	225	22.256	1.32453	0.0477265	32787.4	0.0327874	1e-06	0.0637112	1e-06	0.0281373	0.0393002	1e-06	1e-06	1e-06	1e-06
galactose	247	14.2005	1.31826	0.0306732	1.0294e-06	1e-06	0.971436	1e-06	1e-06	1e-06	1e-06	1.63342	1.09246	1e-06	1.15986
Quinoline-4-carboxylic acid	156	10.773	1.3177	0.0489979	3.89812e-06	1e-06	0.256534	1e-06	1e-06	1e-06	1e-06	0.504274	0.30017	1e-06	0.221691
D-galacturonic acid	216	15.5843	1.31273	0.0110615	0.37811	0.0955283	0.252647	0.124603	0.042719	0.176947	0.0378443	0.20838	0.276331	0.318837	0.20704
N-ethylmaleamic acid	170	8.8265	1.30172	2.53773e-05	235.433	183.245	0.778331	153.443	171.733	227.569	180.233	1e-06	1.35807	1e-06	1.75525
succinic acid	247	6.35977	1.29548	0.0280892	1.63585	43.2302	26.4267	38.5876	36.4121	55.0121	42.9091	18.194	36.3974	21.4903	29.6252
caprylic acid	201	22.5509	1.28718	0.0418324	1.79635	1.63652	0.911025	1.66541	1.25647	2.31648	1.30772	1.18105	0.660459	1.12277	0.679822
threo-beta-hydroxyaspartate	320	14.2132	1.28694	0.0255876	0.573851	7.49509	13.061	11.3533	4.50598	7.64854	6.47254	10.8699	14.6673	11.0891	15.6178
gly-pro	174	15.3721	1.27664	0.0469523	0.517022	1.74967	3.38412	1.69695	1.83732	1.83645	1.62793	1.76369	4.92267	3.17237	3.67777
5-Methylresorcinol	178	12.4593	1.26337	0.02333	1.78632	1.0909	0.610694	1.01244	1.13488	1.32717	0.889089	0.775243	0.429774	0.881908	0.355852
Erythrose	159	12.0842	1.26213	0.0311197	0.667388	3.44177	5.15707	4.86787	2.388	3.55968	2.95153	4.42384	5.70779	4.89906	5.5976
arachidonic acid	164	15.6677	1.25072	0.0129962	2.57926	0.0635469	0.0246377	0.0712592	0.0478071	0.059345	0.0757763	0.0106366	0.0362105	0.00734649	0.0443571
beta-Mannosylglycerate	204	12.7449	1.24488	0.0478686	2.01668	22.0144	10.9162	19.6183	14.5213	32.659	21.2589	5.78768	11.5545	16.8995	9.42302
1-Hydroxy-2-naphthoic acid	317	9.36481	1.24427	0.029631	1.93763	1.48829	0.768101	1.72192	1.11905	1.89415	1.21805	1.0554	0.386259	1.05106	0.579685
lanosterol	261	24.6221	1.20688	0.0410505	2.39152	0.534838	0.223639	0.720979	0.357452	0.683157	0.377762	0.0785622	0.281317	0.141096	0.39358
Cytosin	237	12.4785	1.20274	0.0413301	1.54857	0.923175	0.596149	1.05586	0.732464	1.11393	0.790441	0.757249	0.56098	0.688949	0.377417
Synephrine	267	15.481	1.18549	6.25629e-06	17.9623	1.4764	0.0821943	1.70719	1.32212	1.43949	1.43681	1e-06	0.140853	1e-06	0.187923
cis-gondoic acid	183	22.091	1.17931	0.00134245	16.9281	1.09224	0.0645222	1.45246	0.607148	1.22595	1.08338	1e-06	0.135152	1e-06	0.122934
Nicotianamine	186	11.0046	1.17516	0.0434409	2.16862	0.442211	0.203914	0.517044	0.576827	0.219273	0.455698	0.309296	0.13747	0.270588	0.098301
beta-Glutamic acid	307	10.0064	1.0996	8.04107e-06	20.2308	0.628278	0.0310555	0.59364	0.57517	0.749022	0.59528	0.0389792	1e-06	0.0248082	0.0604334
adenosine	237	23.6907	1.0983	0.00187371	6.80112	20.3597	2.99359	15.9421	18.2765	26.7286	20.4916	1e-06	2.12937	1e-06	9.84496
creatine degr	269	7.13717	1.04211	0.0305458	0.232018	0.128218	0.55262	1e-06	1e-06	0.284376	0.228493	0.918652	0.37975	0.562997	0.349083
N-Acetyl-L-phenylalanine	260	8.77421	1.02405	0.00363093	22.3343	6.67295	0.298776	2.97051	6.83125	9.61549	7.27456	0.41247	0.319401	0.463233	1e-06
sucrose	363	23.7417	1.02209	0.00473347	3.61179	1098.47	304.134	1095.47	1013.34	1220.46	1064.6	1e-06	651.396	1e-06	565.138
Purine riboside	218	16.3813	1.00884	0.0483766	2.57841	1.10012	0.426666	1.30754	0.942504	1.231	0.919448	1e-06	0.702695	1e-06	1.00397

## Sheet: 60gl NaCl VS CK-B
Metabolites	Quant Mass	r.t(min)	VIP value	p value	FC(60 g L -1NaCl VS Control)	average(60 gL-1 NaCl)	average(Control)	60 g L-1 NaCl-1	60 g L-1 NaCl-2	60 g L-1 NaCl-3	60 g L-1 NaCl-4	Control-1	Control-2	Control-3	Control-4
cis-Phytol	169	15.8395	1.37167	3.91012e-07	418764	0.418764	1e-06	0.417579	0.440554	0.368923	0.448003	1e-06	1e-06	1e-06	1e-06
Analyte 934	128	20.2193	1.37166	1.20446e-06	2.27525e-06	1e-06	0.439513	1e-06	1e-06	1e-06	1e-06	0.486871	0.444307	0.377969	0.448904
Prostaglandin E2	225	22.0661	1.37165	2.88375e-07	5.52137e+06	5.52137	1e-06	5.5083	6.15696	5.22969	5.19051	1e-06	1e-06	1e-06	1e-06
saccharopine	70	13.1365	1.37165	5.9558e-07	534540	0.53454	1e-06	0.532801	0.467455	0.581016	0.556888	1e-06	1e-06	1e-06	1e-06
adipic acid	185	21.794	1.37162	2.75802e-06	2.78867e+06	2.78867	1e-06	2.77456	3.24742	2.47193	2.66077	1e-06	1e-06	1e-06	1e-06
4',5-dihyrroxy-7-methoxyisoflavone	268	23.5524	1.37158	4.21764e-06	1.11637e+06	1.11637	1e-06	1.10994	1.31834	1.03671	1.0005	1e-06	1e-06	1e-06	1e-06
3-phenylcatechol	331	9.45858	1.37154	0.000122796	8.317e-06	1e-06	0.120236	1e-06	1e-06	1e-06	1e-06	0.0933439	0.137422	0.149548	0.100629
Citramalic acid	247	21.5319	1.37151	3.96964e-05	1.12541e+06	1.12541	1e-06	1.11143	1.41891	0.923325	1.04795	1e-06	1e-06	1e-06	1e-06
2,4-diaminobutyric acid	174	16.5833	1.37148	8.99068e-06	1.39116e-07	1e-06	7.18823	1e-06	1e-06	1e-06	1e-06	7.82123	5.9329	8.23542	6.76336
Digalacturonic acid	292	21.6627	1.37146	4.15444e-05	353070	0.35307	1e-06	0.348713	0.448289	0.300426	0.314853	1e-06	1e-06	1e-06	1e-06
gluconic acid	292	12.0373	1.37113	0.00808056	5.95186e-07	1e-06	1.68015	1e-06	1e-06	1e-06	1e-06	2.76239	1.91871	1.28302	0.756462
1,2-Cyclohexanedione	214	16.6363	1.37111	0.0108902	2.1407e-06	1e-06	0.467137	1e-06	1e-06	1e-06	1e-06	0.368248	0.819037	0.468065	0.213197
phytosphingosine	204	13.45	1.37111	0.000158842	1.06034e-06	1e-06	0.943097	1e-06	1e-06	1e-06	1e-06	0.7067	0.961941	0.861254	1.24249
O-acetylserine	102	7.03649	1.37085	0.000858686	6.95983e-07	1e-06	1.43682	1e-06	1e-06	1e-06	1e-06	1.9308	0.911902	1.71532	1.18925
L-Threose	315	12.2399	1.36972	0.0093876	6.3568e-07	1e-06	1.57312	1e-06	1e-06	1e-06	1e-06	2.36862	1.71436	1.81464	0.394851
Saccharic acid	333	10.4051	1.36929	0.0310947	1.30208e-07	1e-06	7.68002	1e-06	1e-06	1e-06	1e-06	14.6142	5.24875	9.03675	1.82035
Analyte 571	318	14.0173	1.36887	0.0199763	3.29391e-06	1e-06	0.30359	1e-06	1e-06	1e-06	1e-06	0.372404	0.164491	0.545329	0.132137
xylitol	307	11.105	1.36877	0.0133783	9.42815e-07	1e-06	1.06065	1e-06	1e-06	1e-06	1e-06	0.324444	1.72466	0.833498	1.36002
5'-methylthioadenosine	237	24.8353	1.36832	0.0159016	1.7201e-06	1e-06	0.581361	1e-06	1e-06	1e-06	1e-06	0.658744	0.566265	0.973687	0.126747
N-Acetyl-beta-alanine	228	22.9758	1.36812	1.64563e-06	63734.3	0.1037	1.62707e-06	0.103231	0.116357	0.089084	0.10613	3.50829e-06	1e-06	1e-06	1e-06
alpha-Aminoadipic acid	260	10.159	1.36767	4.78928e-10	14.9261	20.6601	1.38415	20.656	21.0016	20.9849	19.9978	1.3868	1.18014	1.74457	1.22511
naringenin	179	21.8024	1.36739	0.0259168	5.28957e-07	1e-06	1.89051	1e-06	1e-06	1e-06	1e-06	0.485563	1.98824	1.51433	3.57391
serine	204	6.90192	1.36716	1.08849e-06	0.108614	25.4394	234.218	25.2951	29.8952	24.1445	22.4227	220.423	250.75	212.34	253.358
Glucoheptonic acid	321	16.0978	1.36625	0.0257654	4.69557e-06	1e-06	0.212967	1e-06	1e-06	1e-06	1e-06	0.381888	0.172461	0.259017	0.0385007
N-Acetyl-L-leucine	84	8.68018	1.36339	3.79237e-05	0.201035	31.6065	157.219	31.5839	33.5358	31.024	30.2823	156.264	152.405	188.267	131.94
glutamic acid	246	9.02675	1.35931	5.71316e-05	0.258434	188.194	728.211	187.958	203.486	183.5	177.832	714.575	697.691	877.511	623.068
threonine	291	7.21645	1.35648	5.23456e-05	0.131032	5.09835	38.9093	5.0263	6.57277	4.27304	4.52128	31.6838	41.9488	46.4338	35.5709
Methyl Phosphate	241	9.19304	1.35283	2.98078e-05	11.1882	6.69241	0.598166	6.63268	8.22185	5.90157	6.01354	0.860341	0.450288	0.606917	0.475119
aspartic acid	232	8.86124	1.35004	0.00156683	0.0713621	38.0955	533.833	38.0297	41.7974	36.6653	35.8893	589.732	326.103	752.855	466.643
3-Cyanoalanine	141	7.05635	1.34988	0.000729509	0.091187	0.697176	7.64557	0.685884	0.668769	0.894926	0.539124	10.175	8.36046	4.9649	7.08186
L-Malic acid	233	8.46531	1.3485	0.00141482	0.10834	13.1437	121.32	12.8881	17.6771	10.9272	11.0826	114.332	177.918	98.4698	94.559
Pipecolinic acid	156	6.60209	1.34847	7.02534e-05	6.57421	39.4894	6.00672	39.0679	48.7324	37.706	32.4513	7.04707	4.84448	7.33348	4.80184
oxoproline	156	8.90712	1.34673	4.96756e-05	0.356833	247.265	692.945	245.87	290.727	233.718	218.747	684.557	669.608	805.197	612.419
palmitoleic acid	73	16.331	1.34644	1.12237e-06	10.3225	223.222	21.6248	222.642	250.201	210.474	209.573	14.4163	26.9022	15.4134	29.7671
4-hydroxycinnamic acid	237	15.7696	1.34459	0.000122486	3.12514	4.22827	1.35298	4.19403	5.12366	3.95289	3.6425	1.17264	1.39805	1.53669	1.30456
lauric acid	257	10.559	1.3442	9.29893e-05	3.88385	1.32976	0.342381	1.31828	1.6246	1.15159	1.22456	0.335178	0.405005	0.277018	0.352325
glucose-6-phosphate	357	20.8507	1.32837	0.0442937	0.024684	0.865572	35.0662	0.864371	0.835597	0.94097	0.821351	13.9602	72.6923	17.2121	36.4001
urocanic acid	195	6.47388	1.32828	1.0007e-06	8.0577	22.1204	2.74525	22.0806	23.3778	20.011	23.0123	3.32033	1.81076	4.17281	1.67711
lysine	317	14.5004	1.32302	0.00267144	0.130413	100.224	768.513	97.5007	141.093	85.1813	77.1208	961.305	512.64	1039.66	560.443
Threonic acid	292	9.30545	1.32067	0.0239619	0.0406121	4.35072	107.129	4.31841	5.25064	3.84979	3.98403	188.037	53.245	139.738	47.4945
Adrenosterone	314	22.5788	1.32065	2.90425e-05	2.76497	1.99726	0.722346	1.99283	1.80192	2.17393	2.02037	0.776044	0.58582	0.93469	0.59283
spermine	156	18.2198	1.31866	0.00423835	0.0577076	17.453	302.438	16.2143	29.5368	11.3906	12.6702	423.18	143.971	385.222	257.379
D-Glyceric acid	189	6.52539	1.31845	0.00309131	0.20152	2.33458	11.5849	2.31727	2.79481	2.22757	1.99868	10.4057	11.7057	7.48753	16.7405
citric acid	214	12.8567	1.31526	0.0119343	0.0666719	2.7746	41.6157	2.66	4.20821	2.14827	2.0819	23.9675	52.2194	23.0337	67.2422
D-erythronolactone	164	7.10435	1.31219	0.0139641	0.018614	0.00878233	0.471814	0.00719039	0.0119797	0.013693	0.00226629	0.613868	0.268408	0.780981	0.223998
L-kynurenine	192	9.41986	1.3092	1.35491e-05	6.23318	4.82789	0.774547	4.80575	5.11099	4.10598	5.28885	1.19261	0.405465	0.929554	0.57056
1-Hydroxyanthraquinone	263	9.14529	1.30787	9.64539e-06	4.10678	2.15375	0.524437	2.14993	2.36389	2.08235	2.01881	0.640096	0.396601	0.722831	0.338219
N-alpha-Acetyl-L-ornithine	70	11.4266	1.306	0.00100713	0.237493	0.474071	1.99615	0.457986	0.692324	0.392072	0.353902	1.69281	2.01113	1.60078	2.67986
Pelargonic acid	215	6.95584	1.30278	9.17047e-06	3.95911	3.89029	0.982617	3.88632	4.17949	3.71612	3.77923	1.41257	0.67178	1.16913	0.676987
beta-Mannosylglycerate	204	12.7449	1.30154	0.00500754	8.22895	89.8286	10.9162	85.1536	142.484	64.763	66.9139	5.78768	11.5545	16.8995	9.42302
Pyrrole-2-Carboxylic Acid	343	6.82498	1.30019	0.00331728	17.8699	1.73587	0.0971392	1.62408	2.60425	0.912502	1.80264	0.121935	0.0292628	0.150991	0.086368
stearic acid	356	19.7071	1.2998	0.000808374	3.00059	4.47503	1.49139	4.41124	4.20245	3.57848	5.70797	1.31934	1.97469	1.16111	1.51041
Cytosin	237	12.4785	1.29909	7.29105e-05	3.33014	1.98526	0.596149	1.97525	2.32153	1.79961	1.84465	0.757249	0.56098	0.688949	0.377417
Acetol	315	17.4406	1.29353	0.000503208	0.381966	0.580504	1.51978	0.567558	0.789987	0.448677	0.515795	1.37215	1.80728	1.29104	1.60865
Norleucine	158	14.9811	1.29348	0.000796479	0.564028	2.67603	4.7445	2.66587	3.0059	2.68416	2.3482	5.20941	4.11539	5.31874	4.33447
proline	142	6.19766	1.29311	0.00350542	0.11614	62.0124	533.944	55.7534	114.17	41.8832	36.2428	390.637	730.552	335.265	679.324
hydroxyurea	241	6.91736	1.28336	0.00570236	0.279671	0.687301	2.45754	0.678602	0.875118	0.612113	0.583373	2.77061	1.97101	3.47509	1.61344
taurine	327	10.7242	1.28274	0.00554812	0.150842	0.777025	5.15125	0.711496	1.31203	0.682131	0.402444	4.74263	3.84821	8.14138	3.87278
N-Acetyl-L-glutamic acid	289	16.6688	1.27798	0.00302922	9.40239	1.76142	0.187337	1.68388	2.69642	1.4059	1.25948	0.0781842	0.289664	0.105664	0.275837
N-Acetyl-beta-D-mannosamine	157	12.3565	1.273	0.00109252	1.834	3.20498	1.74754	3.18384	3.75308	3.17181	2.7112	1.47173	1.93369	1.58981	1.99494
Melezitose	362	16.6826	1.27165	0.0126737	0.154152	0.188124	1.22038	0.180434	0.284597	0.13943	0.148036	1.89321	0.652518	1.51713	0.818656
azelaic acid	241	12.5587	1.2714	0.00785942	0.178847	0.531907	2.97409	0.511126	0.737589	0.549381	0.32953	4.31892	2.49314	3.58519	1.49913
3-phosphoglycerate	357	12.6488	1.27128	0.0177744	0.0367636	1.48438	40.3764	1.47377	1.74652	1.47282	1.24442	54.1789	60.2173	40.6284	6.48089
Adenosine 5-monophosphate	315	27.4913	1.26722	0.000412963	0.089245	0.78179	8.76004	0.570984	1.86521	0.485321	0.205644	7.54128	11.9466	8.11605	7.43626
succinic acid	247	6.35977	1.26401	0.00210783	3.04701	80.5226	26.4267	78.9519	108.32	68.2078	66.6106	18.194	36.3974	21.4903	29.6252
valine	144	5.19592	1.26256	0.0165677	0.16993	21.6891	127.635	21.5753	18.2393	22.9755	23.9661	57.7921	192.252	89.3744	171.123
3-Indoleacetonitrile	228	23.2878	1.26233	0.000215908	4.48305	0.324449	0.0723724	0.321618	0.39714	0.282202	0.296836	0.125075	0.0725184	0.0548604	0.0370365
Erythrose	159	12.0842	1.26049	0.00267752	1.81118	9.34038	5.15707	9.24246	11.5077	8.91933	7.69204	4.42384	5.70779	4.89906	5.5976
cortisone	254	22.269	1.24793	0.000100241	5.2179	2.27872	0.436713	2.26371	2.72237	2.03751	2.0913	0.72184	0.237188	0.592509	0.195314
caprylic acid	201	22.5509	1.24695	0.00153451	2.56548	2.33722	0.911025	2.30841	2.95682	2.13594	1.94771	1.18105	0.660459	1.12277	0.679822
3,5-Dihydroxyphenylglycine	282	10.9249	1.24669	0.000407211	2.69148	2.7835	1.03419	2.77109	3.07597	2.37868	2.90827	1.55755	0.730426	1.1284	0.720385
arachidonic acid	164	15.6677	1.24664	0.000737851	9.6879	0.238687	0.0246377	0.23119	0.305751	0.265706	0.152103	0.0106366	0.0362105	0.00734649	0.0443571
tryptophan	202	19.1341	1.24452	0.0167145	0.143001	6.24601	43.6779	6.23226	6.79359	5.63595	6.32222	14.5521	67.3035	38.1921	54.664
Dioctyl phthalate	149	15.0541	1.2435	0.000406745	2.53916	4.70353	1.85239	4.69182	5.04941	4.88992	4.18295	2.88162	1.79092	1.41617	1.32087
Nicotianamine	186	11.0046	1.24292	0.00273659	5.1426	1.04865	0.203914	1.00791	1.45831	1.07554	0.652821	0.309296	0.13747	0.270588	0.098301
salicyl alcohol	253	12.147	1.24123	0.000109612	3.14572	2.25081	0.715515	2.24769	2.44289	2.19314	2.11953	0.970493	0.46413	1.00404	0.423399
fumaric acid	245	6.80384	1.23606	0.0281141	0.206314	9.10322	44.1231	8.99006	11.5721	8.07835	7.77235	21.9352	75.4387	28.3202	50.7981
Myristic Acid	285	13.369	1.23508	0.000344849	3.93362	16.9864	4.31826	16.8424	20.748	14.8767	15.4785	2.27144	6.84819	2.5204	5.63303
threo-beta-hydroxyaspartate	320	14.2132	1.23484	0.00264349	1.83639	23.9851	13.061	23.7743	28.8793	23.4139	19.873	10.8699	14.6673	11.0891	15.6178
N-Methyl-DL-alanine	130	6.43702	1.23339	0.000815538	2.39095	44.3105	18.5326	44.0432	52.5609	39.9209	40.7168	23.6481	14.2482	23.7131	12.5209
5-Methylresorcinol	178	12.4593	1.2312	0.000200016	2.87114	1.75339	0.610694	1.75028	1.92739	1.67585	1.66003	0.775243	0.429774	0.881908	0.355852
5-Methoxytryptamine	174	6.76885	1.22903	0.000715412	2.48057	324.701	130.898	322.908	382.463	294.118	299.314	169.87	97.2273	170.642	85.8506
D-(glycerol 1-phosphate)	357	12.0064	1.22777	0.000680903	1.99424	990.355	496.607	989.369	1063.7	955.433	952.922	531.711	411.22	685.222	358.275
Isoleucine	158	6.11168	1.22401	0.0272932	0.125711	6.83473	54.3686	6.54024	3.93873	8.23735	8.62259	18.687	87.8905	35.342	75.5548
Lumazine	295	31.0072	1.22181	0.00557106	3.50324	0.530632	0.151469	0.506727	0.301149	0.652704	0.661948	0.140253	0.124959	0.241141	0.0995227
Dihydroxyacetone	192	5.59628	1.21917	0.000968759	2.4494	14.7604	6.02611	14.6688	17.5184	13.0915	13.7626	7.71303	4.37434	8.07021	3.94686
gly-pro	174	15.3721	1.21569	0.0143799	0.341518	1.15574	3.38412	1.15457	1.09363	1.23789	1.13687	1.76369	4.92267	3.17237	3.67777
5-Dihydrocortisol	272	15.5314	1.21364	0.0122361	3.71562	0.916978	0.24679	0.870613	1.44439	0.703348	0.649562	0.327632	0.158325	0.346856	0.154346
histidine	254	14.3905	1.21287	0.030718	0.126263	2.05855	16.3037	2.02074	2.73101	1.84352	1.63894	4.85222	23.8455	10.7802	25.7368
Ergosterol	141	11.0216	1.20367	0.000749309	2.53256	10.0586	3.9717	10.0487	10.7868	9.81096	9.58786	4.24483	2.50044	6.50115	2.64037
5-Aminovaleric acid	154	7.69133	1.20261	0.00191404	2.3368	7.31395	3.1299	7.25066	8.95422	6.41765	6.63328	4.05943	2.30716	4.10242	2.05061
4-aminobutyric acid	174	9.00834	1.20184	0.0248832	3.71828	105.5	28.3733	97.8658	179.166	67.7717	77.1947	19.54	43.1017	20.0486	30.8028
D-alanyl-D-alanine	116	5.56109	1.20119	0.00116685	2.31484	55.179	23.8371	54.9191	64.2262	51.1252	50.4455	31.0691	16.8593	31.7854	15.6347
pantothenic acid	291	15.5546	1.19417	0.023244	0.328925	1.74252	5.29762	1.68183	2.56352	1.34464	1.38009	5.38844	3.81961	8.4863	3.49613
putrescine	174	7.98793	1.18522	0.0121027	0.544939	91.4738	167.861	91.2842	101.278	85.9348	87.3982	188.891	118.331	214.649	149.571
L-homoserine	218	8.00983	1.18007	0.0136681	0.40346	3.28525	8.14268	3.21464	4.46211	2.59202	2.87223	9.25787	7.50332	11.0678	4.74169
o-Hydroxyhippuric acid	176	26.5142	1.17553	0.00389977	1.95362	0.22712	0.116256	0.225807	0.189097	0.242675	0.250901	0.117018	0.0899153	0.172942	0.0851494
alpha-Santonin	121	11.7346	1.17546	0.00228937	2.3205	8.01164	3.45255	7.99378	8.90309	7.63955	7.51014	3.39995	2.27365	5.85294	2.28365
6-Methylmercaptopurine	138	11.943	1.16992	0.000980855	2.64578	4.12213	1.558	4.10833	4.6612	3.9982	3.72079	2.32352	0.977122	2.09733	0.834041
spermidine	214	19.8199	1.16904	0.0215929	0.187532	0.302904	1.61521	0.288659	0.447782	0.185307	0.289866	2.48913	0.532451	2.02112	1.41815
linoleic acid	164	19.176	1.16534	0.000529538	4.03033	14.0788	3.49321	13.9801	16.9141	12.8262	12.5948	1.21466	6.22769	1.65043	4.88005
3-Aminoisobutyric acid	102	5.14953	1.16388	0.0071431	2.14823	17.4717	8.13307	17.2098	22.7209	14.9401	15.0159	9.14872	6.00908	11.7925	5.58201
urea	189	5.45949	1.15897	0.000331854	4.11897	109.021	26.4679	108.786	110.142	118.591	98.5634	27.2732	6.78523	55.3692	16.4441
tyrosine	218	14.7293	1.15391	0.0450107	0.144884	12.7521	88.0154	12.5716	9.48339	14.2359	14.7173	22.6755	145.99	53.0241	130.372
3-Methylglutaric Acid	157	10.32	1.15327	0.00317541	2.18226	1.44524	0.662267	1.44247	1.58209	1.42651	1.32989	0.691672	0.421642	1.09444	0.441309
trehalose	191	24.4795	1.15297	1.63535e-06	119.627	59.3755	0.49634	59.1295	67.8008	58.0042	52.5676	1e-06	1.98536	1e-06	1e-06
beta-Glycerophosphoric acid	243	11.4658	1.15078	0.00324389	1.78987	37.6571	21.039	37.6427	39.1303	37.6691	36.1864	23.126	16.7302	29.8559	14.4439
1,3-diaminopropane	174	10.4569	1.1478	0.0310628	0.374628	2.11341	5.64135	2.07833	2.78338	1.7819	1.81003	8.74597	3.22485	6.4484	4.14619
Methyl Palmitoleate	138	14.1915	1.14722	0.000930808	3.75603	25.4867	6.78553	25.3662	21.8017	26.1522	28.6265	14.6069	1.87904	6.22714	4.42898
1-Monopalmitin	175	20.8666	1.1463	0.00368615	3.45633	72.6775	21.0274	71.647	93.6575	60.5335	64.872	45.7279	7.12554	16.1694	15.0866
O-Phosphorylethanolamine	138	12.3165	1.14137	0.00188318	2.46934	4.10357	1.6618	4.08877	4.67319	3.93616	3.71614	2.49673	1.00846	2.25396	0.888061
Atrazine-2-hydroxy	341	20.028	1.13765	0.000140132	28.7683	0.966961	0.033612	0.951335	1.25787	0.772015	0.886621	0.134445	1e-06	1e-06	1e-06
prostaglandin A2	178	12.5693	1.13582	0.00186631	2.40872	1.88243	0.781503	1.87794	2.09257	1.82489	1.73431	1.14539	0.473974	1.08785	0.418793
24,25-dihydrolanosterol	139	28.777	1.13037	0.0134756	3.29751	2.27812	0.690861	2.14479	1.18964	3.1193	2.65876	0.517084	0.29987	1.22673	0.719756
methyl hexadecanoate	87	14.5927	1.12516	0.00222626	3.57392	125.346	35.0724	124.539	149.171	110.677	116.996	80.1979	9.23327	28.5839	22.2745
Zymosterol	343	30.2718	1.11725	0.00720534	2.02962	92.7129	45.68	92.6877	96.0856	91.9999	90.0784	39.7588	25.7321	79.6082	37.6209
4-HYDROXYPYRIDINE	166	16.7953	1.11345	6.48647e-05	11.3139	0.153873	0.0136003	0.153684	0.145576	0.149968	0.166263	1e-06	1e-06	0.0543981	1e-06
O-Succinylhomoserine	128	14.8307	1.11263	0.000156725	0.0500377	0.0501028	1.0013	5.85137e-05	1e-06	0.200351	1e-06	1.24222	0.954965	0.753605	1.05441
6-phosphogluconic acid	318	22.0269	1.10938	0.00213154	3.08884	145.344	47.0546	144.047	115.249	161.133	160.949	67.2577	23.2883	80.4974	17.175
Methyl Hexacosanoate	411	24.5405	1.10474	0.0166123	2.39187	180.848	75.6096	175.242	114.763	224.612	208.776	58.437	43.3204	136.556	64.1246
Lignoceric acid	425	26.1094	1.0904	0.0271366	3.34804	59.2436	17.695	53.3585	23.9926	85.9753	73.6478	10.3289	10.7571	29.8332	19.8607
11-beta-prostaglandin-F-2-alpha	143	20.3552	1.08594	0.00198297	8.04282	2.17371	0.270268	2.13559	2.87048	1.75114	1.93766	1.08107	1e-06	1e-06	1e-06
lanosterol	261	24.6221	1.08176	0.00496968	2.65937	0.594739	0.223639	0.589101	0.731145	0.55382	0.50489	0.0785622	0.281317	0.141096	0.39358
Analyte 1294	159	27.8592	1.0812	0.00125537	8.52819	0.42431	0.0497538	0.418102	0.541457	0.336288	0.401394	1e-06	0.199012	1e-06	1e-06
1-Hydroxy-2-naphthoic acid	317	9.36481	1.07782	0.0273817	3.399	2.61078	0.768101	2.32773	0.996009	3.46764	3.65173	1.0554	0.386259	1.05106	0.579685
5-Hydroxyindole-2-carboxylic acid	231	6.05314	1.07781	0.00932315	1.69094	4.50086	2.66175	4.49088	4.84377	4.63156	4.03724	3.27073	2.0177	3.60786	1.75071
nicotinic acid	180	15.8372	1.0761	0.0247894	3.76493e-06	1e-06	0.265609	1e-06	1e-06	1e-06	1e-06	0.384936	0.330058	0.347443	1e-06
galactose	247	14.2005	1.0652	0.0306732	1.0294e-06	1e-06	0.971436	1e-06	1e-06	1e-06	1e-06	1.63342	1.09246	1e-06	1.15986
Threitol	307	13.4104	1.05876	0.0404771	3.41337e-06	1e-06	0.292966	1e-06	1e-06	1e-06	1e-06	1e-06	0.248027	0.521175	0.402659
chrysin	383	23.1461	1.05664	0.0229588	2.1342	117.623	55.1134	115.841	87.0049	140.314	127.333	49.7753	30.0024	105.116	35.5596
cis-gondoic acid	183	22.091	1.04545	1.68905e-05	101.712	6.56267	0.0645222	6.50433	8.06073	5.81655	5.86907	1e-06	0.135152	1e-06	0.122934
adrenaline	355	13.7602	1.04359	0.0165554	1.69551	23.6477	13.9472	23.5971	21.5203	25.8946	23.5787	14.4622	11.4353	21.5028	8.38853
N-ethylmaleamic acid	170	8.8265	1.03854	0.00163432	198.926	154.831	0.778331	148.089	237.222	116.903	117.108	1e-06	1.35807	1e-06	1.75525
4-aminophenol	270	20.4331	1.03775	0.0063504	1.78014	0.189774	0.106606	0.189171	0.165972	0.204552	0.1994	0.134935	0.109439	0.128182	0.0538679
6-hydroxy caproic acid trimer	187	8.75512	1.02774	0.0298431	2.20896	6.65702	3.01365	6.64567	6.50742	6.19842	7.27655	1.25281	2.55081	1.53277	6.7182
4-Androsten-11beta-ol-3,17-dione	248	18.4796	1.02008	0.0252133	2.26832	0.0923129	0.0406966	0.0901941	0.0806071	0.126486	0.0719645	0.0515605	0.018877	0.0713363	0.0210126
O-phosphonothreonine	71	8.22881	1.00023	0.0308468	1.67322	15.3994	9.20346	15.2406	19.1413	13.1276	14.0881	11.2163	6.70728	13.1281	5.76217

## Sheet: DEM
Metabolites	Control	20g L-1 NaCl	40g L-1 NaCl	60g L-1 NaCl
Digalacturonic acid	0	0.0705617	0.134621	0.35307
alpha-Aminoadipic acid	1.38415	29.4888	30.5337	20.6601
hydroxyurea	2.45754	0.0848038	0.462291	0.687301
N-alpha-Acetyl-L-ornithine	1.99615	12.6794	2.99612	0.474071
Phytol	650.778	286.096	288.575	581.103
Adenosine 5-monophosphate	8.76004	1.71087	0.378437	0.78179
2,4-diaminobutyric acid	7.18823	3.69901	10.0928	0
proline	533.944	2418.28	521.281	62.0124
L-Malic acid	121.32	37.9451	16.1549	13.1437
threonine	38.9093	20.2905	8.29089	5.09835
Acetol	1.51978	0.474095	0.599564	0.580504
Norleucine	4.7445	2.22797	9.67476	2.67603
2-Monopalmitin	2.17455	0.666406	1.31794	2.74236
phosphate	169.556	88.0977	153.314	187.468
serine	234.218	175.445	35.6402	25.4394
O-Phosphoserine	29.4915	10.0607	27.2631	38.2245
succinic acid	26.4267	10.0891	43.2302	80.5226
D-galacturonic acid	0.252647	0.114628	0.0955283	0.227816
D-Fructose 1,6-bisphosphate	2.81787	0.766804	2.44764	2.33027
Guanidinosuccinic acid	0.0569651	0.252104	1.20498	2.99076
taurine	5.15125	1.82144	2.27607	0.777025
thymine	6.23665	2.38304	6.59199	9.33311
lactose	19.4196	6.71165	14.4105	13.2538
3-Phenyllactic acid	10.0091	5.40987	4.3993	12.2844
daidzein	1.06289	0.023085	1.53803	1.71391
azelaic acid	2.97409	0.964841	0.627291	0.531907
beta-Glycerophosphoric acid	21.039	10.1584	24.0707	37.6571
caprylic acid	0.911025	0.490667	1.63652	2.33722
Analyte 934	0.439513	0.0281526	0.590542	0
trehalose	0.496339	12.2198	49.0455	59.3755
2-Amino-2-norbornanecarboxylic acid	0.436992	0.142353	0.369096	0.523964
3-Cyanoalanine	7.64557	3.58106	1.54642	0.697176
methyl octadecanoate	3.83519	1.44313	3.39552	4.29875
fumaric acid	44.1231	11.5192	8.13916	9.10322
Adrenosterone	0.722346	0.452388	0.867994	1.99726
Monoolein	0.0425508	0.340848	0.580314	0.883544
3-phosphoglycerate	40.3764	5.46727	2.01403	1.48438
O-phosphonothreonine	9.20346	4.4634	13.3001	15.3994
N-Acetyl-L-phenylalanine	0.298776	0	6.67295	3.57793
(2R)-2-amino-3-phosphonopropanoic acid	0	0.0032842	0.0327872	0.0607506
octanal	0	0.0864806	0	0
Cytosin	0.596149	0.361028	0.923175	1.98526
4-aminophenol	0.106606	0.0534333	0.152798	0.189774
methionine sulfoxide	0.195657	0.111099	0.182041	0.321772
hypoxanthine	7.75134	3.9084	7.37544	10.4727
gluconic acid	1.68015	0.478193	2.04523	0
Isoxanthopterin	1.53054	0.989019	1.84981	0.311163
histidine	16.3037	41.3313	18.4616	2.05855
phytosphingosine	0.943097	0.445846	0	0
Sucrose-6-Phosphate	0.74177	1.21188	1.95868	1.02802
beta-Mannosylglycerate	10.9162	3.93602	22.0144	89.8286
Maleimide	0.798409	0.577208	0.689031	0.853169
Erythrose	5.15707	3.7517	3.44177	9.34038
N-ethylmaleamic acid	0.778331	10.9903	183.245	154.831
creatine degr	0.55262	0.0769595	0.128217	0.121189
5-Methoxyindole-3-acetic acid	19.0585	41.0018	10.1042	2.04618
5-hydroxytryptophan	0.186677	0.881444	0	0
cis-gondoic acid	0.0645217	0.215338	1.09224	6.56267
4',5-dihyrroxy-7-methoxyisoflavone	0	0.0135997	0.23439	1.11637
L-Threose	1.57312	0.169866	0	0
Saccharic acid	7.68002	4.09103	0	0
Glucoheptonic acid	0.212967	0.133098	0	0
N-Acetyl-L-leucine	157.219	162.328	38.809	31.6065
glutamic acid	728.211	682.115	275.291	188.194
maltose	6.51805	2.32199	0.960368	0.18333
fructose-6-phosphate	36.4132	3.54818	0.47678	0.341878
Methyl Phosphate	0.598166	0.365234	3.57537	6.69241
Pipecolinic acid	6.00672	4.30978	15.8965	39.4894
urocanic acid	2.74525	2.00809	14.3718	22.1204
4-aminobutyric acid	28.3733	21.7496	125.686	105.5
Glucose-1-phosphate	34.726	19.7095	15.7707	31.1426
N-Acetyl-L-glutamic acid	0.187337	0.215677	1.33852	1.76142
aspartic acid	533.833	357.086	151.836	38.0955
oxoproline	692.945	673.561	429.183	247.265
palmitoleic acid	21.6248	25.9126	79.6631	223.222
Threonic acid	107.129	42.5212	10.9897	4.35072
myo-inositol	12.6339	11.9676	3.19834	6.52077
1-Methylhydantoin	3.90668	5.00624	16.2936	3.05194
Pyrrole-2-Carboxylic Acid	0.0971392	0.0918568	0.485565	1.73587
D-Glyceric acid	11.5849	11.7441	4.75691	2.33458
Pelargonic acid	0.982617	0.670311	2.54818	3.89029
L-kynurenine	0.774547	0.476167	3.17916	4.82789
1-Hydroxyanthraquinone	0.524437	0.279672	1.18655	2.15375
lauric acid	0.342381	0.27689	0.598022	1.32976
2,6-Diaminopimelic acid	1.75835	2.27319	1.16937	2.97582
pantothenic acid	5.29762	3.02331	2.25773	1.74252
citric acid	41.6157	30.5406	8.62906	2.7746
beta-Alanine	1.45861	0.927285	4.33513	0.701814
naringenin	1.89051	0.43837	0.0755015	0
noradrenaline	10.6476	6.59282	27.503	12.0303
Atrazine-2-hydroxy	0.0336113	0.123477	0.334095	0.966961
Analyte 571	0.30359	0.0440059	0.0277967	0
Lyxonic acid, 1,4-lactone	0.0341325	0.115419	0.268625	0.270546
inosine	0.892135	0.545989	3.71429	6.44412
Lumazine	0.151469	0.0886247	0.320311	0.530632
citrulline	42.1271	43.2583	144.733	38.5912
galactose	0.971436	0.542869	0	0
Quinoline-4-carboxylic acid	0.256534	0.156972	0	0.124485
threo-beta-hydroxyaspartate	13.061	9.87295	7.49509	23.9851
gly-pro	3.38412	2.56524	1.74967	1.15574
5-Methylresorcinol	0.610694	0.314061	1.0909	1.75339
arachidonic acid	0.0246377	0.0278224	0.0635469	0.238687
1-Hydroxy-2-naphthoic acid	0.768101	0.972683	1.48829	2.61078
lanosterol	0.223639	0.103647	0.534838	0.594739
Synephrine	0.0821938	0.081528	1.4764	1.40578
Nicotianamine	0.203914	0.107362	0.442211	1.04865
beta-Glutamic acid	0.0310552	0.139533	0.628278	0.163289
adenosine	2.99358	6.54383	20.3597	5.60577
sucrose	304.134	749.491	1098.47	436.039
Purine riboside	0.426665	0.416321	1.10012	0.682849
cis-Phytol	0	0	0	0.418764
Prostaglandin E2	0	0.0848839	1.23911	5.52137
saccharopine	0	0	0.15855	0.53454
adipic acid	0	0	0.202571	2.78867
3-phenylcatechol	0.120236	0.0769027	0.104225	0
Citramalic acid	0	0	0.413975	1.12541
1,2-Cyclohexanedione	0.467137	0.334214	0.134936	0
O-acetylserine	1.43682	0.909234	0.700378	0
xylitol	1.06065	1.04917	0.409182	0
5'-methylthioadenosine	0.581361	0.497055	0.396866	0
N-Acetyl-beta-alanine	8.77073e-07	0.000787343	0.00434349	0.1037
4-hydroxycinnamic acid	1.35298	1.0001	2.01052	4.22827
glucose-6-phosphate	35.0662	10.626	2.49917	0.865572
lysine	768.513	520.915	434.021	100.224
spermine	302.438	236.238	193.071	17.453
D-erythronolactone	0.471814	0.553858	0.593207	0.00878233
stearic acid	1.49139	1.06321	2.05282	4.47503
N-Acetyl-beta-D-mannosamine	1.74754	1.31174	1.17649	3.20498
Melezitose	1.22038	0.682238	3.71051	0.188124
valine	127.635	95.332	95.9588	21.6891
3-Indoleacetonitrile	0.0723724	0.038396	0.104293	0.324449
cortisone	0.436713	0.215274	0.789074	2.27872
3,5-Dihydroxyphenylglycine	1.03419	0.661822	2.03896	2.7835
tryptophan	43.6779	93.0048	34.4308	6.24601
Dioctyl phthalate	1.85239	1.00636	2.09171	4.70353
salicyl alcohol	0.715515	0.407835	1.0979	2.25081
Myristic Acid	4.31826	2.59624	6.28422	16.9864
N-Methyl-DL-alanine	18.5326	11.5867	27.2461	44.3105
5-Methoxytryptamine	130.898	85.5642	195.71	324.701
D-(glycerol 1-phosphate)	496.607	305.946	606.745	990.355
Isoleucine	54.3686	46.9936	27.8891	6.83473
Dihydroxyacetone	6.02611	3.81898	8.78076	14.7604
5-Dihydrocortisol	0.24679	0.112024	0.286621	0.916978
Ergosterol	3.9717	2.0355	5.92225	10.0586
5-Aminovaleric acid	3.1299	1.90169	4.40012	7.31395
D-alanyl-D-alanine	23.8371	14.8123	35.4281	55.179
putrescine	167.861	113.736	166.283	91.4738
L-homoserine	8.14268	9.29572	5.80844	3.28525
o-Hydroxyhippuric acid	0.116256	0.0695444	0.159557	0.22712
alpha-Santonin	3.45255	1.64689	4.85431	8.01164
6-Methylmercaptopurine	1.558	0.708475	2.09238	4.12213
spermidine	1.61521	1.41555	1.47536	0.302904
linoleic acid	3.49321	2.25121	4.34422	14.0788
3-Aminoisobutyric acid	8.13307	5.40538	11.5934	17.4717
urea	26.4679	25.7246	50.6813	109.021
tyrosine	88.0154	127.421	57.3064	12.7521
3-Methylglutaric Acid	0.662267	0.337357	0.882909	1.44524
1,3-diaminopropane	5.64135	4.48128	4.92326	2.11341
Methyl Palmitoleate	6.78553	2.81036	7.71785	25.4867
1-Monopalmitin	21.0274	11.4121	34.7555	72.6775
O-Phosphorylethanolamine	1.6618	0.738091	2.21209	4.10357
prostaglandin A2	0.781503	0.314283	0.937039	1.88243
24,25-dihydrolanosterol	0.690861	0.637621	1.41633	2.27812
methyl hexadecanoate	35.0724	17.2626	50.9904	125.346
Zymosterol	45.68	25.2552	61.3919	92.7129
4-HYDROXYPYRIDINE	0.0135995	0	0.0299686	0.153873
O-Succinylhomoserine	1.0013	0.472704	0.697117	0.0501023
6-phosphogluconic acid	47.0546	36.1488	74.5886	145.344
Methyl Hexacosanoate	75.6096	50.4146	110.819	180.848
Lignoceric acid	17.695	21.5029	34.5886	59.2436
11-beta-prostaglandin-F-2-alpha	0.270267	0.0755979	0.954824	2.17371
Analyte 1294	0.0497531	0.0457929	0.169504	0.42431
5-Hydroxyindole-2-carboxylic acid	2.66175	1.04362	2.43071	4.50086
nicotinic acid	0.265609	0.280435	0.88197	0
Threitol	0.292965	0.393299	0.029568	0
chrysin	55.1134	35.0023	72.47	117.623
adrenaline	13.9472	7.07056	13.1248	23.6477
6-hydroxy caproic acid trimer	3.01365	5.19094	6.29801	6.65702
4-Androsten-11beta-ol-3,17-dione	0.0406966	0.0158594	0.0526765	0.0923129
