# Supplementary material for: Strategies of NaCl Tolerance in Saline–Alkali-Tolerant Green Microalga Monoraphidium dybowskii LB50
Source: Plants (Basel). 2023 Oct 7;12(19):3495. doi: 10.3390/plants12193495 (PMC10575140; doi:10.3390/plants12193495)
Supplement: Supplementary file 1 [file plants-12-03495-s001.zip › Data S3.xlsx]

## Sheet: 20 g L-1 VS control
Data S3: Different expression proteins in Monoraphidium dybowskii LB50 under different NaCl concentration stress
Up-regulation of DEPs of 20 g L-1 NaCl
No.	Protein_ID	Protein_Abbreviation	Mean_Ratio_20 g L-1-VS-Control	Ratio_20 g L-1-VS-Control	SD_20 g L-1-VS-Control	Quant_Num_20 g L-1-VS-Control	Qvalue_20 g L-1-VS-Control	NCBInr Identity	NCBInr E-value	NCBInr Accession	NCBInr Description	Swissprot Identity	Swissprot E-value	Swissprot Accession	Swissprot Description	Tremble Identity	Tremble E-value	Tremble Accession	Tremble Description	Protein_or_Domain	COG Score	COG E-value	COG ID	COG Function-Description	COG Code	COG Function-Categories	KEGG(ko_id|rank|evalue|score|identity|ko_definition)	GO Biological_Process	GO Cellular_Component	GO Molecular_Function
41	tr|A0A0D2N4V7|A0A0D2N4V7_9CHLO	N4V7	1.12	1.017|1.229	0.022	13|12	0.920|0.001	42.89	5e-53	gi|384251973|gb|EIE25450.1|	hypothetical protein COCSUDRAFT_65250 [Coccomyxa subellipsoidea C-169]	36.86	7e-18	sp|Q8BGC0|HTSF1_MOUSE	HIV Tat-specific factor 1 homolog OS=Mus musculus GN=Htatsf1 PE=1 SV=1	42.89	5e-52	I0Z481	I0Z481_9CHLO Uncharacterized protein OS=Coccomyxa subellipsoidea C-169 GN=COCSUDRAFT_65250 PE=4 SV=1	-	-	-	-	-	-	-	K13093|1|3e-22|104|ngr:NAEGRDRAFT_78009|HIV Tat-specific factor 1	-	-	-
153	tr|A0A0D2N1B6|A0A0D2N1B6_9CHLO	N1B6	1.12	1.039|1.202	0.013	25|24	0.570|0.024	95.31	7e-67	gi|159484538|ref|XP_001700313.1|	ribosomal protein L40, component of cytosolic 80S ribosome and 60S large subunit [Chlamydomonas reinhardtii]	95.31	2e-67	sp|P0CH10|RL403_CHLRE	Ubiquitin-60S ribosomal protein L40 OS=Chlamydomonas reinhardtii GN=UBI3 PE=1 SV=1	95.31	1e-65	A8JCX9	A8JCX9_CHLRE Ribosomal protein L40 OS=Chlamydomonas reinhardtii GN=RPL40 PE=4 SV=1	YDR139c	82.8	1e-16	COG5272	Ubiquitin	O	Posttranslational modification, protein turnover, chaperones ;	K02927|1|3e-62|233|tgo:TGME49_089750|large subunit ribosomal protein L40e	cellular_process developmental_process metabolic_process multicellular_organismal_process reproduction reproductive_process single-organism_process	cell cell_part macromolecular_complex membrane-enclosed_lumen organelle organelle_part	structural_molecule_activity
545	tr|A0A0D2LCD0|A0A0D2LCD0_9CHLO	LCD0	1.13	1.216|1.037	0.016	24|26	0.001|0.469	73.16	0	gi|302853444|ref|XP_002958237.1|	hypothetical protein VOLCADRAFT_108038 [Volvox carteri f. nagariensis]	64.4	0	sp|Q03460|GLSN_MEDSA	Glutamate synthase [NADH], amyloplastic OS=Medicago sativa PE=1 SV=1	73.16	0	D8UHW6	D8UHW6_VOLCA Putative uncharacterized protein OS=Volvox carteri GN=VOLCADRAFT_108038 PE=4 SV=1	Cgl0184_2	563	6e-160	COG0069	Glutamate synthase domain 2	E	Amino acid transport and metabolism ;	K00264|1|0.0|1434|mbr:MONBRDRAFT_15256|glutamate synthase (NADPH/NADH) [EC:1.4.1.13 1.4.1.14]!K00284|5|1e-174|612|pti:PHATRDRAFT_56605|glutamate synthase (ferredoxin) [EC:1.4.7.1]	metabolic_process	cell cell_part organelle	binding catalytic_activity
95	tr|A0A0D2M6P0|A0A0D2M6P0_9CHLO	M6P0	1.15	1.102|1.201	0.005	24|25	0.026|0.001	73.55	2e-66	gi|303271803|ref|XP_003055263.1|	predicted protein [Micromonas pusilla CCMP1545]	71.9	8e-63	sp|Q10I26|RH34_ORYSJ	DEAD-box ATP-dependent RNA helicase 34 OS=Oryza sativa subsp. japonica GN=Os03g0566800 PE=2 SV=1	73.55	2e-65	C1MJ73	C1MJ73_MICPC Predicted protein OS=Micromonas pusilla (strain CCMP1545) GN=MICPUCDRAFT_31183 PE=3 SV=1	lin0859	97.1	2e-20	COG0513	Superfamily II DNA and RNA helicases	LKJ	Replication, recombination and repair ; Transcription ; Translation, ribosomal structure and biogenesis ;	K13025|1|2e-57|219|pif:PITG_06048|ATP-dependent RNA helicase [EC:3.6.4.13]	cellular_process metabolic_process response_to_stimulus single-organism_process	cell cell_part macromolecular_complex membrane membrane-enclosed_lumen organelle organelle_part	binding catalytic_activity
330	tr|A0A0D2KZX5|A0A0D2KZX5_9CHLO	KZX5	1.15	1.241|1.062	0.016	9|9	0.011|0.578	59.64	2e-149	gi|302842050|ref|XP_002952569.1|	hypothetical protein VOLCADRAFT_62695 [Volvox carteri f. nagariensis]	54.04	2e-137	sp|Q9FMP5|CDPKH_ARATH	Calcium-dependent protein kinase 17 OS=Arabidopsis thaliana GN=CPK17 PE=2 SV=1	59.64	2e-148	D8U1I4	D8U1I4_VOLCA Putative uncharacterized protein OS=Volvox carteri GN=VOLCADRAFT_62695 PE=4 SV=1	PAB1324	118	3e-26	COG0330	Membrane protease subunits, stomatin/prohibitin homologs	O	Posttranslational modification, protein turnover, chaperones ;	K13412|1|5e-81|300|pti:PHATRDRAFT_25067|calcium-dependent protein kinase [EC:2.7.11.1]	biological_regulation cellular_component_organization_or_biogenesis cellular_process developmental_process growth metabolic_process multi-organism_process multicellular_organismal_process regulation_of_biological_process reproduction reproductive_process single-organism_process	cell cell_part membrane organelle	binding catalytic_activity
888	tr|A0A0D2NUD4|A0A0D2NUD4_9CHLO	NUD4	1.15	1.269|1.036	0.027	9|9	0.039|0.832	62.09	1e-58	gi|302845559|ref|XP_002954318.1|	hypothetical protein VOLCADRAFT_82736 [Volvox carteri f. nagariensis]	44.62	4e-34	sp|Q6IDL4|P24D3_ARATH	-	62.09	1e-57	D8U6M8	D8U6M8_VOLCA Putative uncharacterized protein OS=Volvox carteri GN=VOLCADRAFT_82736 PE=3 SV=1	-	-	-	-	-	-	-	-	-	-	-
1085	tr|A0A0D2MI17|A0A0D2MI17_9CHLO	MI17	1.15	1.209|1.091	0.007	38|37	0.001|0.070	80.59	1e-137	gi|384250022|gb|EIE23502.1|	glutamine synthetase [Coccomyxa subellipsoidea C-169]	78.03	9e-136	sp|Q42689|GLNA2_CHLRE	Glutamine synthetase, chloroplastic OS=Chlamydomonas reinhardtii GN=GLN2 PE=2 SV=1	80.59	1e-136	I0YYN3	I0YYN3_9CHLO Glutamine synthetase OS=Coccomyxa subellipsoidea C-169 GN=COCSUDRAFT_23517 PE=4 SV=1	BH3867	52.8	7e-07	COG0174	Glutamine synthetase	E	Amino acid transport and metabolism ;	K01915|1|9e-89|324|ngr:NAEGRDRAFT_82922|glutamine synthetase [EC:6.3.1.2]	cellular_process metabolic_process	cell cell_part organelle	binding catalytic_activity
102	tr|A0A0D2L930|A0A0D2L930_9CHLO	L930	1.16	1.001|1.314	0.049	4|4	0.996|0.028	-	-	-	-	-	-	-	-	-	-	-	-	-	-	-	-	-	-	-	-	-	-	-
1029	tr|A0A0D2MA84|A0A0D2MA84_9CHLO	MA84	1.16	1.246|1.070	0.015	8|8	0.004|0.352	60.59	8e-74	gi|307104378|gb|EFN52632.1|	hypothetical protein CHLNCDRAFT_32475 [Chlorella variabilis]	53.02	2e-63	sp|Q8VZC3|AL121_ARATH	Delta-1-pyrroline-5-carboxylate dehydrogenase 12A1, mitochondrial OS=Arabidopsis thaliana GN=ALDH12A1 PE=2 SV=1	60.59	8e-73	E1ZNM5	E1ZNM5_CHLVA Putative uncharacterized protein OS=Chlorella variabilis GN=CHLNCDRAFT_32475 PE=3 SV=1	BMEI0386	52.8	5e-07	COG1012	NAD-dependent aldehyde dehydrogenases	C	Energy production and conversion ;	K00294|1|4e-63|239|pif:PITG_00034|1-pyrroline-5-carboxylate dehydrogenase [EC:1.5.1.12]	cellular_process metabolic_process response_to_stimulus	cell cell_part organelle	binding catalytic_activity
237	tr|A0A0D2K933|A0A0D2K933_9CHLO	K933	1.17	1.313|1.025	0.041	4|4	0.037|0.917	63.17	3e-118	gi|297592129|gb|ADI46913.1|	METM1m [Volvox carteri f. nagariensis]	61.64	9e-117	sp|A8HYU5|METK_CHLRE	S-adenosylmethionine synthase OS=Chlamydomonas reinhardtii GN=METM PE=3 SV=1	63.17	3e-117	D9CJ53	D9CJ53_VOLCA S-adenosylmethionine synthase OS=Volvox carteri f. nagariensis GN=METM1m PE=3 SV=1	PA0546	340	4e-93	COG0192	S-adenosylmethionine synthetase	H	Coenzyme transport and metabolism ;	K00789|1|2e-101|367|bbo:BBOV_III009750|S-adenosylmethionine synthetase [EC:2.5.1.6]	cellular_process metabolic_process response_to_stimulus	cell cell_part	binding
256	tr|A0A0D2JH82|A0A0D2JH82_9CHLO	JH82	1.17	1.231|1.118	0.006	9|9	0.003|0.250	91.84	1e-21	gi|38455496|gb|AAR20845.1|	cell division cycle protein 48 [Pseudochlorella pringsheimii]	87.76	2e-18	sp|Q96372|CDC48_CAPAN	Cell division cycle protein 48 homolog OS=Capsicum annuum GN=CAFP PE=2 SV=1	91.84	2e-20	Q6SKR1	Q6SKR1_CHLEL Cell division cycle protein 48 (Fragment) OS=Chlorella ellipsoidea PE=2 SV=1	YDL126c	73.9	5e-14	COG0464	ATPases of the AAA+ class	O	Posttranslational modification, protein turnover, chaperones ;	K13525|1|1e-16|82.4|mbr:MONBRDRAFT_38701|transitional endoplasmic reticulum ATPase	cellular_component_organization_or_biogenesis cellular_process developmental_process growth metabolic_process multi-organism_process multicellular_organismal_process reproduction reproductive_process response_to_stimulus single-organism_process	cell cell_part macromolecular_complex membrane membrane-enclosed_lumen organelle organelle_part	binding catalytic_activity
409	tr|A0A0D2MM32|A0A0D2MM32_9CHLO	MM32	1.17	1.144|1.203	0.002	30|30	0.003|0.001	49.46	3e-08	gi|159484968|ref|XP_001700521.1|	predicted protein [Chlamydomonas reinhardtii]	-	-	-	-	48.91	2e-09	Q3YMM1	Q3YMM1_9BACT Putative beta-hydroxybutyrate dehydrogenase (Fragment) OS=uncultured bacterium PE=4 SV=1	CAC0361	48.5	2e-06	COG1028	Dehydrogenases with different specificities (related to short-chain alcohol dehydrogenases)	IQR	Lipid transport and metabolism ; Secondary metabolites biosynthesis, transport and catabolism ; General function prediction only ;	K00019|1|3e-10|60.8|tet:TTHERM_01005260|3-hydroxybutyrate dehydrogenase [EC:1.1.1.30]	-	-	-
773	tr|A0A0D2M9W2|A0A0D2M9W2_9CHLO	M9W2	1.17	1.112|1.226	0.006	20|21	0.012|0.001	42.27	1e-34	gi|356574567|ref|XP_003555417.1|	PREDICTED: uncharacterized protein LOC100806489 [Glycine max]	32.04	6e-23	sp|Q9H0L4|CSTFT_HUMAN	Cleavage stimulation factor subunit 2 tau variant OS=Homo sapiens GN=CSTF2T PE=1 SV=1	42.27	1e-33	I1NH74	I1NH74_SOYBN Uncharacterized protein OS=Glycine max GN=Gma.22176 PE=4 SV=1	alr0741	53.1	9e-07	COG0724	RNA-binding proteins (RRM domain)	R	General function prediction only ;	K14407|1|6e-25|112|pif:PITG_14249|cleavage stimulation factor subunit 2	-	-	-
852	tr|A0A0D2KX10|A0A0D2KX10_9CHLO	KX10	1.17	1.262|1.086	0.015	5|5	0.015|0.511	83.05	3e-23	gi|159489252|ref|XP_001702611.1|	photosystem I 8.1 kDa reaction center subunit IV [Chlamydomonas reinhardtii]	83.05	1e-23	sp|P12352|PSAE_CHLRE	Photosystem I reaction center subunit IV, chloroplastic OS=Chlamydomonas reinhardtii GN=PSAE PE=1 SV=1	83.05	4e-22	A8ICV4	A8ICV4_CHLRE Photosystem I 8.1 kDa reaction center subunit IV OS=Chlamydomonas reinhardtii GN=PSAE PE=4 SV=1	-	-	-	-	-	-	-	K02693|1|4e-19|90.1|tps:THAPSDRAFT_bd308|photosystem I subunit IV	cellular_process metabolic_process	cell cell_part macromolecular_complex membrane membrane_part organelle organelle_part
1256	tr|A0A0D2NQ74|A0A0D2NQ74_9CHLO	NQ74	1.17	1.250|1.086	0.013	5|4	0.022|0.629	50.34	3e-27	gi|302834904|ref|XP_002949014.1|	hypothetical protein VOLCADRAFT_80411 [Volvox carteri f. nagariensis]	43.48	1e-24	sp|Q76E23|IF4G_ARATH	-	50.34	3e-26	D8TR80	D8TR80_VOLCA Putative uncharacterized protein (Fragment) OS=Volvox carteri GN=VOLCADRAFT_80411 PE=4 SV=1	-	-	-	-	-	-	-	K03260|1|5e-14|78.6|tps:THAPSDRAFT_264322|translation initiation factor 4G	-	-	-
733	tr|A0A0D2MXN5|A0A0D2MXN5_9CHLO	MXN5	1.18	1.304|1.061	0.03	5|4	0.030|0.755	74	3e-38	gi|159483493|ref|XP_001699795.1|	autophagy protein [Chlamydomonas reinhardtii]	64.65	6e-32	sp|Q550A8|ATG3_DICDI	Autophagy-related protein 3 OS=Dictyostelium discoideum GN=atg3 PE=3 SV=3	74	3e-37	A8I4N9	A8I4N9_CHLRE Autophagy-related protein 3 OS=Chlamydomonas reinhardtii GN=APG3 PE=3 SV=1	-	-	-	-	-	-	-	K08343|1|4e-33|139|dpp:DICPUDRAFT_48588|autophagy-related protein 3	cellular_process establishment_of_localization localization metabolic_process	cell cell_part
1048	tr|A0A0D2MRQ0|A0A0D2MRQ0_9CHLO	MRQ0	1.18	1.312|1.039	0.037	23|20	0.001|0.438	95.28	3e-67	gi|384253262|gb|EIE26737.1|	small rab-related GTPase [Coccomyxa subellipsoidea C-169]	94.49	3e-67	sp|P36863|YPTV4_VOLCA	GTP-binding protein yptV4 OS=Volvox carteri GN=YPTV4 PE=3 SV=1	95.28	4e-66	I0Z7W8	I0Z7W8_9CHLO Small rab-related GTPase OS=Coccomyxa subellipsoidea C-169 GN=COCSUDRAFT_27204 PE=4 SV=1	alr0124_2	48.9	2e-06	COG1100	GTPase SAR1 and related small G proteins	R	General function prediction only ;	K07877|1|1e-63|238|mbr:MONBRDRAFT_38811|Ras-related protein Rab-2A!K07976|2|9e-61|229|ddi:DDB_G0292268|Rab family, other	biological_regulation cellular_process establishment_of_localization localization regulation_of_biological_process response_to_stimulus signaling single-organism_process	cell cell_part membrane organelle organelle_part	binding
121	tr|A0A0D2M9I9|A0A0D2M9I9_9CHLO	M9I9	1.19	1.111|1.259	0.011	20|20	0.001|0.001	91.67	3e-25	gi|159485018|ref|XP_001700546.1|	peptidyl-prolyl cis-trans isomerase, cyclophilin-type [Chlamydomonas reinhardtii]	86.11	4e-24	sp|P52011|CYP3_CAEEL	Peptidyl-prolyl cis-trans isomerase 3 OS=Caenorhabditis elegans GN=cyn-3 PE=1 SV=1	91.67	4e-24	A8JDL5	A8JDL5_CHLRE Peptidyl-prolyl cis-trans isomerase OS=Chlamydomonas reinhardtii GN=CYN20-3 PE=3 SV=1	DR0237	66.2	1e-11	COG0652	Peptidyl-prolyl cis-trans isomerase (rotamase) - cyclophilin family	O	Posttranslational modification, protein turnover, chaperones ;	K03768|1|4e-25|110|mbr:MONBRDRAFT_33563|peptidyl-prolyl cis-trans isomerase B (cyclophilin B) [EC:5.2.1.8]!K09565|2|1e-24|108|tps:THAPSDRAFT_37976|peptidyl-prolyl isomerase F (cyclophilin D) [EC:5.2.1.8]!K01802|4|2e-23|104|pti:PHATRDRAFT_18274|peptidylprolyl isomerase [EC:5.2.1.8]	cellular_component_organization_or_biogenesis cellular_process metabolic_process multi-organism_process response_to_stimulus	cell cell_part extracellular_region macromolecular_complex membrane organelle organelle_part	catalytic_activity
799	tr|A0A0D2MYT7|A0A0D2MYT7_9CHLO	MYT7	1.19	1.231|1.149	0.003	11|11	0.026|0.028	63.41	3e-44	gi|384251392|gb|EIE24870.1|	glutaredoxin [Coccomyxa subellipsoidea C-169]	47.15	3e-32	sp|Q8LBK6|GRS15_ARATH	Monothiol glutaredoxin-S15, mitochondrial OS=Arabidopsis thaliana GN=GRXS15 PE=1 SV=2	63.41	3e-43	I0Z2K1	I0Z2K1_9CHLO Glutaredoxin OS=Coccomyxa subellipsoidea C-169 GN=COCSUDRAFT_46987 PE=4 SV=1	YPO2383	99.8	2e-21	COG0278	Glutaredoxin-related protein	O	Posttranslational modification, protein turnover, chaperones ;	K07390|1|4e-32|134|pif:PITG_01771|monothiol glutaredoxin	biological_regulation cellular_process developmental_process multicellular_organismal_process regulation_of_biological_process reproduction reproductive_process single-organism_process	cell cell_part organelle	binding catalytic_activity electron_carrier_activity
1198	tr|A0A0D2JB07|A0A0D2JB07_9CHLO	JB07	1.19	1.261|1.127	0.009	79|75	0.001|0.001	77.48	0	gi|384249989|gb|EIE23469.1|	DEAD-domain-containing protein [Coccomyxa subellipsoidea C-169]	69.19	3e-168	sp|Q6Z4K6|RH52B_ORYSJ	DEAD-box ATP-dependent RNA helicase 52B OS=Oryza sativa subsp. japonica GN=PL10B PE=2 SV=1	77.48	0	I0YYK0	I0YYK0_9CHLO DEAD-domain-containing protein OS=Coccomyxa subellipsoidea C-169 GN=COCSUDRAFT_63003 PE=4 SV=1	RC1020	267	3e-71	COG0513	Superfamily II DNA and RNA helicases	LKJ	Replication, recombination and repair ; Transcription ; Translation, ribosomal structure and biogenesis ;	K11594|1|2e-145|513|pif:PITG_02856|ATP-dependent RNA helicase [EC:3.6.4.13]		cell cell_part membrane membrane-enclosed_lumen organelle organelle_part	binding catalytic_activity
1290	tr|A0A0D2LZN7|A0A0D2LZN7_9CHLO	LZN7	1.19	1.089|1.287	0.02	8|10	0.078|0.001	63.04	5e-27	gi|302832664|ref|XP_002947896.1|	hypothetical protein VOLCADRAFT_79918 [Volvox carteri f. nagariensis]	55.17	2e-22	sp|Q0DAE4|GRXC8_ORYSJ	Glutaredoxin-C8 OS=Oryza sativa subsp. japonica GN=GRXC8 PE=2 SV=2	63.04	7e-26	D8TNR1	D8TNR1_VOLCA Putative uncharacterized protein OS=Volvox carteri GN=VOLCADRAFT_79918 PE=4 SV=1	SMc02443	58.2	3e-09	COG0695	Glutaredoxin and related proteins	O	Posttranslational modification, protein turnover, chaperones ;	K03676|1|2e-23|104|tps:THAPSDRAFT_270291|glutaredoxin 3	-	-	-
44	tr|A0A0D2KES4|A0A0D2KES4_9CHLO	KES4	1.2	1.314|1.085	0.026	5|6	0.005|0.422	58.36	6e-95	gi|159482574|ref|XP_001699344.1|	formamidase [Chlamydomonas reinhardtii]	40.91	3e-56	sp|Q9URY7|FMDA_SCHPO	Putative formamidase C869.04 OS=Schizosaccharomyces pombe (strain 972 / ATCC 24843) GN=SPAC869.04 PE=2 SV=1	58.36	7e-94	A8JBG4	A8JBG4_CHLRE Formamidase OS=Chlamydomonas reinhardtii GN=AMI1 PE=4 SV=1	SMc04290	50.1	7e-06	COG2421	Predicted acetamidase/formamidase	C	Energy production and conversion ;	K01455|1|2e-68|257|pti:PHATRDRAFT_54476|formamidase [EC:3.5.1.49]			catalytic_activity
96	tr|A0A0D2MM50|A0A0D2MM50_9CHLO	MM50	1.2	1.264|1.137	0.008	4|5	0.050|0.244	74.51	4e-26	gi|159489428|ref|XP_001702699.1|	anthranilate phosphoribosyltransferase [Chlamydomonas reinhardtii]	46.67	2e-11	sp|Q02166|TRPD_ARATH	Anthranilate phosphoribosyltransferase, chloroplastic OS=Arabidopsis thaliana GN=PAT1 PE=2 SV=1	74.51	6e-25	A8IBN0	A8IBN0_CHLRE Anthranilate phosphoribosyltransferase OS=Chlamydomonas reinhardtii GN=PRT1 PE=3 SV=1	MA2989	48.1	3e-06	COG0547	Anthranilate phosphoribosyltransferase	E	Amino acid transport and metabolism ;	K00766|1|1e-13|72.4|pif:PITG_17032|anthranilate phosphoribosyltransferase [EC:2.4.2.18]		cell cell_part organelle
1058	tr|A0A0D2MCJ8|A0A0D2MCJ8_9CHLO	MCJ8	1.2	1.364|1.038	0.053	5|5	0.005|0.832	35.97	3e-10	gi|242093932|ref|XP_002437456.1|	hypothetical protein SORBIDRAFT_10g027420 [Sorghum bicolor]	31.45	1e-09	sp|Q9WV18|GABR1_MOUSE	Gamma-aminobutyric acid type B receptor subunit 1 OS=Mus musculus GN=Gabbr1 PE=1 SV=1	37.87	9e-17	Q1QXN6	Q1QXN6_CHRSD Amino acid/amide ABC transporter substrate-binding protein, HAAT family (Precursor) OS=Chromohalobacter salexigens (strain DSM 3043 / ATCC BAA-138 / NCIMB 13768) GN=Csal_1418 PE=4 SV=1	ZlivJ	53.5	5e-07	COG0683	ABC-type branched-chain amino acid transport systems, periplasmic component	E	Amino acid transport and metabolism ;	-		cell cell_part
1153	tr|A0A0D2KXR3|A0A0D2KXR3_9CHLO	KXR3	1.2	1.181|1.222	0.001	7|6	0.034|0.020	38.07	7e-26	gi|384252880|gb|EIE26355.1|	hypothetical protein COCSUDRAFT_46053 [Coccomyxa subellipsoidea C-169]	-	-	-	-	38.07	8e-25	I0Z6T6	I0Z6T6_9CHLO Uncharacterized protein OS=Coccomyxa subellipsoidea C-169 GN=COCSUDRAFT_46053 PE=4 SV=1	YPO3785	53.9	1e-06	COG2365	Protein tyrosine/serine phosphatase	T	Signal transduction mechanisms ;	-			catalytic_activity
547	tr|A0A0D2MFN9|A0A0D2MFN9_9CHLO	MFN9	1.21	1.292|1.133	0.013	4|4	0.017|0.389	48.98	8e-66	gi|159470321|ref|XP_001693308.1|	predicted protein [Chlamydomonas reinhardtii]	45.07	1e-59	sp|Q2KNL6|GEDH1_OCIBA	Geraniol dehydrogenase 1 OS=Ocimum basilicum GN=GEDH1 PE=1 SV=1	48.59	1e-67	Q5CRI2	Q5CRI2_CRYPI Predicted mannitol dehydrogenase; zinc dependent alcohol dehydrogenase like rossmann fold (Fragment) OS=Cryptosporidium parvum (strain Iowa II) GN=cgd5_2670 PE=3 SV=1	Cgl0330	182	5e-46	COG1064	Zn-dependent alcohol dehydrogenases	R	General function prediction only ;	K00002|1|9e-56|214|tcr:504425.60|alcohol dehydrogenase (NADP+) [EC:1.1.1.2]			catalytic_activity
854	tr|A0A0D2LGA8|A0A0D2LGA8_9CHLO	LGA8	1.21	1.197|1.219	0	19|20	0.031|0.001	-	-	-	-	-	-	-	-	-	-	-	-	-	-	-	-	-	-	-	-	-	-	-
363	tr|A0A0D2MUV6|A0A0D2MUV6_9CHLO	MUV6	1.22	1.344|1.102	0.029	5|3	0.018|0.659	55.4	0	gi|302833770|ref|XP_002948448.1|	hypothetical protein VOLCADRAFT_120628 [Volvox carteri f. nagariensis]	30.46	2e-13	sp|Q803E0|PALD_DANRE	Paladin OS=Danio rerio GN=pald PE=2 SV=1	55.4	0	D8TQ16	D8TQ16_VOLCA Putative uncharacterized protein OS=Volvox carteri GN=VOLCADRAFT_120628 PE=4 SV=1	-	-	-	-	-	-	-	-	-	-	-
644	tr|A0A0D2MZS2|A0A0D2MZS2_9CHLO	MZS2	1.22	1.368|1.079	0.042	4|6	0.015|0.461	62.07	2e-42	gi|302833768|ref|XP_002948447.1|	plastid/chloroplast ribosomal protein L18 [Volvox carteri f. nagariensis]	60	4e-34	sp|Q8DML7|RL18_THEEB	50S ribosomal protein L18 OS=Thermosynechococcus elongatus (strain BP-1) GN=rplR PE=3 SV=1	62.07	2e-41	D8TQ12	D8TQ12_VOLCA Plastid/chloroplast ribosomal protein L18 OS=Volvox carteri GN=prpL18 PE=3 SV=1	NMB0158	105	3e-23	COG0256	Ribosomal protein L18	J	Translation, ribosomal structure and biogenesis ;	-	cellular_process metabolic_process	cell cell_part macromolecular_complex organelle organelle_part	structural_molecule_activity
889	tr|A0A0D2LU23|A0A0D2LU23_9CHLO	LU23	1.22	1.142|1.303	0.013	13|13	0.288|0.034	78.18	1e-37	gi|302839956|ref|XP_002951534.1|	hypothetical protein VOLCADRAFT_81522 [Volvox carteri f. nagariensis]	72.22	1e-26	sp|Q9VI10|SMD2_DROME	Probable small nuclear ribonucleoprotein Sm D2 OS=Drosophila melanogaster GN=SmD2 PE=3 SV=1	78.18	2e-36	D8TYN8	D8TYN8_VOLCA Putative uncharacterized protein OS=Volvox carteri GN=VOLCADRAFT_81522 PE=4 SV=1	SPAC2C4.03c	121	3e-28	COG1958	Small nuclear ribonucleoprotein (snRNP) homolog	K	Transcription ;	K11096|1|6e-28|119|mbr:MONBRDRAFT_13527|small nuclear ribonucleoprotein D2	cellular_process metabolic_process	cell cell_part macromolecular_complex membrane-enclosed_lumen organelle organelle_part
1070	tr|A0A0D2MZA0|A0A0D2MZA0_9CHLO	MZA0	1.22	1.119|1.316	0.019	13|14	0.524|0.022	46.46	3e-19	gi|384247625|gb|EIE21111.1|	hypothetical protein COCSUDRAFT_67088 [Coccomyxa subellipsoidea C-169]	-	-	-	-	46.46	3e-18	I0YRU2	I0YRU2_9CHLO Uncharacterized protein OS=Coccomyxa subellipsoidea C-169 GN=COCSUDRAFT_67088 PE=4 SV=1	-	-	-	-	-	-	-	K12185|1|3e-06|50.4|ngr:NAEGRDRAFT_75751|ESCRT-I complex subunit VPS37	-	-	-
1203	tr|A0A0D2NQZ0|A0A0D2NQZ0_9CHLO	NQZ0	1.22	1.314|1.127	0.017	14|15	0.001|0.007	59.33	7e-114	gi|159488628|ref|XP_001702307.1|	allophanate hydrolase [Chlamydomonas reinhardtii]	39.25	7e-52	sp|Q936X2|ATZF_PSESD	-	59.33	7e-113	A8JGG5	A8JGG5_CHLRE Allophanate hydrolase OS=Chlamydomonas reinhardtii GN=DUR2 PE=4 SV=1	AF2329	105	1e-22	COG0154	Asp-tRNAAsn/Glu-tRNAGln amidotransferase A subunit and related amidases	J	Translation, ribosomal structure and biogenesis ;	K02433|1|6e-10|63.5|tpv:TP04_0894|aspartyl-tRNA(Asn)/glutamyl-tRNA (Gln) amidotransferase subunit A [EC:6.3.5.6 6.3.5.7]!K01957|5|7e-08|56.6|pfa:PFD0780w|glutamyl-tRNA (Gln) amidotransferase [EC:6.3.5.-]	-	-	-
388	tr|A0A0D2LTT2|A0A0D2LTT2_9CHLO	LTT2	1.23	1.326|1.138	0.018	4|3	0.016|0.507	66.39	7e-36	gi|302851636|ref|XP_002957341.1|	hypothetical protein VOLCADRAFT_47214 [Volvox carteri f. nagariensis]	59.02	1e-29	sp|Q9SP35|TI172_ARATH	-	66.39	7e-35	D8UFC4	D8UFC4_VOLCA Putative uncharacterized protein (Fragment) OS=Volvox carteri GN=VOLCADRAFT_47214 PE=4 SV=1	SPAC3A12.16c	118	8e-27	COG5596	Mitochondrial import inner membrane translocase, subunit TIM22	O	Posttranslational modification, protein turnover, chaperones ;	-		membrane membrane_part
535	tr|A0A0D2LRJ8|A0A0D2LRJ8_9CHLO	LRJ8	1.23	1.255|1.211	0.001	5|6	0.018|0.025	55.37	4e-38	gi|302846736|ref|XP_002954904.1|	dynamin-related GTPase [Volvox carteri f. nagariensis]	36.9	8e-11	sp|Q9FNX5|DRP1E_ARATH	Dynamin-related protein 1E OS=Arabidopsis thaliana GN=DRP1E PE=1 SV=1	55.37	3e-37	D8U896	D8U896_VOLCA Dynamin-related GTPase OS=Volvox carteri GN=drp2 PE=4 SV=1	-	-	-	-	-	-	-	-	cellular_process metabolic_process		binding catalytic_activity
985	tr|A0A0D2LZF5|A0A0D2LZF5_9CHLO	LZF5	1.23	1.263|1.205	0.002	4|4	0.041|0.461	39.32	3e-57	gi|302841334|ref|XP_002952212.1|	guanylyl and adenylyl cyclase family member [Volvox carteri f. nagariensis]	27.02	5e-30	sp|P16068|GCYB1_BOVIN	Guanylate cyclase soluble subunit beta-1 OS=Bos taurus GN=GUCY1B1 PE=1 SV=1	39.32	3e-56	D8U0R1	D8U0R1_VOLCA Guanylyl and adenylyl cyclase family member OS=Volvox carteri GN=cyc5 PE=3 SV=1	-	-	-	-	-	-	-	-	-	-	-
1209	tr|A0A0D2MWZ7|A0A0D2MWZ7_9CHLO	MWZ7	1.23	1.171|1.297	0.008	10|11	0.166|0.001	50.84	1e-146	gi|302804927|ref|XP_002984215.1|	hypothetical protein SELMODRAFT_268855 [Selaginella moellendorffii]	76.3	3e-74	sp|Q0DJA0|COPD1_ORYSJ	Coatomer subunit delta-1 OS=Oryza sativa subsp. japonica GN=Os05g0310800 PE=2 SV=1	50.84	2e-145	D8SLV4	D8SLV4_SELML Putative uncharacterized protein OS=Selaginella moellendorffii GN=SELMODRAFT_268855 PE=4 SV=1	-	-	-	-	-	-	-	-	biological_regulation cellular_process establishment_of_localization localization regulation_of_biological_process	membrane
199	tr|A0A0D2MHT2|A0A0D2MHT2_9CHLO	MHT2	1.24	1.303|1.172	0.009	3|3	0.045|0.383	75.54	1e-60	gi|159481977|ref|XP_001699051.1|	hypothetical protein CHLREDRAFT_106339 [Chlamydomonas reinhardtii]	64.8	2e-45	sp|Q9C5C8|MSRB2_ARATH	Peptide methionine sulfoxide reductase B2, chloroplastic OS=Arabidopsis thaliana GN=MSRB2 PE=1 SV=1	75.54	2e-59	A8JAQ8	A8JAQ8_CHLRE Predicted protein OS=Chlamydomonas reinhardtii GN=CHLREDRAFT_106339 PE=4 SV=1	XF0849	107	5e-24	COG0229	Conserved domain frequently associated with peptide methionine sulfoxide reductase	O	Posttranslational modification, protein turnover, chaperones ;	K07305|1|3e-30|128|tet:TTHERM_00136330|peptide-methionine (R)-S-oxide reductase [EC:1.8.4.12]	metabolic_process response_to_stimulus	cell cell_part organelle organelle_part	catalytic_activity
289	tr|A0A0D2MRS0|A0A0D2MRS0_9CHLO	MRS0	1.24	1.420|1.064	0.063	3|5	0.037|0.665	36.36	6e-23	gi|302842088|ref|XP_002952588.1|	hypothetical protein VOLCADRAFT_93224 [Volvox carteri f. nagariensis]	-	-	-	-	36.36	6e-22	D8U1L8	D8U1L8_VOLCA Putative uncharacterized protein OS=Volvox carteri GN=VOLCADRAFT_93224 PE=4 SV=1	CT472	48.5	1e-05	COG1723	Uncharacterized conserved protein	S	Function unknown ;	-	-	-	-
1311	tr|A0A0D2MQR1|A0A0D2MQR1_9CHLO	MQR1	1.24	1.098|1.386	0.041	14|13	0.171|0.001	70.11	9e-68	gi|302829418|ref|XP_002946276.1|	plastid/chloroplast ribosomal protein L28 [Volvox carteri f. nagariensis]	52.73	2e-24	sp|O22795|RK28_ARATH	50S ribosomal protein L28, chloroplastic OS=Arabidopsis thaliana GN=RPL28 PE=2 SV=2	70.11	8e-67	D8TIM7	D8TIM7_VOLCA Plastid/chloroplast ribosomal protein L28 OS=Volvox carteri GN=prpL28 PE=3 SV=1	PA5316	49.7	3e-06	COG0227	Ribosomal protein L28	J	Translation, ribosomal structure and biogenesis ;	-	cellular_process metabolic_process	cell cell_part macromolecular_complex membrane organelle organelle_part	structural_molecule_activity
446	tr|A0A0D2LZA4|A0A0D2LZA4_9CHLO	LZA4	1.25	1.298|1.195	0.005	57|53	0.001|0.001	71.88	2e-67	gi|159483583|ref|XP_001699840.1|	eukaryotic initiation factor [Chlamydomonas reinhardtii]	60.38	2e-53	sp|Q9XI91|IF5A1_ARATH	Eukaryotic translation initiation factor 5A-1 OS=Arabidopsis thaliana GN=At1g13950 PE=2 SV=1	71.88	2e-66	A8I297	A8I297_CHLRE Eukaryotic initiation factor OS=Chlamydomonas reinhardtii GN=EIF5A PE=4 SV=1	AF0645	52.8	2e-07	COG0231	Translation elongation factor P (EF-P)/translation initiation factor 5A (eIF-5A)	J	Translation, ribosomal structure and biogenesis ;	K03263|1|5e-51|197|tgo:TGME49_051810|translation initiation factor 5A	biological_regulation cellular_component_organization_or_biogenesis cellular_process developmental_process metabolic_process multi-organism_process positive_regulation_of_biological_process regulation_of_biological_process response_to_stimulus single-organism_process	cell cell_part organelle	binding
484	tr|A0A0D2L4X6|A0A0D2L4X6_9CHLO	L4X6	1.25	1.307|1.191	0.007	3|3	0.047|0.327	72.22	3e-132	gi|302834786|ref|XP_002948955.1|	hypothetical protein VOLCADRAFT_58804 [Volvox carteri f. nagariensis]	61.76	2e-114	sp|Q96329|ACOX4_ARATH	Acyl-coenzyme A oxidase 4, peroxisomal OS=Arabidopsis thaliana GN=ACX4 PE=1 SV=1	72.22	4e-131	D8TRG6	D8TRG6_VOLCA Putative uncharacterized protein OS=Volvox carteri GN=VOLCADRAFT_58804 PE=3 SV=1	BS_acdA	146	4e-35	COG1960	Acyl-CoA dehydrogenases	I	Lipid transport and metabolism ;	K00252|1|1e-82|304|tgo:TGME49_031900|glutaryl-CoA dehydrogenase [EC:1.3.99.7]	metabolic_process		binding catalytic_activity
743	tr|A0A0D2MI28|A0A0D2MI28_9CHLO	MI28	1.25	1.296|1.212	0.004	17|18	0.009|0.223	56	1e-06	gi|307107529|gb|EFN55771.1|	expressed protein [Chlorella variabilis]	-	-	-	-	-	-	-	-	-	-	-	-	-	-	-	-	-	-	-
344	tr|A0A0D2J4Q8|A0A0D2J4Q8_9CHLO	J4Q8	1.26	1.485|1.029	0.104	3|3	0.014|0.921	67.2	1e-152	gi|159482340|ref|XP_001699229.1|	cystathionine beta-lyase [Chlamydomonas reinhardtii]	61.29	9e-121	sp|P53780|METC_ARATH	Cystathionine beta-lyase, chloroplastic OS=Arabidopsis thaliana GN=At3g57050 PE=1 SV=1	67.2	1e-151	A8JB47	A8JB47_CHLRE Cystathionine beta-lyase OS=Chlamydomonas reinhardtii GN=METC PE=3 SV=1	YGL184c	276	5e-74	COG0626	Cystathionine beta-lyases/cystathionine gamma-synthases	E	Amino acid transport and metabolism ;	K01760|1|5e-108|389|pif:PITG_13402|cystathionine beta-lyase [EC:4.4.1.8]!K01758|5|2e-83|307|ddi:DDB_G0269122|cystathionine gamma-lyase [EC:4.4.1.1]	cellular_process metabolic_process	cell cell_part organelle	binding catalytic_activity
878	tr|A0A0D2MZP7|A0A0D2MZP7_9CHLO	MZP7	1.26	1.310|1.214	0.005	16|16	0.001|0.001	63.76	0	gi|302846664|ref|XP_002954868.1|	hypothetical protein VOLCADRAFT_106582 [Volvox carteri f. nagariensis]	55.11	2e-153	sp|P42770|GSHRP_ARATH	Glutathione reductase, chloroplastic OS=Arabidopsis thaliana GN=EMB2360 PE=2 SV=1	63.76	4e-180	D8U8C2	D8U8C2_VOLCA Putative uncharacterized protein OS=Volvox carteri GN=VOLCADRAFT_106582 PE=3 SV=1	SPy0813	277	5e-74	COG1249	Pyruvate/2-oxoglutarate dehydrogenase complex, dihydrolipoamide dehydrogenase (E3) component, and related enzymes	C	Energy production and conversion ;	K04283|1|4e-90|330|lif:LINJ_05_0350|trypanothione-disulfide reductase [EC:1.8.1.12]!K00383|5|2e-78|291|mbr:MONBRDRAFT_38979|glutathione reductase (NADPH) [EC:1.8.1.7]	cellular_process metabolic_process		binding catalytic_activity
1201	tr|A0A0D2M7P8|A0A0D2M7P8_9CHLO	M7P8	1.26	1.225|1.289	0.002	6|6	0.060|0.010	74.03	6e-62	gi|307103931|gb|EFN52188.1|	hypothetical protein CHLNCDRAFT_37063 [Chlorella variabilis]	68.21	2e-55	sp|Q5Z5A8|P2SAF_ORYSJ	Photosystem II stability/assembly factor HCF136, chloroplastic OS=Oryza sativa subsp. japonica GN=HCF136 PE=3 SV=1	74.03	8e-61	E1ZPQ7	E1ZPQ7_CHLVA Putative uncharacterized protein OS=Chlorella variabilis GN=CHLNCDRAFT_37063 PE=4 SV=1	alr3844	141	4e-34	COG4447	Uncharacterized protein related to plant photosystem II stability/assembly factor	R	General function prediction only ;	-	cellular_component_organization_or_biogenesis cellular_process response_to_stimulus single-organism_process	cell cell_part membrane organelle organelle_part
174	tr|A0A0D2N2D0|A0A0D2N2D0_9CHLO	N2D0	1.27	1.304|1.228	0.003	39|39	0.001|0.001	80.46	1e-70	gi|384245442|gb|EIE18936.1|	cyclophilin-like protein [Coccomyxa subellipsoidea C-169]	74.71	2e-64	sp|Q39613|CYPH_CATRO	Peptidyl-prolyl cis-trans isomerase OS=Catharanthus roseus GN=PCKR1 PE=2 SV=1	80.46	1e-69	I0YKL7	I0YKL7_9CHLO Cyclophilin-like protein OS=Coccomyxa subellipsoidea C-169 GN=COCSUDRAFT_26133 PE=4 SV=1	SPAC21E11.05c	89.4	2e-18	COG0652	Peptidyl-prolyl cis-trans isomerase (rotamase) - cyclophilin family	O	Posttranslational modification, protein turnover, chaperones ;	K09565|1|1e-64|243|mbr:MONBRDRAFT_36864|peptidyl-prolyl isomerase F (cyclophilin D) [EC:5.2.1.8]!K01802|2|5e-61|231|pti:PHATRDRAFT_18274|peptidylprolyl isomerase [EC:5.2.1.8]!K03767|4|2e-58|222|ddi:DDB_G0282359|peptidyl-prolyl cis-trans isomerase A (cyclophilin A) [EC:5.2.1.8]	cellular_process metabolic_process response_to_stimulus	cell cell_part extracellular_region membrane organelle	catalytic_activity
317	tr|A0A0D2KBC9|A0A0D2KBC9_9CHLO	KBC9	1.27	1.336|1.198	0.01	14|14	0.001|0.002	58.89	5e-50	gi|302837163|ref|XP_002950141.1|	hypothetical protein VOLCADRAFT_80899 [Volvox carteri f. nagariensis]	33.13	1e-18	sp|P54904|P5CR1_ARATH	Pyrroline-5-carboxylate reductase OS=Arabidopsis thaliana GN=PROC1 PE=2 SV=1	58.89	5e-49	D8TUE4	D8TUE4_VOLCA Pyrroline-5-carboxylate reductase OS=Volvox carteri GN=VOLCADRAFT_80899 PE=3 SV=1	PA0393	58.9	8e-09	COG0345	Pyrroline-5-carboxylate reductase	E	Amino acid transport and metabolism ;	K00286|1|1e-19|94.4|tps:THAPSDRAFT_23275|pyrroline-5-carboxylate reductase [EC:1.5.1.2]	metabolic_process
476	tr|A0A0D2KS06|A0A0D2KS06_9CHLO	KS06	1.27	1.028|1.519	0.121	6|6	0.718|0.001	65.45	3e-60	gi|302828714|ref|XP_002945924.1|	hypothetical protein VOLCADRAFT_102878 [Volvox carteri f. nagariensis]	51.9	1e-38	sp|Q40863|EMB8_PICGL	Embryogenesis-associated protein EMB8 OS=Picea glauca GN=EMB8 PE=2 SV=1	65.45	3e-59	D8TIN6	D8TIN6_VOLCA Putative uncharacterized protein OS=Volvox carteri GN=VOLCADRAFT_102878 PE=4 SV=1	PA0368	50.4	4e-06	COG0429	Predicted hydrolase of the alpha/beta-hydrolase fold	R	General function prediction only ;	K07019|1|1e-21|101|pif:PITG_15072|	single-organism_process		catalytic_activity
274	tr|A0A0D2JG43|A0A0D2JG43_9CHLO	JG43	1.29	1.326|1.252	0.003	109|107	0.001|0.001	63.28	2e-41	gi|300123577|emb|CBK24849.2|	unnamed protein product [Blastocystis hominis]	58.59	1e-36	sp|O42993|FKBP_SCHPO	FK506-binding protein OS=Schizosaccharomyces pombe (strain 972 / ATCC 24843) GN=SPBC24E9.17c PE=2 SV=1	63.28	2e-40	D8M9W0	D8M9W0_BLAHO Peptidyl-prolyl cis-trans isomerase OS=Blastocystis hominis GN=GSBLH_T00004524001 PE=4 SV=1	ZfklB	90.5	9e-19	COG0545	FKBP-type peptidyl-prolyl cis-trans isomerases 1	O	Posttranslational modification, protein turnover, chaperones ;	K09568|1|7e-37|150|pti:PHATRDRAFT_30615|FK506-binding protein 1 [EC:5.2.1.8]!K01802|2|2e-33|138|ddi:DDB_G0275227|peptidylprolyl isomerase [EC:5.2.1.8]	cellular_process metabolic_process		catalytic_activity
422	tr|A0A0D2MJ85|A0A0D2MJ85_9CHLO	MJ85	1.29	1.141|1.444	0.046	7|7	0.128|0.001	36.62	1e-23	gi|224075960|ref|XP_002304848.1|	predicted protein [Populus trichocarpa]	31.54	2e-12	sp|O08795|GLU2B_MOUSE	Glucosidase 2 subunit beta OS=Mus musculus GN=Prkcsh PE=1 SV=1	36.62	1e-22	B9GXX4	B9GXX4_POPTR Predicted protein OS=Populus trichocarpa GN=POPTRDRAFT_555175 PE=4 SV=1	-	-	-	-	-	-	-	K08288|1|6e-22|102|dpp:DICPUDRAFT_57640|protein kinase C substrate 80K-H	-	-	-
654	tr|A0A0D2JS88|A0A0D2JS88_9CHLO	JS88	1.29	1.250|1.333	0.003	7|7	0.023|0.001	63.46	1e-11	gi|302846668|ref|XP_002954870.1|	hypothetical protein VOLCADRAFT_106584 [Volvox carteri f. nagariensis]	-	-	-	-	63.46	2e-10	D8U8C6	D8U8C6_VOLCA Putative uncharacterized protein OS=Volvox carteri GN=VOLCADRAFT_106584 PE=4 SV=1	-	-	-	-	-	-	-	-	-	-	-
679	tr|A0A0D2MAC7|A0A0D2MAC7_9CHLO	MAC7	1.29	1.317|1.257	0.002	5|4	0.016|0.064	25.95	1e-09	gi|307106645|gb|EFN54890.1|	hypothetical protein CHLNCDRAFT_135008 [Chlorella variabilis]	-	-	-	-	25.95	1e-08	E1ZHC3	E1ZHC3_CHLVA Putative uncharacterized protein OS=Chlorella variabilis GN=CHLNCDRAFT_135008 PE=4 SV=1	-	-	-	-	-	-	-	-	-	-	-
751	tr|A0A0D2NJN1|A0A0D2NJN1_9CHLO	NJN1	1.3	1.562|1.047	0.133	7|7	0.001|0.644	44.89	3e-46	gi|384249666|gb|EIE23147.1|	kinase-like protein [Coccomyxa subellipsoidea C-169]	32.19	4e-17	sp|Q9FPR3|EDR1_ARATH	-	44.89	3e-45	I0YXM8	I0YXM8_9CHLO Kinase-like protein OS=Coccomyxa subellipsoidea C-169 GN=COCSUDRAFT_15794 PE=4 SV=1	-	-	-	-	-	-	-	K04424|1|5e-14|77.8|ddi:DDB_G0281557|sterile alpha motif and leucine zipper containing kinase AZK [EC:2.7.11.25]	cellular_process metabolic_process		binding catalytic_activity
598	tr|A0A0D2MB49|A0A0D2MB49_9CHLO	MB49	1.31	1.471|1.142	0.054	19|19	0.001|0.026	80.85	4e-89	gi|307105936|gb|EFN54183.1|	hypothetical protein CHLNCDRAFT_58264 [Chlorella variabilis]	62.77	3e-70	sp|Q00218|AROG_ARATH	Phospho-2-dehydro-3-deoxyheptonate aldolase 2, chloroplastic OS=Arabidopsis thaliana GN=DHS2 PE=2 SV=2	80.85	4e-88	E1ZIM3	E1ZIM3_CHLVA Putative uncharacterized protein OS=Chlorella variabilis GN=CHLNCDRAFT_58264 PE=4 SV=1	PA1901	111	9e-25	COG3200	3-deoxy-D-arabino-heptulosonate 7-phosphate (DAHP) synthase	E	Amino acid transport and metabolism ;	K01626|1|1e-62|237|pti:PHATRDRAFT_24353|3-deoxy-7-phosphoheptulonate synthase [EC:2.5.1.54]	cellular_process metabolic_process multi-organism_process response_to_stimulus	cell cell_part membrane organelle	catalytic_activity
865	tr|A0A0D2M5G1|A0A0D2M5G1_9CHLO	M5G1	1.31	1.505|1.116	0.076	19|19	0.001|0.016	81.22	2e-112	gi|307105936|gb|EFN54183.1|	hypothetical protein CHLNCDRAFT_58264 [Chlorella variabilis]	70.74	1e-94	sp|P27608|AROF_TOBAC	Phospho-2-dehydro-3-deoxyheptonate aldolase 1, chloroplastic OS=Nicotiana tabacum GN=DHAPS-1 PE=2 SV=1	81.22	2e-111	E1ZIM3	E1ZIM3_CHLVA Putative uncharacterized protein OS=Chlorella variabilis GN=CHLNCDRAFT_58264 PE=4 SV=1	PA1901	166	2e-41	COG3200	3-deoxy-D-arabino-heptulosonate 7-phosphate (DAHP) synthase	E	Amino acid transport and metabolism ;	K01626|1|2e-87|319|tps:THAPSDRAFT_2790|3-deoxy-7-phosphoheptulonate synthase [EC:2.5.1.54]	cellular_process metabolic_process multi-organism_process response_to_stimulus	membrane	catalytic_activity
206	tr|A0A0D2MA58|A0A0D2MA58_9CHLO	MA58	1.32	1.586|1.053	0.142	3|3	0.012|0.857	69.29	0	gi|302853679|ref|XP_002958353.1|	dual function alcohol dehydrogenase [Volvox carteri f. nagariensis]	57.42	4e-156	sp|P0A9Q7|ADHE_ECOLI	Aldehyde-alcohol dehydrogenase OS=Escherichia coli (strain K12) GN=adhE PE=1 SV=2	69.29	0	D8UI70	D8UI70_VOLCA Dual function alcohol dehydrogenase OS=Volvox carteri GN=adh1 PE=4 SV=1	CAP0035_2	72.8	2e-12	COG1454	Alcohol dehydrogenase, class IV	C	Energy production and conversion ;	K04072|1|1e-119|427|cpv:cgd8_1720|acetaldehyde dehydrogenase / alcohol dehydrogenase [EC:1.2.1.10 1.1.1.1]	metabolic_process		binding catalytic_activity
709	tr|A0A0D2N3E4|A0A0D2N3E4_9CHLO	N3E4	1.32	1.369|1.276	0.004	17|18	0.001|0.001	36.75	6e-44	gi|226510234|ref|NP_001150353.1|	LOC100283983 [Zea mays]	50.96	6e-28	sp|Q8R317|UBQL1_MOUSE	Ubiquilin-1 OS=Mus musculus GN=Ubqln1 PE=1 SV=1	36.75	7e-43	B6TNT9	B6TNT9_MAIZE Ubiquilin-1 OS=Zea mays PE=2 SV=1	ECU10g1730	69.7	1e-11	COG5272	Ubiquitin	O	Posttranslational modification, protein turnover, chaperones ;	K04523|1|1e-26|119|pif:PITG_01382|ubiquilin	-	-	-
922	tr|A0A0D2NV49|A0A0D2NV49_9CHLO	NV49	1.32	1.612|1.020	0.175	2|2	0.049|0.962	55.48	1e-90	gi|307106014|gb|EFN54261.1|	hypothetical protein CHLNCDRAFT_48255 [Chlorella variabilis]	48.16	3e-70	sp|A2XBT1|FN3KR_ORYSI	Protein-ribulosamine 3-kinase, chloroplastic OS=Oryza sativa subsp. indica GN=OsI_09747 PE=3 SV=1	55.48	1e-89	E1ZJ22	E1ZJ22_CHLVA Putative uncharacterized protein OS=Chlorella variabilis GN=CHLNCDRAFT_48255 PE=4 SV=1	Cgl2483	53.9	4e-07	COG3001	Fructosamine-3-kinase	G	Carbohydrate transport and metabolism ;	-		cell cell_part organelle
301	tr|A0A0D2KZW1|A0A0D2KZW1_9CHLO	KZW1	1.33	1.448|1.215	0.027	5|5	0.001|0.052	62.6	0	gi|384249851|gb|EIE23331.1|	putative plasma membrane-type proton ATPase [Coccomyxa subellipsoidea C-169]	58	0	sp|P54211|PMA1_DUNBI	Plasma membrane ATPase OS=Dunaliella bioculata GN=PMA1 PE=2 SV=1	62.6	0	I0YY62	I0YY62_9CHLO Putative plasma membrane-type proton ATPase OS=Coccomyxa subellipsoidea C-169 GN=COCSUDRAFT_23431 PE=4 SV=1	lin0832	247	7e-65	COG0474	Cation transport ATPase	P	Inorganic ion transport and metabolism ;	K01535|1|0.0|698|dpp:DICPUDRAFT_147817|H+-transporting ATPase [EC:3.6.3.6]	cellular_component_organization_or_biogenesis cellular_process metabolic_process reproduction response_to_stimulus single-organism_process	cell cell_part membrane	binding catalytic_activity
532	tr|A0A0D2MRS2|A0A0D2MRS2_9CHLO	MRS2	1.33	1.167|1.501	0.056	10|12	0.503|0.003	81.51	1e-86	gi|159466566|ref|XP_001691480.1|	hydroxypyruvate reductase [Chlamydomonas reinhardtii]	64.56	4e-54	sp|Q9C9W5|HPR1_ARATH	-	81.51	1e-85	A8IPI7	A8IPI7_CHLRE Hydroxypyruvate reductase OS=Chlamydomonas reinhardtii GN=HPR1 PE=3 SV=1	AF0813	80.5	2e-15	COG0111	Phosphoglycerate dehydrogenase and related dehydrogenases	HE	Coenzyme transport and metabolism ; Amino acid transport and metabolism ;	-	cellular_component_organization_or_biogenesis cellular_process metabolic_process response_to_stimulus	cell cell_part extracellular_region organelle	binding catalytic_activity
815	tr|A0A0D2JUC3|A0A0D2JUC3_9CHLO	JUC3	1.33	1.426|1.232	0.019	3|3	0.016|0.364	39.29	4e-53	gi|159470201|ref|XP_001693248.1|	predicted protein [Chlamydomonas reinhardtii]	26.81	1e-12	sp|Q9NXS3|KLH28_HUMAN	Kelch-like protein 28 OS=Homo sapiens GN=KLHL28 PE=2 SV=2	39.29	5e-52	A8IWE8	A8IWE8_CHLRE Predicted protein OS=Chlamydomonas reinhardtii GN=CHLREDRAFT_190424 PE=4 SV=1	-	-	-	-	-	-	-	K10454|1|3e-09|61.2|pif:PITG_10648|kelch-like protein 17 (actinfilin)	-	-	-
1212	tr|A0A0D2J494|A0A0D2J494_9CHLO	J494	1.33	1.288|1.379	0.004	13|15	0.001|0.001	88.64	1e-38	gi|302837163|ref|XP_002950141.1|	hypothetical protein VOLCADRAFT_80899 [Volvox carteri f. nagariensis]	74.42	7e-29	sp|P54904|P5CR1_ARATH	Pyrroline-5-carboxylate reductase OS=Arabidopsis thaliana GN=PROC1 PE=2 SV=1	88.64	1e-37	D8TUE4	D8TUE4_VOLCA Pyrroline-5-carboxylate reductase OS=Volvox carteri GN=VOLCADRAFT_80899 PE=3 SV=1	BS_proH	68.6	2e-12	COG0345	Pyrroline-5-carboxylate reductase	E	Amino acid transport and metabolism ;	K00286|1|4e-28|120|tps:THAPSDRAFT_23275|pyrroline-5-carboxylate reductase [EC:1.5.1.2]	cellular_process metabolic_process response_to_stimulus	cell cell_part	binding catalytic_activity
258	tr|A0A0D2LAP7|A0A0D2LAP7_9CHLO	LAP7	1.34	1.586|1.100	0.118	3|3	0.047|0.670	30.72	2e-63	gi|168019257|ref|XP_001762161.1|	predicted protein [Physcomitrella patens subsp. patens]	-	-	-	-	30.72	2e-62	A9S785	A9S785_PHYPA Predicted protein OS=Physcomitrella patens subsp. patens GN=PHYPADRAFT_163219 PE=4 SV=1	-	-	-	-	-	-	-	K05276|1|4e-08|57.8|tcr:509179.100|L-galactonolactone oxidase [EC:1.3.3.12]	-	-	-
994	tr|A0A0D2JC09|A0A0D2JC09_9CHLO	JC09	1.34	1.149|1.539	0.076	6|6	0.263|0.001	69.16	2e-124	gi|302840379|ref|XP_002951745.1|	hypothetical protein VOLCADRAFT_61636 [Volvox carteri f. nagariensis]	61.81	1e-114	sp|P42730|CLPB1_ARATH	Chaperone protein ClpB1 OS=Arabidopsis thaliana GN=CLPB1 PE=1 SV=2	69.16	2e-123	D8TZJ7	D8TZJ7_VOLCA Putative uncharacterized protein OS=Volvox carteri GN=VOLCADRAFT_61636 PE=4 SV=1	clpB	339	5e-93	COG0542	ATPases with chaperone activity, ATP-binding subunit	O	Posttranslational modification, protein turnover, chaperones ;	K03695|1|7e-102|368|ehi:EHI_072140|ATP-dependent Clp protease ATP-binding subunit ClpB	cellular_process metabolic_process response_to_stimulus		binding catalytic_activity
1097	tr|A0A0D2MY93|A0A0D2MY93_9CHLO	MY93	1.34	1.514|1.173	0.058	17|15	0.001|0.004	65.57	2e-175	gi|302840989|ref|XP_002952040.1|	hypothetical protein VOLCADRAFT_81727 [Volvox carteri f. nagariensis]	61.26	3e-139	sp|Q8H136|RH14_ARATH	DEAD-box ATP-dependent RNA helicase 14 OS=Arabidopsis thaliana GN=RH14 PE=1 SV=2	65.57	2e-174	D8U0B1	D8U0B1_VOLCA Putative uncharacterized protein OS=Volvox carteri GN=VOLCADRAFT_81727 PE=3 SV=1	PA3950	265	1e-70	COG0513	Superfamily II DNA and RNA helicases	LKJ	Replication, recombination and repair ; Transcription ; Translation, ribosomal structure and biogenesis ;	K12823|1|2e-112|404|pti:PHATRDRAFT_bd920|ATP-dependent RNA helicase DDX5/DBP2 [EC:3.6.4.13]		cell cell_part organelle	binding catalytic_activity
66	tr|A0A0D2N5T1|A0A0D2N5T1_9CHLO	N5T1	1.35	1.425|1.271	0.012	6|6	0.016|0.058	59.9	7e-60	gi|159470005|ref|XP_001693150.1|	glutathione peroxidase [Chlamydomonas reinhardtii]	54.49	2e-50	sp|P52035|BSAA_BACSU	Glutathione peroxidase homolog BsaA OS=Bacillus subtilis (strain 168) GN=bsaA PE=3 SV=1	59.9	7e-59	A8IWW7	A8IWW7_CHLRE Glutathione peroxidase OS=Chlamydomonas reinhardtii GN=GPX3 PE=3 SV=1	SP0313	158	7e-39	COG0386	Glutathione peroxidase	O	Posttranslational modification, protein turnover, chaperones ;	K00432|1|4e-49|191|ngr:NAEGRDRAFT_35731|glutathione peroxidase [EC:1.11.1.9]!K11207|5|1e-37|153|lbz:LbrM26_V2.0830|glutathione peroxidase-type tryparedoxin peroxidase [EC:1.11.1.-]	response_to_stimulus	cell cell_part organelle organelle_part	antioxidant_activity catalytic_activity
1075	tr|A0A0D2NIK5|A0A0D2NIK5_9CHLO	NIK5	1.37	1.191|1.550	0.064	3|3	0.230|0.005	58.79	2e-170	gi|302853916|ref|XP_002958470.1|	hypothetical protein VOLCADRAFT_108132 [Volvox carteri f. nagariensis]	36.65	3e-77	sp|Q11120|OFD1_SCHPO	PKHD-type hydroxylase ofd1 OS=Schizosaccharomyces pombe (strain 972 / ATCC 24843) GN=ofd1 PE=1 SV=1	58.79	2e-169	D8UIG4	D8UIG4_VOLCA Putative uncharacterized protein OS=Volvox carteri GN=VOLCADRAFT_108132 PE=4 SV=1	YER049w	301	2e-81	COG3751	Predicted proline hydroxylase	O	Posttranslational modification, protein turnover, chaperones ;	-			binding catalytic_activity
1034	tr|A0A0D2MM79|A0A0D2MM79_9CHLO	MM79	1.38	1.418|1.338	0.003	3|3	0.013|0.057	67.09	2e-117	gi|302842301|ref|XP_002952694.1|	4-hydroxyphenylpyruvate dioxygenase [Volvox carteri f. nagariensis]	56.56	3e-91	sp|O23920|HPPD_DAUCA	4-hydroxyphenylpyruvate dioxygenase OS=Daucus carota PE=2 SV=1	67.09	3e-116	D8U1V8	D8U1V8_VOLCA 4-hydroxyphenylpyruvate dioxygenase OS=Volvox carteri GN=VOLCADRAFT_62773 PE=3 SV=1	RSp1316	52	1e-06	COG3185	4-hydroxyphenylpyruvate dioxygenase and related hemolysins	ER	Amino acid transport and metabolism ; General function prediction only ;	K00457|1|3e-106|382|pif:PITG_11719|4-hydroxyphenylpyruvate dioxygenase [EC:1.13.11.27]	cellular_process metabolic_process	cell cell_part	catalytic_activity
134	tr|A0A0D2MCQ3|A0A0D2MCQ3_9CHLO	MCQ3	1.39	1.584|1.203	0.073	13|12	0.001|0.001	68.56	2e-145	gi|449471037|ref|XP_004153189.1|	PREDICTED: GDP-mannose 4,6-dehydratase-like, partial [Cucumis sativus]	67.69	9e-146	sp|P0AC91|GM4D_SHIFL	GDP-mannose 4,6-dehydratase OS=Shigella flexneri GN=gmd PE=3 SV=1	75.28	7e-159	C6B1M9	C6B1M9_RHILS GDP-mannose 4,6-dehydratase OS=Rhizobium leguminosarum bv. trifolii (strain WSM1325) GN=Rleg_0439 PE=4 SV=1	Rv1511	381	1e-105	COG1089	GDP-D-mannose dehydratase	M	Cell wall/membrane/envelope biogenesis ;	K01711|1|4e-132|469|dpp:DICPUDRAFT_44882|GDPmannose 4,6-dehydratase [EC:4.2.1.47]	cellular_process metabolic_process		binding catalytic_activity
132	tr|A0A0D2MW14|A0A0D2MW14_9CHLO	MW14	1.4	1.747|1.046	0.246	9|12	0.001|0.859	80.06	8e-154	gi|159481269|ref|XP_001698704.1|	isocitrate dehydrogenase, NADP-dependent [Chlamydomonas reinhardtii]	71.92	1e-135	sp|Q06197|IDHC_SOYBN	Isocitrate dehydrogenase [NADP] OS=Glycine max GN=IDH1 PE=2 SV=2	80.06	8e-153	A8J9S7	A8J9S7_CHLRE Isocitrate dehydrogenase [NADP] OS=Chlamydomonas reinhardtii GN=IDH3 PE=3 SV=1	AGc5067	49.3	8e-06	COG0473	Isocitrate/isopropylmalate dehydrogenase	CE	Energy production and conversion ; Amino acid transport and metabolism ;	K00031|1|2e-146|516|ngr:NAEGRDRAFT_82731|isocitrate dehydrogenase [EC:1.1.1.42]	cellular_process metabolic_process multi-organism_process response_to_stimulus	cell cell_part extracellular_region membrane organelle	binding catalytic_activity
287	tr|A0A0D2MUK1|A0A0D2MUK1_9CHLO	MUK1	1.4	1.510|1.292	0.024	9|8	0.011|0.002	71.43	3e-47	gi|168027728|ref|XP_001766381.1|	predicted protein [Physcomitrella patens subsp. patens]	61.65	1e-41	sp|P49211|RL321_ARATH	60S ribosomal protein L32-1 OS=Arabidopsis thaliana GN=RPL32A PE=2 SV=2	71.43	3e-46	A9SJ67	A9SJ67_PHYPA Predicted protein OS=Physcomitrella patens subsp. patens GN=PHYPADRAFT_212907 PE=4 SV=1	PAE2099	48.1	4e-06	COG1717	Ribosomal protein L32E	J	Translation, ribosomal structure and biogenesis ;	K02912|1|1e-41|166|pif:PITG_10863|large subunit ribosomal protein L32e		cell cell_part macromolecular_complex organelle organelle_part
305	tr|A0A0D2KCK9|A0A0D2KCK9_9CHLO	KCK9	1.42	1.579|1.264	0.05	6|5	0.005|0.018	52.63	4e-24	gi|384247695|gb|EIE21181.1|	RNA-binding domain-containing protein [Coccomyxa subellipsoidea C-169]	52.87	1e-19	sp|Q9SEU4|SR33_ARATH	-	52.63	5e-23	I0YS12	I0YS12_9CHLO RNA-binding domain-containing protein OS=Coccomyxa subellipsoidea C-169 GN=COCSUDRAFT_48307 PE=4 SV=1	alr4683	51.2	6e-07	COG0724	RNA-binding proteins (RRM domain)	R	General function prediction only ;	K12891|1|7e-21|97.1|pif:PITG_03791|splicing factor, arginine/serine-rich 2!K14787|3|3e-09|58.5|dpp:DICPUDRAFT_41662|multiple RNA-binding domain-containing protein 1!K12735|5|1e-08|56.2|edi:EDI_199260|peptidyl-prolyl cis-trans isomerase-like 4 [EC:5.2.1.8]			binding
1280	tr|A0A0D2MIC6|A0A0D2MIC6_9CHLO	MIC6	1.42	1.387|1.450	0.002	7|7	0.001|0.001	55.29	1e-20	gi|302851664|ref|XP_002957355.1|	hypothetical protein VOLCADRAFT_107658 [Volvox carteri f. nagariensis]	48.1	1e-12	sp|Q05966|GRP10_BRANA	Glycine-rich RNA-binding protein 10 OS=Brassica napus GN=GRP10 PE=2 SV=1	55.29	1e-19	D8UFG0	D8UFG0_VOLCA Putative uncharacterized protein OS=Volvox carteri GN=VOLCADRAFT_107658 PE=4 SV=1	TP0356	55.5	1e-07	COG0724	RNA-binding proteins (RRM domain)	R	General function prediction only ;	K14411|1|6e-11|65.5|pif:PITG_01781|RNA-binding protein Musashi	cellular_process establishment_of_localization localization response_to_stimulus	cell cell_part membrane organelle	binding transporter_activity
1175	tr|A0A0D2MFD8|A0A0D2MFD8_9CHLO	MFD8	1.43	1.384|1.468	0.004	26|25	0.001|0.001	60.81	3e-53	gi|159487489|ref|XP_001701755.1|	protein disulfide isomerase 1 [Chlamydomonas reinhardtii]	41.45	2e-34	sp|Q5R5B6|PDIA1_PONAB	Protein disulfide-isomerase OS=Pongo abelii GN=P4HB PE=2 SV=1	60.81	3e-52	O48949	O48949_CHLRE Protein disulfide isomerase OS=Chlamydomonas reinhardtii GN=PDI PE=2 SV=1	RSc0779	53.5	4e-07	COG3118	Thioredoxin domain-containing protein	O	Posttranslational modification, protein turnover, chaperones ;	K09580|1|4e-36|149|mbr:MONBRDRAFT_20649|protein disulfide-isomerase A1 [EC:5.3.4.1]!K08056|5|8e-31|131|mbr:MONBRDRAFT_27243|protein disulfide isomerase family A, member 3 [EC:5.3.4.1]	biological_regulation cellular_process metabolic_process regulation_of_biological_process response_to_stimulus single-organism_process	cell cell_part membrane organelle	catalytic_activity electron_carrier_activity
185	tr|A0A0D2L562|A0A0D2L562_9CHLO	L562	1.44	1.528|1.347	0.016	5|6	0.001|0.001	59.24	2e-123	gi|159480562|ref|XP_001698351.1|	tail-specific protease [Chlamydomonas reinhardtii]	40.48	2e-70	sp|Q55669|CTPA_SYNY3	Carboxyl-terminal-processing protease OS=Synechocystis sp. (strain PCC 6803 / Kazusa) GN=ctpA PE=3 SV=1	59.24	2e-122	A8I087	A8I087_CHLRE Tail-specific protease OS=Chlamydomonas reinhardtii GN=TSP3 PE=4 SV=1	NMA1546	164	4e-40	COG0793	Periplasmic protease	M	Cell wall/membrane/envelope biogenesis ;	-	-	-	-
622	tr|A0A0D2NHE8|A0A0D2NHE8_9CHLO	NHE8	1.44	1.344|1.529	0.017	5|5	0.005|0.001	52.51	8e-64	gi|302855493|ref|XP_002959239.1|	chloroplast-specific ribosomal protein [Volvox carteri f. nagariensis]	34.98	3e-30	sp|P19954|PRSP1_SPIOL	-	52.51	9e-63	D8UKP7	D8UKP7_VOLCA Chloroplast-specific ribosomal protein OS=Volvox carteri GN=csrp1 PE=4 SV=1	XF1407	48.5	9e-06	COG1544	Ribosome-associated protein Y (PSrp-1)	J	Translation, ribosomal structure and biogenesis ;	-	metabolic_process	cell cell_part organelle
207	tr|A0A0D2MJJ2|A0A0D2MJJ2_9CHLO	MJJ2	1.47	1.424|1.508	0.004	7|6	0.012|0.001	75.48	2e-64	gi|2198677|gb|AAB61311.1|	htrA-like protein [Haematococcus pluvialis]	64.52	5e-54	sp|O22609|DEGP1_ARATH	Protease Do-like 1, chloroplastic OS=Arabidopsis thaliana GN=DEGP1 PE=1 SV=2	75.48	2e-63	O04674	O04674_HAEPL HtrA-like protein OS=Haematococcus pluvialis GN=htrA PE=2 SV=1	alr2758	83.6	2e-16	COG0265	Trypsin-like serine proteases, typically periplasmic, contain C-terminal PDZ domain	O	Posttranslational modification, protein turnover, chaperones ;	K08669|1|3e-09|58.9|pif:PITG_03582|HtrA serine peptidase 2 [EC:3.4.21.108]	cellular_process metabolic_process	cell cell_part membrane organelle organelle_part	catalytic_activity
660	tr|A0A0D2NFC0|A0A0D2NFC0_9CHLO	NFC0	1.47	1.492|1.452	0.001	4|5	0.029|0.002	42.13	1e-42	gi|159483155|ref|XP_001699628.1|	predicted protein [Chlamydomonas reinhardtii]	-	-	-	-	42.13	1e-41	A8JCC4	A8JCC4_CHLRE Predicted protein OS=Chlamydomonas reinhardtii GN=CHLREDRAFT_178353 PE=4 SV=1	-	-	-	-	-	-	-	-	-	-	-
857	tr|A0A0D2MNZ0|A0A0D2MNZ0_9CHLO	MNZ0	1.51	1.570|1.441	0.008	12|12	0.001|0.001	77.54	5e-74	gi|255569359|ref|XP_002525647.1|	cyclophilin, putative [Ricinus communis]	76.92	6e-71	sp|Q9SP02|CP20A_ARATH	Peptidyl-prolyl cis-trans isomerase CYP20-1 OS=Arabidopsis thaliana GN=CYP20-1 PE=1 SV=1	77.54	5e-73	B9SI28	B9SI28_RICCO Peptidyl-prolyl cis-trans isomerase OS=Ricinus communis GN=RCOM_0612510 PE=3 SV=1	DR0237	101	9e-22	COG0652	Peptidyl-prolyl cis-trans isomerase (rotamase) - cyclophilin family	O	Posttranslational modification, protein turnover, chaperones ;	K03768|1|6e-68|254|ddi:DDB_G0269120|peptidyl-prolyl cis-trans isomerase B (cyclophilin B) [EC:5.2.1.8]!K01802|2|5e-63|238|tva:TVAG_137880|peptidylprolyl isomerase [EC:5.2.1.8]	cellular_process developmental_process metabolic_process multicellular_organismal_process single-organism_process	cell cell_part membrane organelle organelle_part	catalytic_activity
72	tr|A0A0D2NN05|A0A0D2NN05_9CHLO	NN05	1.52	1.777|1.272	0.128	2|2	0.043|0.428	65.67	4e-48	gi|302841643|ref|XP_002952366.1|	hypothetical protein VOLCADRAFT_105494 [Volvox carteri f. nagariensis]	40	6e-18	sp|Q681Q7|Y1390_ARATH	Uncharacterized protein At1g03900 OS=Arabidopsis thaliana GN=At1g03900 PE=2 SV=1	65.67	4e-47	D8U178	D8U178_VOLCA Putative uncharacterized protein OS=Volvox carteri GN=VOLCADRAFT_105494 PE=4 SV=1	sll0418	97.1	6e-20	COG0500	SAM-dependent methyltransferases	QR	Secondary metabolites biosynthesis, transport and catabolism ; General function prediction only ;	K05928|1|2e-16|85.1|tps:THAPSDRAFT_23931|tocopherol O-methyltransferase [EC:2.1.1.95]!K00559|3|2e-06|51.6|mbr:MONBRDRAFT_33702|sterol 24-C-methyltransferase [EC:2.1.1.41]	metabolic_process		catalytic_activity
1063	tr|A0A0D2MN16|A0A0D2MN16_9CHLO	MN16	1.52	1.601|1.431	0.014	2|2	0.042|0.172	60.78	0	gi|159485602|ref|XP_001700833.1|	R1 protein, alpha-glucan water dikinase [Chlamydomonas reinhardtii]	46.49	5e-145	sp|Q8LPT9|GWD1_CITRE	Alpha-glucan water dikinase, chloroplastic OS=Citrus reticulata GN=R1 PE=2 SV=1	60.78	0	A8I6T5	A8I6T5_CHLRE R1 protein, alpha-glucan water dikinase OS=Chlamydomonas reinhardtii GN=GWD1 PE=4 SV=1	SSO0883	55.5	7e-07	COG0574	Phosphoenolpyruvate synthase/pyruvate phosphate dikinase	G	Carbohydrate transport and metabolism ;	K08244|1|3e-77|288|tgo:TGME49_014260|alpha-glucan, water dikinase [EC:2.7.9.4]!K15535|3|1e-14|80.5|tgo:TGME49_090960|phosphoglucan, water dikinase [EC:2.7.9.5]	cellular_process metabolic_process		catalytic_activity
672	tr|A0A0D2K1L3|A0A0D2K1L3_9CHLO	K1L3	1.53	1.793|1.266	0.139	2|2	0.020|0.441	59.85	8e-98	gi|302832507|ref|XP_002947818.1|	hypothetical protein VOLCADRAFT_88093 [Volvox carteri f. nagariensis]	36.27	2e-26	sp|Q4QQT3|CELF1_RAT	CUGBP Elav-like family member 1 OS=Rattus norvegicus GN=Celf1 PE=2 SV=1	59.85	8e-97	D8TN22	D8TN22_VOLCA Putative uncharacterized protein OS=Volvox carteri GN=VOLCADRAFT_88093 PE=4 SV=1	-	-	-	-	-	-	-	K13207|1|9e-28|123|mbr:MONBRDRAFT_16599|CUG-BP- and ETR3-like factor			binding catalytic_activity
962	tr|A0A0D2LHP7|A0A0D2LHP7_9CHLO	LHP7	1.58	1.798|1.361	0.095	14|14	0.001|0.001	74.9	0	gi|159462978|ref|XP_001689719.1|	pyruvate-formate lyase [Chlamydomonas reinhardtii]	61.22	0	sp|Q7A1W9|PFLB_STAAW	Formate acetyltransferase OS=Staphylococcus aureus (strain MW2) GN=pflB PE=3 SV=1	74.9	0	A8HMX2	A8HMX2_CHLRE Pyruvate-formate lyase OS=Chlamydomonas reinhardtii GN=PFL1 PE=3 SV=1	L57408	560	5e-159	COG1882	Pyruvate-formate lyase	C	Energy production and conversion ;	-	metabolic_process	cell cell_part	catalytic_activity
1180	tr|A0A0D2L7K4|A0A0D2L7K4_9CHLO	L7K4	1.59	1.598|1.576	0	7|7	0.007|0.004	71.39	6e-134	gi|159475184|ref|XP_001695703.1|	glutamic-gamma-semialdehyde dehydrogenase [Chlamydomonas reinhardtii]	62.31	7e-123	sp|P54888|P5CS2_ARATH	Delta-1-pyrroline-5-carboxylate synthase B OS=Arabidopsis thaliana GN=P5CSB PE=2 SV=1	71.39	6e-133	A8J2W0	A8J2W0_CHLRE Glutamic-gamma-semialdehyde dehydrogenase OS=Chlamydomonas reinhardtii GN=GSD1 PE=4 SV=1	aq_1071	257	3e-68	COG0014	Gamma-glutamyl phosphate reductase	E	Amino acid transport and metabolism ;	K12657|1|5e-108|389|pif:PITG_12161|delta-1-pyrroline-5-carboxylate synthetase [EC:2.7.2.11 1.2.1.41]	cellular_process developmental_process metabolic_process multicellular_organismal_process reproduction reproductive_process response_to_stimulus single-organism_process	cell cell_junction cell_part organelle symplast	catalytic_activity
171	tr|A0A0D2M058|A0A0D2M058_9CHLO	M058	1.66	2.228|1.097	0.64	2|2	0.024|0.806	39.48	2e-37	gi|384248172|gb|EIE21657.1|	DnaJ-domain-containing protein [Coccomyxa subellipsoidea C-169]	46.03	3e-09	sp|Q9FH28|DNJ49_ARATH	Chaperone protein dnaJ 49 OS=Arabidopsis thaliana GN=ATJ49 PE=2 SV=2	39.48	2e-36	I0YTD8	I0YTD8_9CHLO DnaJ-domain-containing protein OS=Coccomyxa subellipsoidea C-169 GN=COCSUDRAFT_43326 PE=4 SV=1	MT0367	50.4	5e-06	COG0484	DnaJ-class molecular chaperone with C-terminal Zn finger domain	O	Posttranslational modification, protein turnover, chaperones ;	K09528|1|9e-12|69.3|tgo:TGME49_085270|DnaJ homolog subfamily C member 8!K09518|4|1e-08|58.9|ptm:GSPATT00003384001|DnaJ homolog subfamily B member 12!K09540|5|2e-08|58.2|ehi:EHI_134630|translocation protein SEC63	-	-	-
177	tr|A0A0D2MH24|A0A0D2MH24_9CHLO	MH24	1.68	1.805|1.556	0.031	3|3	0.002|0.035	64.31	3e-112	gi|384249577|gb|EIE23058.1|	glucose-6-phosphate dehydrogenase 1 [Coccomyxa subellipsoidea C-169]	59.47	2e-100	sp|P37830|G6PD_SOLTU	Glucose-6-phosphate 1-dehydrogenase, cytoplasmic isoform OS=Solanum tuberosum GN=G6PDH PE=2 SV=1	64.31	3e-111	I0YXD9	I0YXD9_9CHLO Glucose-6-phosphate dehydrogenase 1 OS=Coccomyxa subellipsoidea C-169 GN=COCSUDRAFT_66151 PE=4 SV=1	AGc1065	196	4e-50	COG0364	Glucose-6-phosphate 1-dehydrogenase	G	Carbohydrate transport and metabolism ;	K00036|1|5e-93|338|pif:PITG_00146|glucose-6-phosphate 1-dehydrogenase [EC:1.1.1.49]	metabolic_process	cell cell_part organelle	binding catalytic_activity
763	tr|A0A0D2LLI4|A0A0D2LLI4_9CHLO	LLI4	1.69	1.698|1.680	0	2|2	0.431|0.043	37.74	1e-07	gi|302851146|ref|XP_002957098.1|	hypothetical protein VOLCADRAFT_98149 [Volvox carteri f. nagariensis]	38.26	8e-31	sp|Q02PI7|YEGS_PSEAB	Probable lipid kinase YegS-like OS=Pseudomonas aeruginosa (strain UCBPP-PA14) GN=PA14_24970 PE=3 SV=1	36.28	5e-31	A4XSL0	A4XSL0_PSEMY Diacylglycerol kinase, catalytic region OS=Pseudomonas mendocina (strain ymp) GN=Pmen_1562 PE=3 SV=1	BH0676	58.5	2e-08	COG1597	Sphingosine kinase and enzymes related to eukaryotic diacylglycerol kinase	IR	Lipid transport and metabolism ; General function prediction only ;	-	-	-	-
1005	tr|A0A0D2K163|A0A0D2K163_9CHLO	K163	1.7	2.275|1.120	0.667	6|6	0.016|0.215	-	-	-	-	-	-	-	-	-	-	-	-	NMA0905	54.3	1e-06	COG3468	Type V secretory pathway, adhesin AidA	MU	Cell wall/membrane/envelope biogenesis ; Intracellular trafficking, secretion, and vesicular transport ;	-	-	-	-
971	tr|A0A0D2MNR8|A0A0D2MNR8_9CHLO	MNR8	1.72	2.322|1.119	0.724	2|2	0.006|0.753	-	-	-	-	-	-	-	-	-	-	-	-	-	-	-	-	-	-	-	-	-	-	-
1239	tr|A0A0D2MS99|A0A0D2MS99_9CHLO	MS99	1.81	1.974|1.640	0.056	4|4	0.001|0.002	33.8	3e-21	gi|462395768|gb|EMJ01567.1|	hypothetical protein PRUPE_ppa010677mg [Prunus persica]	30.26	4e-14	sp|P39721|AIM2_YEAST	Protein AIM2 OS=Saccharomyces cerevisiae (strain ATCC 204508 / S288c) GN=AIM2 PE=1 SV=1	31.2	4e-19	B6QLV4	B6QLV4_PENMQ Dienelactone hydrolase family protein OS=Penicillium marneffei (strain ATCC 18224 / CBS 334.59 / QM 7333) GN=PMAA_058610 PE=4 SV=1	mll1495	50.4	5e-06	COG0412	Dienelactone hydrolase and related enzymes	Q	Secondary metabolites biosynthesis, transport and catabolism ;	-	-	-	-
225	tr|A0A0D2ITV5|A0A0D2ITV5_9CHLO	ITV5	1.84	1.958|1.731	0.026	12|12	0.001|0.001	82.14	3e-34	gi|302829835|ref|XP_002946484.1|	hypothetical protein VOLCADRAFT_56064 [Volvox carteri f. nagariensis]	62.35	1e-23	sp|Q8H1Q1|TL225_ARATH	Thylakoid lumenal protein At1g12250, chloroplastic OS=Arabidopsis thaliana GN=At1g12250 PE=1 SV=1	82.14	3e-33	D8TJQ1	D8TJQ1_VOLCA Putative uncharacterized protein OS=Volvox carteri GN=VOLCADRAFT_56064 PE=4 SV=1	MA3328	47.8	8e-06	COG1357	Uncharacterized low-complexity proteins	S	Function unknown ;	-		cell cell_part extracellular_region membrane organelle organelle_part
1101	tr|A0A0D2K4J4|A0A0D2K4J4_9CHLO	K4J4	1.84	1.780|1.900	0.007	6|6	0.014|0.040	28.64	3e-08	gi|307108657|gb|EFN56897.1|	hypothetical protein CHLNCDRAFT_144568 [Chlorella variabilis]	-	-	-	-	28.64	3e-07	E1ZBQ1	E1ZBQ1_CHLVA Putative uncharacterized protein OS=Chlorella variabilis GN=CHLNCDRAFT_144568 PE=4 SV=1	-	-	-	-	-	-	-	-	-	-	-
891	tr|A0A0D2K9J7|A0A0D2K9J7_9CHLO	K9J7	1.89	2.749|1.030	1.477	15|17	0.001|0.832	-	-	-	-	-	-	-	-	-	-	-	-	-	-	-	-	-	-	-	-	-	-	-
544	tr|A0A0D2IXW1|A0A0D2IXW1_9CHLO	IXW1	2.26	3.299|1.220	2.161	4|5	0.001|0.277	81.02	3e-104	gi|302845072|ref|XP_002954075.1|	hypothetical protein VOLCADRAFT_76143 [Volvox carteri f. nagariensis]	72.94	4e-93	sp|P37879|SYK_CRIGR	Lysine--tRNA ligase OS=Cricetulus griseus GN=KARS PE=1 SV=1	81.02	3e-103	D8U647	D8U647_VOLCA Lysyl-tRNA synthetase OS=Volvox carteri GN=VOLCADRAFT_76143 PE=3 SV=1	FN0466	157	1e-38	COG1190	Lysyl-tRNA synthetase (class II)	J	Translation, ribosomal structure and biogenesis ;	K04567|1|6e-87|317|mbr:MONBRDRAFT_14065|lysyl-tRNA synthetase, class II [EC:6.1.1.6]	cellular_process metabolic_process	cell cell_part	binding catalytic_activity
403	tr|A0A0D2LXC3|A0A0D2LXC3_9CHLO	LXC3	2.82	2.862|2.780	0.003	5|5	0.001|0.001	40.52	4e-42	gi|357442429|ref|XP_003591492.1|	Sucrose synthase [Medicago truncatula]	39.18	4e-40	sp|Q9M111|SUS3_ARATH	-	40.52	4e-41	G7IEL2	G7IEL2_MEDTR Sucrose synthase OS=Medicago truncatula GN=MTR_1g088170 PE=4 SV=1	all1059	57.4	4e-08	COG0438	Glycosyltransferase	M	Cell wall/membrane/envelope biogenesis ;	-	-	-	-
272	tr|A0A0D2MEI1|A0A0D2MEI1_9CHLO	MEI1	2.9	3.151|2.656	0.123	11|11	0.001|0.001	65.95	0	gi|148887789|gb|ABR15470.1|	sucrose synthase [Pinus taeda]	65.85	0	sp|Q9M111|SUS3_ARATH	-	65.95	0	A6N837	A6N837_PINTA Sucrose synthase OS=Pinus taeda GN=SuSy1 PE=2 SV=1	PAB0827	53.9	6e-07	COG0438	Glycosyltransferase	M	Cell wall/membrane/envelope biogenesis ;	K03843|1|5e-09|60.5|dpp:DICPUDRAFT_88372|alpha-1,3/alpha-1,6-mannosyltransferase [EC:2.4.1.132 2.4.1.257]	cellular_process developmental_process localization metabolic_process multicellular_organismal_process reproduction reproductive_process response_to_stimulus single-organism_process	cell cell_part membrane organelle	catalytic_activity
744	tr|A0A0D2M6A6|A0A0D2M6A6_9CHLO	M6A6	2.95	3.454|2.436	0.518	1|1	0.028|0.107	70	2e-104	gi|159488024|ref|XP_001702022.1|	ornithine transaminase [Chlamydomonas reinhardtii]	62.86	1e-96	sp|P04181|OAT_HUMAN	Ornithine aminotransferase, mitochondrial OS=Homo sapiens GN=OAT PE=1 SV=1	70	2e-103	A8JFR4	A8JFR4_CHLRE Ornithine transaminase OS=Chlamydomonas reinhardtii GN=OTA1 PE=3 SV=1	ZygjG	157	2e-38	COG4992	Ornithine/acetylornithine aminotransferase	E	Amino acid transport and metabolism ;	K00819|1|2e-89|326|mbr:MONBRDRAFT_38602|ornithine--oxo-acid transaminase [EC:2.6.1.13]			catalytic_activity
474	tr|A0A0D2MSZ5|A0A0D2MSZ5_9CHLO	MSZ5	3.44	3.878|3.008	0.378	6|6	0.001|0.001	-	-	-	-	30.57	1e-06	sp|P00782|SUBT_BACAM	Subtilisin BPN' OS=Bacillus amyloliquefaciens GN=apr PE=1 SV=1	46.43	1e-53	A5G5W4	A5G5W4_GEOUR Peptidase S8 and S53, subtilisin, kexin, sedolisin (Precursor) OS=Geobacter uraniireducens (strain Rf4) GN=Gura_3010 PE=4 SV=1	BS_wprA	54.7	9e-07	COG1404	Subtilisin-like serine proteases	O	Posttranslational modification, protein turnover, chaperones ;	-	-	-	-
Down-regulation of DEPs of 20 g L-1 NaCl
No.	Protein_ID	Protein_Abbreviation	Mean_Ratio_20 g L-1-VS-Control	Ratio_20 g L-1-VS-Control	SD_20 g L-1-VS-Control	Quant_Num_20 g L-1-VS-Control	Qvalue_20 g L-1-VS-Control	NCBInr Identity	NCBInr E-value	NCBInr Accession	NCBInr Description	Swissprot Identity	Swissprot E-value	Swissprot Accession	Swissprot Description	Tremble Identity	Tremble E-value	Tremble Accession	Tremble Description	Protein_or_Domain	COG Score	COG E-value	COG ID	COG Function-Description	COG Code	COG Function-Categories	KEGG(ko_id|rank|evalue|score|identity|ko_definition)	GO Biological_Process	GO Cellular_Component	GO Molecular_Function
586	tr|A0A0D2MH54|A0A0D2MH54_9CHLO	MH54	0.45	0.189|0.709	0.135	4|5	0.001|0.067	61.72	5e-101	gi|307105415|gb|EFN53664.1|	hypothetical protein CHLNCDRAFT_25497 [Chlorella variabilis]	48.81	2e-74	sp|Q8YRP3|SPEA_NOSS1	Biosynthetic arginine decarboxylase OS=Nostoc sp. (strain PCC 7120 / UTEX 2576) GN=speA PE=3 SV=1	61.72	5e-100	E1ZKB4	E1ZKB4_CHLVA Arginine decarboxylase OS=Chlorella variabilis GN=CHLNCDRAFT_25497 PE=3 SV=1	HP0422	129	8e-30	COG1166	Arginine decarboxylase (spermidine biosynthesis)	E	Amino acid transport and metabolism ;	-	cellular_process metabolic_process response_to_stimulus		catalytic_activity
827	tr|A0A0D2LQT7|A0A0D2LQT7_9CHLO	LQT7	0.48	0.339|0.627	0.041	4|4	0.001|0.007	77.03	2e-66	gi|384249174|gb|EIE22656.1|	uroporphyrinogen-iii decarboxylase [Coccomyxa subellipsoidea C-169]	67.11	4e-57	sp|Q42967|DCUP_TOBAC	Uroporphyrinogen decarboxylase, chloroplastic OS=Nicotiana tabacum GN=DCUP PE=1 SV=1	77.03	2e-65	I0YW87	I0YW87_9CHLO Uroporphyrinogen-iii decarboxylase OS=Coccomyxa subellipsoidea C-169 GN=COCSUDRAFT_36798 PE=4 SV=1	MT2752	110	6e-25	COG0407	Uroporphyrinogen-III decarboxylase	H	Coenzyme transport and metabolism ;	K01599|1|1e-41|166|tps:THAPSDRAFT_270346|uroporphyrinogen decarboxylase [EC:4.1.1.37]	cellular_process metabolic_process	cell cell_part organelle organelle_part	catalytic_activity
292	tr|A0A0D2MMK7|A0A0D2MMK7_9CHLO	MMK7	0.57	0.511|0.619	0.006	5|5	0.001|0.080	56.89	4e-81	gi|159489964|ref|XP_001702961.1|	apoferredoxin [Chlamydomonas reinhardtii]	43.75	4e-17	sp|P00247|FER_CHLFR	Ferredoxin OS=Chlorogloeopsis fritschii PE=1 SV=2	56.89	4e-80	Q2HZ21	Q2HZ21_CHLRE Apoferredoxin OS=Chlamydomonas reinhardtii GN=FDX6 PE=2 SV=1	VCA0924_2	51.6	2e-06	COG1018	Flavodoxin reductases (ferredoxin-NADPH reductases) family 1	C	Energy production and conversion ;	K02639|1|3e-13|73.6|tgo:TGME49_015070|ferredoxin	cellular_process metabolic_process	cell cell_part organelle	binding
490	tr|A0A0D2NKB9|A0A0D2NKB9_9CHLO	NKB9	0.57	0.560|0.573	0	9|10	0.005|0.001	71.15	1e-172	gi|302833487|ref|XP_002948307.1|	copper target 1 protein [Volvox carteri f. nagariensis]	67.7	8e-168	sp|Q9AR22|CTH1_CHLRE	Magnesium-protoporphyrin IX monomethyl ester [oxidative] cyclase 2, chloroplastic OS=Chlamydomonas reinhardtii GN=CTH1 PE=2 SV=1	71.15	1e-171	D8TP77	D8TP77_VOLCA Copper target 1 protein OS=Volvox carteri GN=VOLCADRAFT_80084 PE=3 SV=1	-	-	-	-	-	-	-	-	cellular_process metabolic_process	cell cell_part membrane organelle organelle_part	binding catalytic_activity
997	tr|A0A0D2MKA8|A0A0D2MKA8_9CHLO	MKA8	0.58	0.524|0.634	0.006	45|46	0.001|0.001	97.1	0	gi|307110807|gb|EFN59042.1|	alpha-tubulin [Chlorella variabilis]	97.95	0	sp|Q9ZRJ4|TBA_CHLVU	Tubulin alpha chain OS=Chlorella vulgaris GN=TUBA PE=3 SV=1	97.1	0	E1Z4E5	E1Z4E5_CHLVA Alpha-tubulin OS=Chlorella variabilis GN=CHLNCDRAFT_33793 PE=3 SV=1	YLR212c	199	7e-51	COG5023	Tubulin	Z	Cytoskeleton ;	K07374|1|0.0|850|tet:TTHERM_00558620|tubulin alpha	cellular_component_organization_or_biogenesis cellular_process metabolic_process single-organism_process	cell cell_part macromolecular_complex organelle organelle_part	binding catalytic_activity structural_molecule_activity
265	tr|A0A0D2LL42|A0A0D2LL42_9CHLO	LL42	0.61	0.656|0.561	0.005	3|3	0.009|0.008	85.28	3e-152	gi|159488107|ref|XP_001702062.1|	1-deoxy-D-xylulose 5-phosphate synthase [Chlamydomonas reinhardtii]	70.82	9e-120	sp|O78328|DXS_CAPAN	Probable 1-deoxy-D-xylulose-5-phosphate synthase, chloroplastic OS=Capsicum annuum GN=TKT2 PE=2 SV=1	85.28	3e-151	A8JFW4	A8JFW4_CHLRE 1-deoxy-D-xylulose 5-phosphate synthase (Fragment) OS=Chlamydomonas reinhardtii GN=DXS1 PE=3 SV=1	aq_881	235	8e-62	COG1154	Deoxyxylulose-5-phosphate synthase	HI	Coenzyme transport and metabolism ; Lipid transport and metabolism ;	K01662|1|1e-89|327|pti:PHATRDRAFT_bd1689|1-deoxy-D-xylulose-5-phosphate synthase [EC:2.2.1.7]	cellular_process metabolic_process	cell cell_part organelle	binding catalytic_activity
298	tr|A0A0D2M212|A0A0D2M212_9CHLO	M212	0.61	0.649|0.562	0.004	4|4	0.001|0.002	71.49	1e-90	gi|302831463|ref|XP_002947297.1|	4-hydroxy-3-methylbut-2-enyl diphosphate reductase chloroplast precursor [Volvox carteri f. nagariensis]	52.2	3e-59	sp|B1WTZ2|ISPH_CYAA5	4-hydroxy-3-methylbut-2-enyl diphosphate reductase OS=Cyanothece sp. (strain ATCC 51142) GN=ispH PE=3 SV=1	71.49	1e-89	D8TLJ9	D8TLJ9_VOLCA 4-hydroxy-3-methylbut-2-enyl diphosphate reductase chloroplast OS=Volvox carteri GN=VOLCADRAFT_79586 PE=3 SV=1	VC0685	58.5	8e-09	COG0761	Penicillin tolerance protein	IM	Lipid transport and metabolism ; Cell wall/membrane/envelope biogenesis ;	K03527|1|3e-52|202|tps:THAPSDRAFT_270376|4-hydroxy-3-methylbut-2-enyl diphosphate reductase [EC:1.17.1.2]	cellular_process metabolic_process	cell cell_part organelle organelle_part	binding catalytic_activity
896	tr|A0A0D2MEW5|A0A0D2MEW5_9CHLO	MEW5	0.61	0.586|0.641	0.002	44|44	0.001|0.001	70.16	0	gi|307104661|gb|EFN52914.1|	hypothetical protein CHLNCDRAFT_58775 [Chlorella variabilis]	31.56	2e-161	sp|O35379|MRP1_MOUSE	Multidrug resistance-associated protein 1 OS=Mus musculus GN=Abcc1 PE=1 SV=1	70.16	0	E1ZN61	E1ZN61_CHLVA Putative uncharacterized protein OS=Chlorella variabilis GN=CHLNCDRAFT_58775 PE=3 SV=1	VC1448	150	1e-35	COG2274	ABC-type bacteriocin/lantibiotic exporters, contain an N-terminal double-glycine peptidase domain	V	Defense mechanisms ;	K05668|1|8e-132|469|mbr:MONBRDRAFT_82|ATP-binding cassette, subfamily C (CFTR/MRP), member 5!K05665|2|2e-126|451|pti:PHATRDRAFT_18197|ATP-binding cassette, subfamily C (CFTR/MRP), member 1!K05673|3|6e-126|450|mbr:MONBRDRAFT_29687|ATP-binding cassette, subfamily C (CFTR/MRP), member 4!K05674|4|7e-126|450|mbr:MONBRDRAFT_36370|ATP-binding cassette, subfamily C (CFTR/MRP), member 10	cellular_process establishment_of_localization localization metabolic_process single-organism_process	membrane membrane_part	binding catalytic_activity transporter_activity
1042	tr|A0A0D2J3G0|A0A0D2J3G0_9CHLO	J3G0	0.63	0.540|0.723	0.017	8|6	0.005|0.001	63.84	7e-70	gi|307106392|gb|EFN54638.1|	hypothetical protein CHLNCDRAFT_135184 [Chlorella variabilis]	52.25	2e-57	sp|Q9VGZ1|CK5P1_DROME	CDK5RAP1-like protein OS=Drosophila melanogaster GN=CG6345 PE=2 SV=1	63.84	8e-69	E1ZHP0	E1ZHP0_CHLVA Putative uncharacterized protein OS=Chlorella variabilis GN=CHLNCDRAFT_135184 PE=4 SV=1	TP0754	129	1e-29	COG0621	2-methylthioadenine synthetase	J	Translation, ribosomal structure and biogenesis ;	K15865|1|6e-08|57.0|pif:PITG_07035|CDK5 regulatory subunit-associated protein 1-like 1	cellular_process metabolic_process		binding catalytic_activity
297	tr|A0A0D2MXI8|A0A0D2MXI8_9CHLO	MXI8	0.64	0.468|0.817	0.061	2|2	0.006|0.521	87.34	5e-33	gi|302843854|ref|XP_002953468.1|	hypothetical protein VOLCADRAFT_109214 [Volvox carteri f. nagariensis]	67.09	1e-24	sp|P80042|GGPPS_CAPAN	Geranylgeranyl pyrophosphate synthase, chloroplastic OS=Capsicum annuum GN=GGPS1 PE=3 SV=1	87.34	7e-32	D8U458	D8U458_VOLCA Putative uncharacterized protein OS=Volvox carteri GN=VOLCADRAFT_109214 PE=3 SV=1	mlr6368	48.1	3e-06	COG0142	Geranylgeranyl pyrophosphate synthase	H	Coenzyme transport and metabolism ;	K13789|1|4e-16|80.5|pti:PHATRDRAFT_19000|geranylgeranyl diphosphate synthase, type II [EC:2.5.1.1 2.5.1.10 2.5.1.29]	cellular_process metabolic_process	cell cell_part membrane organelle	catalytic_activity
91	tr|A0A0D2M9A8|A0A0D2M9A8_9CHLO	M9A8	0.66	0.527|0.793	0.035	15|14	0.001|0.068	56.33	0	gi|302841934|ref|XP_002952511.1|	ABC transporter [Volvox carteri f. nagariensis]	30.41	2e-105	sp|Q5F364|MRP1_CHICK	Multidrug resistance-associated protein 1 OS=Gallus gallus GN=ABCC1 PE=2 SV=1	56.33	0	D8U1K8	D8U1K8_VOLCA ABC transporter OS=Volvox carteri GN=mrp1 PE=3 SV=1	BS_ygaD	110	2e-23	COG1132	ABC-type multidrug transport system, ATPase and permease components	V	Defense mechanisms ;	K05673|1|1e-79|296|pti:PHATRDRAFT_9180|ATP-binding cassette, subfamily C (CFTR/MRP), member 4!K05665|4|5e-77|288|pti:PHATRDRAFT_18197|ATP-binding cassette, subfamily C (CFTR/MRP), member 1			catalytic_activity
151	tr|A0A0D2L0A9|A0A0D2L0A9_9CHLO	L0A9	0.68	0.564|0.789	0.025	2|2	0.030|0.439	77.91	2e-32	gi|307104740|gb|EFN52992.1|	hypothetical protein CHLNCDRAFT_137427 [Chlorella variabilis]	55.13	5e-20	sp|Q9SBJ1|PDK_ARATH	-	77.91	3e-31	E1ZME9	E1ZME9_CHLVA Putative uncharacterized protein OS=Chlorella variabilis GN=CHLNCDRAFT_137427 PE=4 SV=1	SPAC644.11c	52	2e-07	COG0642	Signal transduction histidine kinase	T	Signal transduction mechanisms ;	K00898|1|2e-13|71.6|pif:PITG_00352|pyruvate dehydrogenase kinase [EC:2.7.11.2]	biological_regulation cellular_process metabolic_process regulation_of_biological_process response_to_stimulus signaling single-organism_process		binding catalytic_activity molecular_transducer_activity receptor_activity
1130	tr|A0A0D2J2L3|A0A0D2J2L3_9CHLO	J2L3	0.68	0.482|0.872	0.076	3|4	0.001|0.461	-	-	-	-	-	-	-	-	-	-	-	-	-	-	-	-	-	-	-	-	-	-	-
1179	tr|A0A0D2KZ63|A0A0D2KZ63_9CHLO	KZ63	0.69	0.780|0.607	0.015	13|14	0.030|0.001	75.77	0	gi|307111085|gb|EFN59320.1|	hypothetical protein CHLNCDRAFT_137705 [Chlorella variabilis]	49.92	4e-164	sp|P34881|DNMT1_ARATH	DNA (cytosine-5)-methyltransferase 1 OS=Arabidopsis thaliana GN=DMT1 PE=1 SV=1	75.77	0	E1Z4B1	E1Z4B1_CHLVA Cytosine-specific methyltransferase OS=Chlorella variabilis GN=CHLNCDRAFT_137705 PE=3 SV=1	dcm	62.4	4e-09	COG0270	Site-specific DNA methylase	L	Replication, recombination and repair ;	-	biological_regulation cellular_component_organization_or_biogenesis cellular_process developmental_process metabolic_process multi-organism_process multicellular_organismal_process negative_regulation_of_biological_process regulation_of_biological_process reproduction reproductive_process single-organism_process	cell cell_part organelle	binding catalytic_activity
27	tr|A0A0D2IZZ0|A0A0D2IZZ0_9CHLO	IZZ0	0.7	0.747|0.661	0.004	3|3	0.058|0.008	65.15	1e-39	gi|159476982|ref|XP_001696590.1|	2-oxoglutarate/malate translocator [Chlamydomonas reinhardtii]	62.12	4e-36	sp|Q9FMF8|DIT22_ARATH	-	65.15	1e-38	A8HXJ4	A8HXJ4_CHLRE 2-oxoglutarate/malate translocator OS=Chlamydomonas reinhardtii GN=LCI20 PE=4 SV=1	CT204	68.6	9e-12	COG0471	Di- and tricarboxylate transporters	P	Inorganic ion transport and metabolism ;	-	establishment_of_localization localization	cell cell_part organelle
191	tr|A0A0D2JHB7|A0A0D2JHB7_9CHLO	JHB7	0.7	0.690|0.708	0	3|4	0.039|0.032	44.86	9e-46	gi|384252282|gb|EIE25758.1|	hypothetical protein COCSUDRAFT_46368 [Coccomyxa subellipsoidea C-169]	46.15	3e-19	sp|Q9M2Z4|MSBP2_ARATH	Membrane steroid-binding protein 2 OS=Arabidopsis thaliana GN=MSBP2 PE=1 SV=1	44.86	1e-44	I0Z539	I0Z539_9CHLO Uncharacterized protein OS=Coccomyxa subellipsoidea C-169 GN=COCSUDRAFT_46368 PE=4 SV=1	-	-	-	-	-	-	-	-			binding
430	tr|A0A0D2NJX0|A0A0D2NJX0_9CHLO	NJX0	0.7	0.454|0.948	0.122	83|75	0.001|0.135	75.63	1e-99	gi|159477024|ref|XP_001696611.1|	2-cys peroxiredoxin, chloroplastic [Chlamydomonas reinhardtii]	78.35	6e-89	sp|Q9C5R8|BAS1B_ARATH	2-Cys peroxiredoxin BAS1-like, chloroplastic OS=Arabidopsis thaliana GN=At5g06290 PE=2 SV=3	75.63	1e-98	Q9FE86	Q9FE86_CHLRE 2-cys peroxiredoxin, chloroplastic (Precursor) OS=Chlamydomonas reinhardtii GN=thioredoxin peroxidase PE=4 SV=1	HP1563	181	7e-46	COG0450	Peroxiredoxin	O	Posttranslational modification, protein turnover, chaperones ;	K03386|1|7e-63|238|pif:PITG_15504|peroxiredoxin (alkyl hydroperoxide reductase subunit C) [EC:1.11.1.15]!K11186|5|6e-60|228|tbr:Tb927.8.1990|mitochondrial tryparedoxin peroxidase, trypanosomatid typical 2-Cys peroxiredoxin [EC:1.11.1.15]	metabolic_process multi-organism_process response_to_stimulus	cell cell_part extracellular_region organelle organelle_part	antioxidant_activity catalytic_activity
1158	tr|A0A0D2K969|A0A0D2K969_9CHLO	K969	0.7	0.676|0.726	0.001	8|7	0.001|0.001	69.7	1e-68	gi|389650110|gb|AFK94154.1|	4-hydroxy-3-methylbut-2-enyl diphosphate reductase [Dunaliella salina]	58.06	1e-47	sp|Q94B35|ISPH_ARATH	4-hydroxy-3-methylbut-2-enyl diphosphate reductase, chloroplastic OS=Arabidopsis thaliana GN=ISPH PE=2 SV=1	73.49	9e-68	A8JEV9	A8JEV9_CHLRE 4-hydroxy-3-methylbut-2-enyl diphosphate reductase OS=Chlamydomonas reinhardtii GN=IDS1 PE=3 SV=1	aq_1739	55.5	4e-08	COG0761	Penicillin tolerance protein	IM	Lipid transport and metabolism ; Cell wall/membrane/envelope biogenesis ;	K03527|1|5e-31|131|pti:PHATRDRAFT_50808|4-hydroxy-3-methylbut-2-enyl diphosphate reductase [EC:1.17.1.2]	cellular_process metabolic_process	cell cell_part organelle organelle_part	binding catalytic_activity
220	tr|A0A0D2L002|A0A0D2L002_9CHLO	L002	0.72	0.621|0.826	0.021	2|2	0.037|0.550	44.72	2e-80	gi|357480843|ref|XP_003610707.1|	Spermidine synthase [Medicago truncatula]	33.52	9e-47	sp|Q9YE02|SPEE_AERPE	Probable spermidine synthase OS=Aeropyrum pernix (strain ATCC 700893 / DSM 11879 / JCM 9820 / NBRC 100138 / K1) GN=speE PE=3 SV=2	44.72	3e-79	G7K2D1	G7K2D1_MEDTR Spermidine synthase OS=Medicago truncatula GN=MTR_5g006140 PE=3 SV=1	YLR146c	103	3e-22	COG0421	Spermidine synthase	E	Amino acid transport and metabolism ;	K00797|1|8e-41|165|pif:PITG_17608|spermidine synthase [EC:2.5.1.16]	cellular_process developmental_process single-organism_process		catalytic_activity
314	tr|A0A0D2MAM8|A0A0D2MAM8_9CHLO	MAM8	0.72	0.493|0.944	0.102	48|49	0.001|0.007	75.93	8e-43	gi|302851090|ref|XP_002957070.1|	ATP synthase, subunit D, chloroplast precursor [Volvox carteri f. nagariensis]	74.07	5e-41	sp|Q42687|ATPD_CHLRE	ATP synthase delta chain, chloroplastic OS=Chlamydomonas reinhardtii GN=ATPD PE=1 SV=1	75.93	7e-42	Q9SBM2	Q9SBM2_VOLCA ATP synthase-delta chain OS=Volvox carteri f. nagariensis GN=atpD PE=2 SV=1	FN0361	48.1	6e-06	COG0712	F0F1-type ATP synthase, delta subunit (mitochondrial oligomycin sensitivity protein)	C	Energy production and conversion ;	K02113|1|2e-10|62.8|tps:THAPSDRAFT_bd1023|F-type H+-transporting ATPase subunit delta [EC:3.6.3.14]!K02137|2|7e-09|57.8|tgo:TGME49_084540|F-type H+-transporting ATPase oligomycin sensitivity conferral protein [EC:3.6.3.14]	cellular_process establishment_of_localization localization metabolic_process single-organism_process	cell cell_part macromolecular_complex membrane membrane_part organelle organelle_part	catalytic_activity transporter_activity
753	tr|A0A0D2KJ32|A0A0D2KJ32_9CHLO	KJ32	0.74	0.668|0.815	0.011	4|6	0.002|0.017	80.77	3e-95	gi|19423285|gb|AAL88456.1|AF479777_1	major light-harvesting complex II protein m10 [Chlamydomonas reinhardtii]	70.4	1e-92	sp|P22686|CB2_CHLMO	Chlorophyll a-b binding protein of LHCII type I, chloroplastic OS=Chlamydomonas moewusii PE=2 SV=1	80.77	3e-94	Q8S3U0	Q8S3U0_CHLRE Major light-harvesting complex II protein m10 OS=Chlamydomonas reinhardtii GN=Lhcbm10 PE=2 SV=1	-	-	-	-	-	-	-	K08916|1|7e-11|65.5|tps:THAPSDRAFT_23889|light-harvesting complex II chlorophyll a/b binding protein 5!K08907|2|2e-10|63.9|pti:PHATRDRAFT_22956|light-harvesting complex I chlorophyll a/b binding protein 1!K08910|4|7e-07|52.0|pti:PHATRDRAFT_44601|light-harvesting complex I chlorophyll a/b binding protein 4	cellular_process metabolic_process response_to_stimulus	cell cell_part extracellular_region membrane organelle organelle_part	structural_molecule_activity
861	tr|A0A0D2LYV4|A0A0D2LYV4_9CHLO	LYV4	0.74	0.631|0.842	0.022	3|3	0.008|0.432	-	-	-	-	-	-	-	-	-	-	-	-	CC3549_1	48.9	7e-06	COG0281	Malic enzyme	C	Energy production and conversion ;	-	-	-	-
1167	tr|A0A0D2L6F7|A0A0D2L6F7_9CHLO	L6F7	0.74	0.781|0.706	0.003	207|211	0.001|0.001	98.36	0	gi|8928401|sp|O04386.1|TBB_CHLIN	RecName: Full=Tubulin beta chain; AltName: Full=Beta-tubulin	98.36	0	sp|O04386|TBB_CHLIN	Tubulin beta chain OS=Chlamydomonas incerta GN=TUBB PE=3 SV=1	98.13	0	D8U4T0	D8U4T0_VOLCA Beta tubulin OS=Volvox carteri GN=tubB1 PE=3 SV=1	YLR212c	199	7e-51	COG5023	Tubulin	Z	Cytoskeleton ;	K07375|1|0.0|832|ptm:GSPATT00021361001|tubulin beta	cellular_component_organization_or_biogenesis cellular_process developmental_process growth metabolic_process response_to_stimulus single-organism_process	cell cell_part macromolecular_complex membrane membrane-enclosed_lumen organelle organelle_part	binding catalytic_activity structural_molecule_activity
11	tr|A0A0D2L9P1|A0A0D2L9P1_9CHLO	L9P1	0.75	0.647|0.852	0.021	6|6	0.001|0.250	71.83	5e-82	gi|15219265|ref|NP_178022.1|	NADH dehydrogenase [ubiquinone] iron-sulfur protein 8 [Arabidopsis thaliana]	71.83	2e-82	sp|Q42599|NDS8A_ARATH	NADH dehydrogenase [ubiquinone] iron-sulfur protein 8-A, mitochondrial OS=Arabidopsis thaliana GN=At1g79010 PE=1 SV=1	71.83	5e-81	D7KVX4	D7KVX4_ARALL NADH-ubiquinone oxidoreductase 23 kDa subunit, mitochondrial OS=Arabidopsis lyrata subsp. lyrata GN=ARALYDRAFT_895806 PE=3 SV=1	MT3241	108	9e-24	COG1143	Formate hydrogenlyase subunit 6/NADH:ubiquinone oxidoreductase 23 kD subunit (chain I)	C	Energy production and conversion ;	K03941|1|2e-76|282|dpp:DICPUDRAFT_89000|NADH dehydrogenase (ubiquinone) Fe-S protein 8 [EC:1.6.5.3 1.6.99.3]	cellular_process metabolic_process	cell cell_part macromolecular_complex membrane membrane_part organelle organelle_part	binding catalytic_activity electron_carrier_activity
19	tr|A0A0D2K9T7|A0A0D2K9T7_9CHLO	K9T7	0.75	0.706|0.786	0.003	4|4	0.011|0.053	60.48	1e-38	gi|302848370|ref|XP_002955717.1|	hypothetical protein VOLCADRAFT_106936 [Volvox carteri f. nagariensis]	-	-	-	-	60.48	1e-37	D8UAP7	D8UAP7_VOLCA Putative uncharacterized protein OS=Volvox carteri GN=VOLCADRAFT_106936 PE=4 SV=1	-	-	-	-	-	-	-	-	-	-	-
530	tr|A0A0D2N1E0|A0A0D2N1E0_9CHLO	N1E0	0.75	0.634|0.859	0.025	3|3	0.005|0.412	77.27	4e-39	gi|159484640|ref|XP_001700362.1|	predicted protein [Chlamydomonas reinhardtii]	-	-	-	-	77.27	4e-38	A8JD41	A8JD41_CHLRE Predicted protein OS=Chlamydomonas reinhardtii GN=CPLD38 PE=4 SV=1	-	-	-	-	-	-	-	-	biological_regulation cellular_component_organization_or_biogenesis cellular_process establishment_of_localization localization metabolic_process regulation_of_biological_process single-organism_process	cell cell_part membrane organelle organelle_part
808	tr|A0A0D2JV99|A0A0D2JV99_9CHLO	JV99	0.75	0.676|0.821	0.011	26|27	0.001|0.001	79.59	4e-66	gi|302843549|ref|XP_002953316.1|	hypothetical protein VOLCADRAFT_121148 [Volvox carteri f. nagariensis]	79.17	4e-65	sp|Q39615|PSAD_CHLRE	Photosystem I reaction center subunit II, chloroplastic OS=Chlamydomonas reinhardtii GN=psaD PE=1 SV=1	79.59	3e-65	D8U3K8	D8U3K8_VOLCA Putative uncharacterized protein OS=Volvox carteri GN=VOLCADRAFT_121148 PE=4 SV=1	-	-	-	-	-	-	-	K02692|1|8e-44|173|tps:THAPSDRAFT_bd1339|photosystem I subunit II	cellular_process metabolic_process	cell cell_part macromolecular_complex membrane membrane_part organelle organelle_part	binding
728	tr|A0A0D2LXQ1|A0A0D2LXQ1_9CHLO	LXQ1	0.76	0.701|0.815	0.006	9|10	0.001|0.003	88.93	2e-138	gi|302841992|ref|XP_002952540.1|	hypothetical protein VOLCADRAFT_75431 [Volvox carteri f. nagariensis]	83.62	3e-123	sp|P35100|CLPC_PEA	Chaperone protein ClpC, chloroplastic OS=Pisum sativum PE=2 SV=1	88.93	2e-137	D8U1R3	D8U1R3_VOLCA Putative uncharacterized protein OS=Volvox carteri GN=VOLCADRAFT_75431 PE=3 SV=1	PA0459	199	6e-51	COG0542	ATPases with chaperone activity, ATP-binding subunit	O	Posttranslational modification, protein turnover, chaperones ;	K01358|1|6e-43|172|tan:TA09910|ATP-dependent Clp protease, protease subunit [EC:3.4.21.92]!K03696|3|2e-41|167|tps:THAPSDRAFT_268446|ATP-dependent Clp protease ATP-binding subunit ClpC!K03695|5|1e-39|160|edi:EDI_344750|ATP-dependent Clp protease ATP-binding subunit ClpB	metabolic_process		binding catalytic_activity
1238	tr|A0A0D2MUX8|A0A0D2MUX8_9CHLO	MUX8	0.76	0.841|0.676	0.014	12|14	0.005|0.002	76.89	6e-95	gi|302830135|ref|XP_002946634.1|	component of cytosolic 80S ribosome and 40S small subunit [Volvox carteri f. nagariensis]	71.68	4e-87	sp|Q9ZUT9|RS51_ARATH	40S ribosomal protein S5-1 OS=Arabidopsis thaliana GN=RPS5A PE=1 SV=1	76.89	6e-94	D8TJL0	D8TJL0_VOLCA Component of cytosolic 80S ribosome and 40S small subunit OS=Volvox carteri GN=rps5 PE=3 SV=1	MG088	52.8	6e-07	COG0049	Ribosomal protein S7	J	Translation, ribosomal structure and biogenesis ;	K02989|1|8e-82|300|tgo:TGME49_042330|small subunit ribosomal protein S5e	cellular_process metabolic_process	cell cell_part macromolecular_complex membrane organelle organelle_part	binding structural_molecule_activity
1289	tr|A0A0D2MRK2|A0A0D2MRK2_9CHLO	MRK2	0.76	0.733|0.787	0.001	107|103	0.001|0.001	81.36	6e-162	gi|302830724|ref|XP_002946928.1|	sedoheptulose-1,7-biphosphatase [Volvox carteri f. nagariensis]	77.55	2e-157	sp|P46284|S17P_CHLRE	Sedoheptulose-1,7-bisphosphatase, chloroplastic OS=Chlamydomonas reinhardtii GN=CSBP PE=2 SV=1	81.36	6e-161	D8TJY9	D8TJY9_VOLCA Sedoheptulose-1,7-biphosphatase OS=Volvox carteri GN=sbpA PE=3 SV=1	HI1645	72	3e-12	COG0158	Fructose-1,6-bisphosphatase	G	Carbohydrate transport and metabolism ;	K01100|1|3e-61|234|tps:THAPSDRAFT_270391|sedoheptulose-bisphosphatase [EC:3.1.3.37]	cellular_process metabolic_process multi-organism_process response_to_stimulus	cell cell_part extracellular_region organelle organelle_part	binding catalytic_activity
9	tr|A0A0D2LLS8|A0A0D2LLS8_9CHLO	LLS8	0.77	0.628|0.919	0.042	29|28	0.001|0.001	65.74	2e-35	gi|159462450|ref|XP_001689455.1|	peroxiredoxin, type II [Chlamydomonas reinhardtii]	69.88	4e-28	sp|Q7F8S5|PR2E2_ORYSJ	Peroxiredoxin-2E-2, chloroplastic OS=Oryza sativa subsp. japonica GN=PRXIIE-2 PE=1 SV=1	65.74	2e-34	A8HPG8	A8HPG8_CHLRE Peroxiredoxin, type II OS=Chlamydomonas reinhardtii GN=PRX5 PE=4 SV=1	SPCC330.06c	50.1	8e-07	COG0678	Peroxiredoxin	O	Posttranslational modification, protein turnover, chaperones ;	K11187|1|3e-17|84.3|mbr:MONBRDRAFT_39400|peroxiredoxin 5, atypical 2-Cys peroxiredoxin [EC:1.11.1.15]	metabolic_process multi-organism_process response_to_stimulus	cell cell_part organelle organelle_part	antioxidant_activity catalytic_activity
613	tr|A0A0D2MHZ1|A0A0D2MHZ1_9CHLO	MHZ1	0.77	0.781|0.765	0	32|30	0.001|0.001	88.89	4e-37	gi|302835521|ref|XP_002949322.1|	hypothetical protein VOLCADRAFT_104265 [Volvox carteri f. nagariensis]	88.75	6e-37	sp|P19824|KPPR_CHLRE	Phosphoribulokinase, chloroplastic OS=Chlamydomonas reinhardtii GN=PRKA PE=1 SV=1	88.89	6e-36	D8TRR7	D8TRR7_VOLCA Putative uncharacterized protein OS=Volvox carteri GN=VOLCADRAFT_104265 PE=4 SV=1	alr4123	107	6e-24	COG0572	Uridine kinase	F	Nucleotide transport and metabolism ;	K00855|1|8e-22|99.4|pti:PHATR_50773|phosphoribulokinase [EC:2.7.1.19]	cellular_process metabolic_process multi-organism_process response_to_stimulus	cell cell_part extracellular_region membrane organelle organelle_part	binding catalytic_activity
638	tr|A0A0D2LLR1|A0A0D2LLR1_9CHLO	LLR1	0.77	0.668|0.866	0.02	10|8	0.001|0.024	79.66	5e-100	gi|159488779|ref|XP_001702380.1|	Mg protoporphyrin IX S-adenosyl methionine O-methyl transferase [Chlamydomonas reinhardtii]	54.59	2e-60	sp|Q55467|CHLM_SYNY3	Magnesium-protoporphyrin O-methyltransferase OS=Synechocystis sp. (strain PCC 6803 / Kazusa) GN=chlM PE=3 SV=1	79.66	5e-99	A8JGJ6	A8JGJ6_CHLRE Mg protoporphyrin IX S-adenosyl methionine O-methyl transferase OS=Chlamydomonas reinhardtii GN=CHLM PE=4 SV=1	PA3171	60.8	2e-09	COG2227	2-polyprenyl-3-methyl-5-hydroxy-6-metoxy-1,4-benzoquinol methylase	H	Coenzyme transport and metabolism ;	K03428|1|7e-72|267|pti:PHATRDRAFT_18872|magnesium-protoporphyrin O-methyltransferase [EC:2.1.1.11]	cellular_process metabolic_process	cell cell_part membrane organelle organelle_part	catalytic_activity
34	tr|A0A0D2LMC9|A0A0D2LMC9_9CHLO	LMC9	0.78	0.728|0.838	0.006	85|84	0.001|0.001	84.41	0	gi|302841992|ref|XP_002952540.1|	hypothetical protein VOLCADRAFT_75431 [Volvox carteri f. nagariensis]	81.35	0	sp|Q2QVG9|CLPC2_ORYSJ	Chaperone protein ClpC2, chloroplastic OS=Oryza sativa subsp. japonica GN=CLPC2 PE=2 SV=2	84.41	0	D8U1R3	D8U1R3_VOLCA Putative uncharacterized protein OS=Volvox carteri GN=VOLCADRAFT_75431 PE=3 SV=1	ECs3455	736	0	COG0542	ATPases with chaperone activity, ATP-binding subunit	O	Posttranslational modification, protein turnover, chaperones ;	K03695|1|1e-173|608|edi:EDI_344750|ATP-dependent Clp protease ATP-binding subunit ClpB!K01358|5|3e-171|600|tan:TA09910|ATP-dependent Clp protease, protease subunit [EC:3.4.21.92]	biological_regulation cellular_component_organization_or_biogenesis cellular_process establishment_of_localization localization metabolic_process regulation_of_biological_process single-organism_process	cell cell_part membrane organelle organelle_part	binding catalytic_activity
251	tr|A0A0D2M1Q4|A0A0D2M1Q4_9CHLO	M1Q4	0.78	0.817|0.743	0.003	7|7	0.006|0.002	60.98	5e-09	gi|302851638|ref|XP_002957342.1|	hypothetical protein VOLCADRAFT_84075 [Volvox carteri f. nagariensis]	-	-	-	-	60.98	7e-08	D8UFC5	D8UFC5_VOLCA Putative uncharacterized protein OS=Volvox carteri GN=VOLCADRAFT_84075 PE=4 SV=1	-	-	-	-	-	-	-	-	-	-	-
676	tr|A0A0D2LDN2|A0A0D2LDN2_9CHLO	LDN2	0.79	0.779|0.806	0	20|20	0.001|0.002	79.38	0	gi|302843882|ref|XP_002953482.1|	hypothetical protein VOLCADRAFT_63610 [Volvox carteri f. nagariensis]	64.88	0	sp|F4K0E8|ISPG_ARATH	4-hydroxy-3-methylbut-2-en-1-yl diphosphate synthase, chloroplastic OS=Arabidopsis thaliana GN=ISPG PE=1 SV=1	79.38	0	D8U477	D8U477_VOLCA Putative uncharacterized protein OS=Volvox carteri GN=VOLCADRAFT_63610 PE=3 SV=1	ZgcpE	104	4e-22	COG0821	Enzyme involved in the deoxyxylulose pathway of isoprenoid biosynthesis	I	Lipid transport and metabolism ;	K03526|1|2e-174|610|tps:THAPSDRAFT_29228|(E)-4-hydroxy-3-methylbut-2-enyl-diphosphate synthase [EC:1.17.7.1]	biological_regulation cellular_process establishment_of_localization immune_system_process localization metabolic_process multi-organism_process regulation_of_biological_process response_to_stimulus signaling single-organism_process	cell cell_part organelle organelle_part	binding catalytic_activity transporter_activity
1107	tr|A0A0D2JIX1|A0A0D2JIX1_9CHLO	JIX1	0.79	0.700|0.889	0.018	44|41	0.001|0.003	85.24	8e-161	gi|302847054|ref|XP_002955062.1|	3-Isopropylmalate dehydrogenase [Volvox carteri f. nagariensis]	64.33	1e-119	sp|Q5MZ40|LEU3_SYNP6	3-isopropylmalate dehydrogenase OS=Synechococcus sp. (strain ATCC 27144 / PCC 6301 / SAUG 1402/1) GN=leuB PE=3 SV=2	85.24	9e-160	D8U8V9	D8U8V9_VOLCA 3-isopropylmalate dehydrogenase OS=Volvox carteri GN=VOLCADRAFT_106647 PE=3 SV=1	TM0556	352	6e-97	COG0473	Isocitrate/isopropylmalate dehydrogenase	CE	Energy production and conversion ; Amino acid transport and metabolism ;	K05824|1|1e-33|141|ngr:NAEGRDRAFT_79802|homoisocitrate dehydrogenase [EC:1.1.1.87]!K00031|2|3e-31|133|mbr:MONBRDRAFT_31232|isocitrate dehydrogenase [EC:1.1.1.42]!K00030|3|1e-30|132|tet:TTHERM_00723390|isocitrate dehydrogenase (NAD+) [EC:1.1.1.41]	cellular_process metabolic_process response_to_stimulus	cell cell_part organelle organelle_part	binding catalytic_activity
291	tr|A0A0D2LN67|A0A0D2LN67_9CHLO	LN67	0.8	0.660|0.943	0.04	7|8	0.001|0.694	80	5e-70	gi|302837760|ref|XP_002950439.1|	hypothetical protein VOLCADRAFT_104693 [Volvox carteri f. nagariensis]	65.54	2e-48	sp|Q9ZU38|RPIA_ARATH	Probable ribose-5-phosphate isomerase OS=Arabidopsis thaliana GN=At2g01290 PE=2 SV=1	80	5e-69	D8TV46	D8TV46_VOLCA Putative uncharacterized protein OS=Volvox carteri GN=VOLCADRAFT_104693 PE=3 SV=1	SMc00152	103	1e-22	COG0120	Ribose 5-phosphate isomerase	G	Carbohydrate transport and metabolism ;	K01807|1|3e-46|181|tps:THAPSDRAFT_270308|ribose 5-phosphate isomerase A [EC:5.3.1.6]	cellular_process metabolic_process multi-organism_process response_to_stimulus	cell cell_part membrane organelle organelle_part	catalytic_activity
595	tr|A0A0D2MDJ2|A0A0D2MDJ2_9CHLO	MDJ2	0.8	0.833|0.772	0.002	7|7	0.074|0.002	72.2	0	gi|164564782|dbj|BAF98234.1|	starch branching enzyme II [Parachlorella kessleri]	56.33	7e-115	sp|O23647|GLGB1_ARATH	1,4-alpha-glucan-branching enzyme 2-1, chloroplastic/amyloplastic OS=Arabidopsis thaliana GN=SBE2.1 PE=1 SV=1	72.2	2e-180	A9ZPD1	A9ZPD1_PARKE Starch branching enzyme II OS=Parachlorella kessleri GN=BE-II PE=2 SV=1	SP1121	98.2	3e-20	COG0296	1,4-alpha-glucan branching enzyme	G	Carbohydrate transport and metabolism ;	K00700|1|6e-89|325|ddi:DDB_G0274105|1,4-alpha-glucan branching enzyme [EC:2.4.1.18]	cellular_component_organization_or_biogenesis cellular_process metabolic_process single-organism_process	cell cell_part organelle organelle_part	binding catalytic_activity
618	tr|A0A0D2NQJ6|A0A0D2NQJ6_9CHLO	NQJ6	0.8	0.783|0.813	0	125|147	0.001|0.001	67.62	1e-87	gi|302833175|ref|XP_002948151.1|	light-harvesting protein of photosystem I [Volvox carteri f. nagariensis]	42.86	9e-37	sp|P13869|CB12_PETHY	Chlorophyll a-b binding protein, chloroplastic OS=Petunia hybrida PE=2 SV=1	67.62	1e-86	D8TP48	D8TP48_VOLCA Light-harvesting protein of photosystem I OS=Volvox carteri GN=lhcaB PE=4 SV=1	-	-	-	-	-	-	-	K08907|1|2e-12|70.5|tps:THAPSDRAFT_3815|light-harvesting complex I chlorophyll a/b binding protein 1!K08916|3|6e-12|68.6|tps:THAPSDRAFT_23889|light-harvesting complex II chlorophyll a/b binding protein 5!K08910|4|4e-11|66.2|pti:PHATRDRAFT_44601|light-harvesting complex I chlorophyll a/b binding protein 4	cellular_process metabolic_process
308	tr|A0A0D2MGI2|A0A0D2MGI2_9CHLO	MGI2	0.81	0.637|0.979	0.058	9|10	0.001|0.861	71.59	1e-65	gi|302847192|ref|XP_002955131.1|	hypothetical protein VOLCADRAFT_106657 [Volvox carteri f. nagariensis]	60.45	5e-53	sp|Q852S5|NDK2_TOBAC	Nucleoside diphosphate kinase 2, chloroplastic OS=Nicotiana tabacum GN=NDPK2 PE=1 SV=1	71.59	1e-64	D8U8X8	D8U8X8_VOLCA Nucleoside diphosphate kinase OS=Volvox carteri GN=VOLCADRAFT_106657 PE=3 SV=1	Rv2445c	133	3e-31	COG0105	Nucleoside diphosphate kinase	F	Nucleotide transport and metabolism ;	K00940|1|4e-43|172|tps:THAPSDRAFT_6290|nucleoside-diphosphate kinase [EC:2.7.4.6]	biological_regulation cellular_process metabolic_process regulation_of_biological_process response_to_stimulus signaling single-organism_process	cell cell_part organelle organelle_part	binding catalytic_activity
587	tr|A0A0D2KXS1|A0A0D2KXS1_9CHLO	KXS1	0.81	0.981|0.634	0.06	14|16	0.884|0.002	33	5e-07	gi|159479720|ref|XP_001697938.1|	hypothetical protein CHLREDRAFT_151515 [Chlamydomonas reinhardtii]	-	-	-	-	33	5e-06	A8J8P2	A8J8P2_CHLRE Predicted protein OS=Chlamydomonas reinhardtii GN=CHLREDRAFT_151515 PE=4 SV=1	-	-	-	-	-	-	-	-	-	-	-
714	tr|A0A0D2L1R1|A0A0D2L1R1_9CHLO	L1R1	0.81	0.798|0.815	0	51|44	0.001|0.001	76.97	7e-72	gi|237510762|gb|ACQ99367.1|	chloroplast ribulose-1,5-bisphosphate carboxylase/oxygenase small subunit [Ankistrodesmus convolutus]	62.34	1e-55	sp|P26985|RBS_BATOE	Ribulose bisphosphate carboxylase small chain, chloroplastic OS=Batophora oerstedii GN=RBCS PE=2 SV=2	76.97	6e-71	C4P6Y2	C4P6Y2_9CHLO Ribulose bisphosphate carboxylase small chain OS=Ankistrodesmus convolutus GN=RbcS PE=2 SV=1	SMb20197	77.8	7e-15	COG4451	Ribulose bisphosphate carboxylase small subunit	C	Energy production and conversion ;	-	cellular_process metabolic_process	cell cell_part organelle	catalytic_activity
1240	tr|A0A0D2LXY8|A0A0D2LXY8_9CHLO	LXY8	0.81	0.693|0.929	0.028	22|22	0.001|0.018	85.94	1e-59	gi|159464036|ref|XP_001690248.1|	geranylgeranyl reductase [Chlamydomonas reinhardtii]	75.24	2e-42	sp|Q9ZS34|CHLP_TOBAC	Geranylgeranyl diphosphate reductase, chloroplastic OS=Nicotiana tabacum GN=CHLP PE=2 SV=1	85.94	2e-58	A8HNE8	A8HNE8_CHLRE Geranylgeranyl reductase OS=Chlamydomonas reinhardtii GN=CHLREDRAFT_136810 PE=4 SV=1	sll1091	129	9e-31	COG0644	Dehydrogenases (flavoproteins)	C	Energy production and conversion ;	K10960|1|3e-28|120|tps:THAPSDRAFT_10234|geranylgeranyl reductase [EC:1.3.1.83]	cellular_process metabolic_process	cell cell_part membrane organelle organelle_part	binding catalytic_activity
425	tr|A0A0D2JQG0|A0A0D2JQG0_9CHLO	JQG0	0.82	0.705|0.937	0.027	13|12	0.001|0.130	80.53	5e-102	gi|237510764|gb|ACQ99368.1|	chloroplast light-harvesting chlorophyll-a/b binding protein [Ankistrodesmus convolutus]	70.85	2e-93	sp|P27517|CB2_DUNTE	Chlorophyll a-b binding protein of LHCII type I, chloroplastic OS=Dunaliella tertiolecta PE=2 SV=1	80.53	5e-101	C4P6Y3	C4P6Y3_9CHLO Chloroplast light-harvesting chlorophyll-a/b binding protein OS=Ankistrodesmus convolutus GN=Cab PE=2 SV=1	-	-	-	-	-	-	-	K08907|1|2e-09|60.5|tps:THAPSDRAFT_3815|light-harvesting complex I chlorophyll a/b binding protein 1!K08916|3|2e-08|57.4|tps:THAPSDRAFT_23889|light-harvesting complex II chlorophyll a/b binding protein 5	cellular_process metabolic_process response_to_stimulus	cell cell_part extracellular_region membrane organelle organelle_part	structural_molecule_activity
687	tr|A0A0D2J6H5|A0A0D2J6H5_9CHLO	J6H5	0.82	0.669|0.971	0.046	70|71	0.001|0.154	75.9	4e-114	gi|159465721|ref|XP_001691071.1|	ribulose phosphate-3-epimerase, chloroplast precursor [Chlamydomonas reinhardtii]	67.75	3e-102	sp|Q9ZTP5|RPE_ORYSJ	Ribulose-phosphate 3-epimerase, chloroplastic OS=Oryza sativa subsp. japonica GN=RPE PE=1 SV=2	75.9	4e-113	A8IKW6	A8IKW6_CHLRE Ribulose-phosphate 3-epimerase OS=Chlamydomonas reinhardtii GN=RPE1 PE=3 SV=1	NMB1244	193	4e-49	COG0036	Pentose-5-phosphate-3-epimerase	G	Carbohydrate transport and metabolism ;	K01783|1|6e-43|172|dpp:DICPUDRAFT_92583|ribulose-phosphate 3-epimerase [EC:5.1.3.1]	cellular_process developmental_process metabolic_process multi-organism_process multicellular_organismal_process reproduction reproductive_process response_to_stimulus single-organism_process	cell cell_part extracellular_region organelle organelle_part	binding catalytic_activity
968	tr|A0A0D2IZU2|A0A0D2IZU2_9CHLO	IZU2	0.82	0.819|0.820	0	449|439	0.001|0.001	89.6	8e-66	gi|7544132|dbj|BAA94304.1|	NADP-glyceraldehyde-3-phosphate dehydrogenase [Chlamydomonas sp. W80]	87.28	4e-60	sp|P25857|G3PB_ARATH	Glyceraldehyde-3-phosphate dehydrogenase B, chloroplastic OS=Arabidopsis thaliana GN=GAPB PE=1 SV=2	89.6	7e-65	Q9MB57	Q9MB57_CHLSW NADP-glyceraldehyde-3-phosphate dehydrogenase OS=Chlamydomonas sp. (strain W80) GN=gap-1 PE=2 SV=1	slr0884	180	1e-45	COG0057	Glyceraldehyde-3-phosphate dehydrogenase/erythrose-4-phosphate dehydrogenase	G	Carbohydrate transport and metabolism ;	K00134|1|1e-29|127|mbr:MONBRDRAFT_38052|glyceraldehyde 3-phosphate dehydrogenase [EC:1.2.1.12]	metabolic_process		binding catalytic_activity
1050	tr|A0A0D2KUV7|A0A0D2KUV7_9CHLO	KUV7	0.82	0.810|0.837	0	16|16	0.042|0.005	62.7	2e-83	gi|302835127|ref|XP_002949125.1|	hypothetical protein VOLCADRAFT_80525 [Volvox carteri f. nagariensis]	31.79	9e-09	sp|Q8H124|Y2446_ARATH	Uncharacterized protein At2g34460, chloroplastic OS=Arabidopsis thaliana GN=At2g34460 PE=1 SV=1	62.7	3e-82	D8TS24	D8TS24_VOLCA Putative uncharacterized protein OS=Volvox carteri GN=VOLCADRAFT_80525 PE=4 SV=1	BS_yhfK	53.9	4e-07	COG0702	Predicted nucleoside-diphosphate-sugar epimerases	MG	Cell wall/membrane/envelope biogenesis ; Carbohydrate transport and metabolism ;	-	-	-	-
1321	tr|A0A0D2LYK7|A0A0D2LYK7_9CHLO	LYK7	0.82	0.879|0.770	0.006	27|26	0.011|0.001	88.46	2e-62	gi|302831245|ref|XP_002947188.1|	component of cytosolic 80S ribosome and 40S small subunit [Volvox carteri f. nagariensis]	81.54	2e-58	sp|P42798|R15A1_ARATH	40S ribosomal protein S15a-1 OS=Arabidopsis thaliana GN=RPS15AA PE=2 SV=2	88.46	3e-61	D8TKY6	D8TKY6_VOLCA Component of cytosolic 80S ribosome and 40S small subunit OS=Volvox carteri GN=rps15A PE=3 SV=1	BS_rpsH	55.8	2e-08	COG0096	Ribosomal protein S8	J	Translation, ribosomal structure and biogenesis ;	K02957|1|3e-54|207|mbr:MONBRDRAFT_20393|small subunit ribosomal protein S15Ae	cellular_process metabolic_process	cell cell_part macromolecular_complex membrane organelle	structural_molecule_activity
117	tr|A0A0D2MS42|A0A0D2MS42_9CHLO	MS42	0.83	0.858|0.807	0.001	30|30	0.022|0.012	75	4e-78	gi|159482940|ref|XP_001699523.1|	phosphoglycerate kinase [Chlamydomonas reinhardtii]	90.11	4e-77	sp|P41758|PGKH_CHLRE	Phosphoglycerate kinase, chloroplastic OS=Chlamydomonas reinhardtii PE=1 SV=1	75	4e-77	A8JC04	A8JC04_CHLRE Phosphoglycerate kinase OS=Chlamydomonas reinhardtii GN=PGK1 PE=3 SV=1	BMEI0309	153	2e-37	COG0126	3-phosphoglycerate kinase	G	Carbohydrate transport and metabolism ;	K00927|1|3e-56|215|pti:PHATRDRAFT_29157|phosphoglycerate kinase [EC:2.7.2.3]	biological_regulation cellular_component_organization_or_biogenesis cellular_process developmental_process establishment_of_localization immune_system_process localization metabolic_process multi-organism_process multicellular_organismal_process reproduction reproductive_process response_to_stimulus single-organism_process	cell cell_part extracellular_region membrane organelle organelle_part	binding catalytic_activity
181	tr|A0A0D2LE72|A0A0D2LE72_9CHLO	LE72	0.83	0.984|0.677	0.047	6|6	0.940|0.003	74.42	3e-91	gi|159470091|ref|XP_001693193.1|	inactive subunit of chloroplast ClpP complex [Chlamydomonas reinhardtii]	41.07	5e-26	sp|Q8LB10|CLPR4_ARATH	ATP-dependent Clp protease proteolytic subunit-related protein 4, chloroplastic OS=Arabidopsis thaliana GN=CLPR4 PE=1 SV=1	74.42	3e-90	A8IXD6	A8IXD6_CHLRE ATP-dependent Clp protease proteolytic subunit OS=Chlamydomonas reinhardtii GN=CLPR4 PE=3 SV=1	HP0794	73.9	2e-13	COG0740	Protease subunit of ATP-dependent Clp proteases	OU	Posttranslational modification, protein turnover, chaperones ; Intracellular trafficking, secretion, and vesicular transport ;	K01358|1|1e-12|70.9|mbr:MONBRDRAFT_25007|ATP-dependent Clp protease, protease subunit [EC:3.4.21.92]	metabolic_process	cell cell_part organelle	catalytic_activity
600	tr|A0A0D2NSJ6|A0A0D2NSJ6_9CHLO	NSJ6	0.83	0.672|0.984	0.049	13|13	0.001|0.894	78.51	4e-101	gi|123316054|gb|ABM74386.1|	major light-harvesting chlorophyll a/b protein 3 [Dunaliella salina]	73.89	2e-92	sp|Q10HD0|CB23_ORYSJ	Chlorophyll a-b binding protein, chloroplastic OS=Oryza sativa subsp. japonica GN=RCABP89 PE=2 SV=1	78.51	4e-100	A8BDJ0	A8BDJ0_DUNSA Major light-harvesting chlorophyll a/b protein 3 OS=Dunaliella salina GN=LhcII-3 PE=2 SV=1	-	-	-	-	-	-	-	K08916|1|5e-10|62.4|tps:THAPSDRAFT_23889|light-harvesting complex II chlorophyll a/b binding protein 5!K08907|2|7e-09|58.5|tps:THAPSDRAFT_3815|light-harvesting complex I chlorophyll a/b binding protein 1	cellular_process metabolic_process response_to_stimulus	cell cell_part extracellular_region membrane organelle organelle_part	structural_molecule_activity
48	tr|A0A0D2NUU7|A0A0D2NUU7_9CHLO	NUU7	0.84	0.843|0.829	0	45|41	0.011|0.001	84	4e-71	gi|159480348|ref|XP_001698246.1|	flagellar associated protein, nucleoside diphosphate kinase-like protein [Chlamydomonas reinhardtii]	76.87	4e-64	sp|P93554|NDK1_SACOF	Nucleoside diphosphate kinase 1 OS=Saccharum officinarum GN=NDPK1 PE=1 SV=1	84	6e-70	A8J9H8	A8J9H8_CHLRE Nucleoside diphosphate kinase OS=Chlamydomonas reinhardtii GN=FAP103 PE=3 SV=1	TP1010	145	3e-35	COG0105	Nucleoside diphosphate kinase	F	Nucleotide transport and metabolism ;	K00940|1|8e-59|223|tps:THAPSDRAFT_6290|nucleoside-diphosphate kinase [EC:2.7.4.6]	cellular_process metabolic_process response_to_stimulus	cell cell_part extracellular_region membrane organelle	binding catalytic_activity
402	tr|A0A0D2K9M0|A0A0D2K9M0_9CHLO	K9M0	0.84	0.868|0.816	0.001	21|21	0.003|0.001	38.37	7e-19	gi|159487261|ref|XP_001701652.1|	predicted protein [Chlamydomonas reinhardtii]	-	-	-	-	38.37	7e-18	A8IAA3	A8IAA3_CHLRE Predicted protein OS=Chlamydomonas reinhardtii GN=CHLREDRAFT_160761 PE=4 SV=1	PAB0279	50.1	2e-06	COG2453	Predicted protein-tyrosine phosphatase	T	Signal transduction mechanisms ;	-	-	-	-
871	tr|A0A0D2LJ11|A0A0D2LJ11_9CHLO	LJ11	0.84	0.883|0.805	0.003	10|10	0.016|0.002	63.64	1e-25	gi|302848466|ref|XP_002955765.1|	hypothetical protein VOLCADRAFT_121454 [Volvox carteri f. nagariensis]	-	-	-	-	63.64	1e-24	D8UAP6	D8UAP6_VOLCA Putative uncharacterized protein OS=Volvox carteri GN=VOLCADRAFT_121454 PE=4 SV=1	-	-	-	-	-	-	-	-		cell cell_part membrane organelle organelle_part
1066	tr|A0A0D2JMS8|A0A0D2JMS8_9CHLO	JMS8	0.84	0.811|0.862	0.001	27|25	0.007|0.001	63.46	6e-36	gi|384250250|gb|EIE23730.1|	thioredoxin-like protein [Coccomyxa subellipsoidea C-169]	45.79	2e-21	sp|Q8H2V6|CITRX_ORYSJ	Thioredoxin-like protein CITRX, chloroplastic OS=Oryza sativa subsp. japonica GN=Os08g0378900 PE=2 SV=1	63.46	8e-35	I0YZB1	I0YZB1_9CHLO Thioredoxin-like protein OS=Coccomyxa subellipsoidea C-169 GN=COCSUDRAFT_53444 PE=4 SV=1	CT539	69.3	1e-12	COG0526	Thiol-disulfide isomerase and thioredoxins	OC	Posttranslational modification, protein turnover, chaperones ; Energy production and conversion ;	K03671|1|4e-13|70.5|tps:THAPSDRAFT_19991|thioredoxin 1!K09584|2|5e-13|70.1|ptm:GSPATT00008820001|protein disulfide-isomerase A6 [EC:5.3.4.1]	biological_regulation cellular_process metabolic_process regulation_of_biological_process single-organism_process		catalytic_activity electron_carrier_activity
1224	tr|A0A0D2LYJ5|A0A0D2LYJ5_9CHLO	LYJ5	0.84	0.743|0.930	0.017	22|21	0.001|0.122	82.96	6e-129	gi|159464036|ref|XP_001690248.1|	geranylgeranyl reductase [Chlamydomonas reinhardtii]	68.15	4e-95	sp|Q9CA67|CHLP_ARATH	Geranylgeranyl diphosphate reductase, chloroplastic OS=Arabidopsis thaliana GN=CHLP PE=1 SV=1	82.96	6e-128	A8HNE8	A8HNE8_CHLRE Geranylgeranyl reductase OS=Chlamydomonas reinhardtii GN=CHLREDRAFT_136810 PE=4 SV=1	AF1023	52.8	6e-07	COG0644	Dehydrogenases (flavoproteins)	C	Energy production and conversion ;	K10960|1|2e-93|339|tps:THAPSDRAFT_10234|geranylgeranyl reductase [EC:1.3.1.83]	cellular_process metabolic_process	cell cell_part membrane organelle organelle_part	binding catalytic_activity
254	tr|A0A0D2KS11|A0A0D2KS11_9CHLO	KS11	0.85	0.901|0.790	0.006	5|5	0.297|0.016	80.98	1e-80	gi|159469684|ref|XP_001692993.1|	glycine cleavage system, P protein [Chlamydomonas reinhardtii]	60.64	2e-63	sp|O49954|GCSP_SOLTU	Glycine dehydrogenase [decarboxylating], mitochondrial OS=Solanum tuberosum GN=GDCSP PE=2 SV=1	80.98	1e-79	A8IVM9	A8IVM9_CHLRE Glycine cleavage system, P protein OS=Chlamydomonas reinhardtii GN=GCSP PE=3 SV=1	ECs3774_1	134	1e-31	COG0403	Glycine cleavage system protein P (pyridoxal-binding), N-terminal domain	E	Amino acid transport and metabolism ;	K00281|1|6e-44|175|ptm:GSPATT00010600001|glycine dehydrogenase [EC:1.4.4.2]	cellular_process metabolic_process		binding catalytic_activity
599	tr|A0A0D2J4N3|A0A0D2J4N3_9CHLO	J4N3	0.85	0.758|0.940	0.017	56|54	0.001|0.009	83.22	1e-127	gi|159486921|ref|XP_001701485.1|	porphobilinogen deaminase [Chlamydomonas reinhardtii]	74.9	8e-104	sp|Q6H6D2|HEM3_ORYSJ	Porphobilinogen deaminase, chloroplastic OS=Oryza sativa subsp. japonica GN=HEMC PE=2 SV=1	83.22	1e-126	A8JFB1	A8JFB1_CHLRE Porphobilinogen deaminase OS=Chlamydomonas reinhardtii GN=PBGD1 PE=3 SV=1	PA5260	200	3e-51	COG0181	Porphobilinogen deaminase	H	Coenzyme transport and metabolism ;	K01749|1|8e-86|314|pti:PHATRDRAFT_51811|hydroxymethylbilane synthase [EC:2.5.1.61]	cellular_process metabolic_process multi-organism_process response_to_stimulus	cell cell_part extracellular_region organelle organelle_part	catalytic_activity
675	tr|A0A0D2MQ26|A0A0D2MQ26_9CHLO	MQ26	0.85	0.742|0.966	0.025	23|23	0.001|0.210	68.94	1e-46	gi|302837899|ref|XP_002950508.1|	isocitrate dehydrogenase, NAD-dependent [Volvox carteri f. nagariensis]	61.36	7e-41	sp|Q8LG77|IDH6_ARATH	Isocitrate dehydrogenase [NAD] catalytic subunit 6, mitochondrial OS=Arabidopsis thaliana GN=IDH6 PE=1 SV=2	68.94	2e-45	D8TVU2	D8TVU2_VOLCA Isocitrate dehydrogenase, NAD-dependent OS=Volvox carteri GN=idh2 PE=3 SV=1	BS_leuB	100	8e-22	COG0473	Isocitrate/isopropylmalate dehydrogenase	CE	Energy production and conversion ; Amino acid transport and metabolism ;	K00030|1|1e-40|162|ddi:DDB_G0271344|isocitrate dehydrogenase (NAD+) [EC:1.1.1.41]	cellular_process metabolic_process	cell cell_part organelle	binding catalytic_activity
745	tr|A0A0D2MN96|A0A0D2MN96_9CHLO	MN96	0.85	0.748|0.958	0.022	4|5	0.012|0.864	84.72	1e-142	gi|159486853|ref|XP_001701451.1|	serine hydroxymethyltransferase [Chlamydomonas reinhardtii]	81.6	2e-138	sp|P34899|GLYM_PEA	Serine hydroxymethyltransferase, mitochondrial OS=Pisum sativum PE=1 SV=1	84.72	2e-141	Q8W4V3	Q8W4V3_CHLRE Serine hydroxymethyltransferase OS=Chlamydomonas reinhardtii GN=shmt PE=2 SV=1	AGc2156	239	1e-62	COG0112	Glycine/serine hydroxymethyltransferase	E	Amino acid transport and metabolism ;	K00600|1|3e-127|452|pif:PITG_06427|glycine hydroxymethyltransferase [EC:2.1.2.1]	cellular_process metabolic_process response_to_stimulus	cell cell_part extracellular_region macromolecular_complex membrane membrane_part organelle organelle_part	binding catalytic_activity
1218	tr|A0A0D2MAI3|A0A0D2MAI3_9CHLO	MAI3	0.85	0.786|0.914	0.008	9|8	0.001|0.170	61.49	3e-51	gi|159470481|ref|XP_001693388.1|	thylakoid lumen protein [Chlamydomonas reinhardtii]	36.26	3e-10	sp|P82658|TL19_ARATH	Thylakoid lumenal 19 kDa protein, chloroplastic OS=Arabidopsis thaliana GN=At3g63540 PE=1 SV=2	61.49	3e-50	A8IXV0	A8IXV0_CHLRE Thylakoid lumen protein OS=Chlamydomonas reinhardtii GN=CHLREDRAFT_205649 PE=4 SV=1	-	-	-	-	-	-	-	-	cellular_process metabolic_process	cell cell_part macromolecular_complex membrane membrane_part	binding
101	tr|A0A0D2MR95|A0A0D2MR95_9CHLO	MR95	0.86	0.825|0.892	0.002	45|46	0.001|0.001	77.12	0	gi|302831906|ref|XP_002947518.1|	threonine synthase [Volvox carteri f. nagariensis]	73.49	0	sp|Q9MT28|THRC_SOLTU	Threonine synthase, chloroplastic OS=Solanum tuberosum PE=2 SV=1	77.12	0	D8TM26	D8TM26_VOLCA Threonine synthase OS=Volvox carteri GN=VOLCADRAFT_103465 PE=4 SV=1	BS_thrC	167	3e-41	COG0498	Threonine synthase	E	Amino acid transport and metabolism ;	K01733|1|2e-19|95.1|tva:TVAG_203590|threonine synthase [EC:4.2.3.1]	cellular_process metabolic_process	cell cell_part organelle	binding catalytic_activity
133	tr|A0A0D2MXG8|A0A0D2MXG8_9CHLO	MXG8	0.87	0.818|0.912	0.004	27|26	0.001|0.003	80.75	8e-80	gi|302828240|ref|XP_002945687.1|	hypothetical protein VOLCADRAFT_78664 [Volvox carteri f. nagariensis]	75.81	3e-75	sp|Q9SA52|CP41B_ARATH	Chloroplast stem-loop binding protein of 41 kDa b, chloroplastic OS=Arabidopsis thaliana GN=CSP41B PE=1 SV=1	80.75	7e-79	D8THB7	D8THB7_VOLCA Putative uncharacterized protein OS=Volvox carteri GN=VOLCADRAFT_78664 PE=4 SV=1	TM0509	48.1	8e-06	COG0451	Nucleoside-diphosphate-sugar epimerases	MG	Cell wall/membrane/envelope biogenesis ; Carbohydrate transport and metabolism ;	-	cellular_component_organization_or_biogenesis cellular_process metabolic_process multi-organism_process response_to_stimulus rhythmic_process single-organism_process	cell cell_part extracellular_region macromolecular_complex membrane organelle organelle_part	binding catalytic_activity
205	tr|A0A0D2NP86|A0A0D2NP86_9CHLO	NP86	0.87	0.828|0.917	0.004	10|9	0.030|0.121	96.69	2e-173	gi|302844656|ref|XP_002953868.1|	hypothetical protein VOLCADRAFT_106144 [Volvox carteri f. nagariensis]	87.91	4e-164	sp|P48480|PP11_ACECL	Serine/threonine-protein phosphatase PP1 isozyme 1 OS=Acetabularia cliftonii PE=3 SV=1	96.69	2e-172	D8U5D0	D8U5D0_VOLCA Serine/threonine-protein phosphatase OS=Volvox carteri GN=VOLCADRAFT_106144 PE=3 SV=1	MA3259	134	2e-31	COG0639	Diadenosine tetraphosphatase and related serine/threonine protein phosphatases	T	Signal transduction mechanisms ;	K06269|1|9e-156|546|pif:PITG_04681|protein phosphatase 1, catalytic subunit [EC:3.1.3.16]	cellular_process metabolic_process		catalytic_activity
438	tr|A0A0D2MRZ3|A0A0D2MRZ3_9CHLO	MRZ3	0.87	0.956|0.790	0.014	9|9	0.653|0.035	59.81	7e-25	gi|159477657|ref|XP_001696925.1|	plastid ribosomal protein S6 [Chlamydomonas reinhardtii]	-	-	-	-	59.81	7e-24	A8J5Y7	A8J5Y7_CHLRE Plastid ribosomal protein S6 OS=Chlamydomonas reinhardtii GN=PRPS6 PE=3 SV=1	-	-	-	-	-	-	-	-	-	-	-
633	tr|A0A0D2LLZ7|A0A0D2LLZ7_9CHLO	LLZ7	0.87	0.925|0.816	0.006	3|5	0.597|0.039	71.82	4e-70	gi|302843403|ref|XP_002953243.1|	hypothetical protein VOLCADRAFT_93987 [Volvox carteri f. nagariensis]	65.19	3e-62	sp|O81884|GALDH_ARATH	-	71.82	4e-69	D8U3L8	D8U3L8_VOLCA Putative uncharacterized protein OS=Volvox carteri GN=VOLCADRAFT_93987 PE=4 SV=1	SMb20500	77	2e-14	COG0667	Predicted oxidoreductases (related to aryl-alcohol dehydrogenases)	C	Energy production and conversion ;	K05275|1|1e-17|87.0|tet:TTHERM_01311290|pyridoxine 4-dehydrogenase [EC:1.1.1.65]!K05882|5|9e-17|84.0|tet:TTHERM_00962040|aryl-alcohol dehydrogenase (NADP+) [EC:1.1.1.91]	cellular_process metabolic_process		binding catalytic_activity
656	tr|A0A0D2MXV0|A0A0D2MXV0_9CHLO	MXV0	0.87	0.903|0.832	0.003	20|20	0.031|0.001	64.63	3e-21	gi|302835856|ref|XP_002949489.1|	photosystem I reaction center subunit V, chloroplast precursor [Volvox carteri f. nagariensis]	61.73	7e-20	sp|P14224|PSAG_CHLRE	Photosystem I reaction center subunit V, chloroplastic OS=Chlamydomonas reinhardtii GN=PSAG PE=2 SV=1	64.63	3e-20	D8TSL6	D8TSL6_VOLCA Photosystem I reaction center subunit V, chloroplast OS=Volvox carteri GN=psaG PE=4 SV=1	-	-	-	-	-	-	-	-	cellular_process metabolic_process	cell cell_part macromolecular_complex membrane membrane_part organelle organelle_part
669	tr|A0A0D2NG51|A0A0D2NG51_9CHLO	NG51	0.87	0.815|0.920	0.006	70|74	0.001|0.001	62.24	7e-46	gi|307107577|gb|EFN55819.1|	hypothetical protein CHLNCDRAFT_35273 [Chlorella variabilis]	57.5	1e-18	sp|P49108|PSBR_BRACM	Photosystem II 10 kDa polypeptide, chloroplastic OS=Brassica campestris GN=PSBR PE=2 SV=1	62.24	9e-45	E1ZE71	E1ZE71_CHLVA Putative uncharacterized protein OS=Chlorella variabilis GN=CHLNCDRAFT_35273 PE=4 SV=1	-	-	-	-	-	-	-	-	cellular_process metabolic_process	cell cell_part macromolecular_complex membrane membrane_part
892	tr|A0A0D2NQE2|A0A0D2NQE2_9CHLO	NQE2	0.87	0.745|0.998	0.032	26|24	0.001|0.983	83.33	4e-83	gi|159485250|ref|XP_001700659.1|	fructose-1,6-bisphosphate aldolase [Chlamydomonas reinhardtii]	83.33	1e-83	sp|Q42690|ALFC_CHLRE	Fructose-bisphosphate aldolase 1, chloroplastic OS=Chlamydomonas reinhardtii GN=ALDCHL PE=2 SV=2	76.56	4e-82	I0YN66	I0YN66_9CHLO Fructose-bisphosphate aldolase OS=Coccomyxa subellipsoidea C-169 GN=COCSUDRAFT_34109 PE=4 SV=1	ECU01g0240	107	2e-23	COG3588	Fructose-1,6-bisphosphate aldolase	G	Carbohydrate transport and metabolism ;	K01623|1|1e-53|207|tgo:TGME49_036050|fructose-bisphosphate aldolase, class I [EC:4.1.2.13]	cellular_process metabolic_process response_to_stimulus	cell cell_part organelle organelle_part	catalytic_activity
1264	tr|A0A0D2L8N9|A0A0D2L8N9_9CHLO	L8N9	0.87	0.807|0.929	0.007	12|11	0.005|0.674	88.74	0	gi|302829957|ref|XP_002946545.1|	hypothetical protein VOLCADRAFT_79082 [Volvox carteri f. nagariensis]	80.59	0	sp|Q9DE27|RUVB2_XENLA	RuvB-like 2 OS=Xenopus laevis GN=ruvbl2 PE=2 SV=1	88.74	0	D8TJ41	D8TJ41_VOLCA Putative uncharacterized protein OS=Volvox carteri GN=VOLCADRAFT_79082 PE=4 SV=1	ECU09g1390	293	6e-79	COG1224	DNA helicase TIP49, TBP-interacting protein	K	Transcription ;	K11338|1|0.0|642|tet:TTHERM_00046920|RuvB-like protein 2 [EC:3.6.4.12]	cellular_process metabolic_process	cell cell_part membrane-enclosed_lumen organelle organelle_part	binding catalytic_activity
84	tr|A0A0D2M3N2|A0A0D2M3N2_9CHLO	M3N2	0.88	0.815|0.949	0.009	35|38	0.001|0.373	72.26	7e-52	gi|159485184|ref|XP_001700627.1|	F1F0 ATP synthase gamma subunit [Chlamydomonas reinhardtii]	46.92	2e-28	sp|P26360|ATPG3_IPOBA	ATP synthase subunit gamma, mitochondrial OS=Ipomoea batatas GN=ATPC PE=1 SV=2	72.26	8e-51	A8JDV9	A8JDV9_CHLRE ATP synthase gamma chain OS=Chlamydomonas reinhardtii GN=ATP3 PE=3 SV=1	MT1349	53.1	8e-07	COG0224	F0F1-type ATP synthase, gamma subunit	C	Energy production and conversion ;	K02136|1|5e-16|83.2|tan:TA19395|F-type H+-transporting ATPase subunit gamma [EC:3.6.3.14]	cellular_process establishment_of_localization localization metabolic_process single-organism_process	cell cell_part macromolecular_complex membrane membrane_part membrane-enclosed_lumen organelle organelle_part	binding catalytic_activity transporter_activity
475	tr|A0A0D2NDC9|A0A0D2NDC9_9CHLO	NDC9	0.88	0.813|0.949	0.009	18|18	0.037|0.565	71.75	7e-93	gi|302843459|ref|XP_002953271.1|	NADH:ubiquinone oxidoreductase 30 kDa subunit [Volvox carteri f. nagariensis]	56	1e-63	sp|Q0MQG8|NDUS3_PANTR	NADH dehydrogenase [ubiquinone] iron-sulfur protein 3, mitochondrial OS=Pan troglodytes GN=NDUFS3 PE=2 SV=1	71.75	7e-92	D8U3T1	D8U3T1_VOLCA NADH:ubiquinone oxidoreductase 30 kDa subunit OS=Volvox carteri GN=nuo9 PE=3 SV=1	YPO2553_1	87.8	2e-17	COG0852	NADH:ubiquinone oxidoreductase 27 kD subunit	C	Energy production and conversion ;	K03936|1|4e-57|219|mbr:MONBRDRAFT_13368|NADH dehydrogenase (ubiquinone) Fe-S protein 3 [EC:1.6.5.3 1.6.99.3]!K00329|3|1e-07|55.1|tet:TepyoMp29|NADH dehydrogenase [EC:1.6.5.3]	cellular_process metabolic_process	cell cell_part membrane organelle	catalytic_activity
623	tr|A0A0D2NJG5|A0A0D2NJG5_9CHLO	NJG5	0.88	0.984|0.769	0.023	4|4	0.924|0.032	46.1	3e-76	gi|384247831|gb|EIE21316.1|	hypothetical protein COCSUDRAFT_56538 [Coccomyxa subellipsoidea C-169]	-	-	-	-	46.1	4e-75	I0YSE7	I0YSE7_9CHLO Uncharacterized protein OS=Coccomyxa subellipsoidea C-169 GN=COCSUDRAFT_56538 PE=4 SV=1	-	-	-	-	-	-	-	-	-	-	-
1274	tr|A0A0D2MHS1|A0A0D2MHS1_9CHLO	MHS1	0.88	0.820|0.931	0.006	15|18	0.001|0.509	91.88	6e-168	gi|159471710|ref|XP_001693999.1|	ser/thr kinase [Chlamydomonas reinhardtii]	78.26	4e-147	sp|P42158|KC1D_ARATH	Casein kinase I isoform delta-like OS=Arabidopsis thaliana GN=At4g26100 PE=2 SV=2	91.88	6e-167	A8IYG8	A8IYG8_CHLRE Ser/thr kinase OS=Chlamydomonas reinhardtii GN=CK1 PE=3 SV=1	ML0897	60.5	5e-09	COG0515	Serine/threonine protein kinase	RTKL	General function prediction only ; Signal transduction mechanisms ; Transcription ; Replication, recombination and repair ;	K14758|1|3e-142|502|pif:PITG_05240|casein kinase I homolog HRR25 [EC:2.7.11.1]!K08960|4|1e-141|500|mbr:MONBRDRAFT_32735|casein kinase 1, epsilon [EC:2.7.11.1]	biological_regulation cellular_component_organization_or_biogenesis cellular_process developmental_process growth metabolic_process multicellular_organismal_process response_to_stimulus single-organism_process	cell cell_junction cell_part membrane organelle symplast	binding catalytic_activity
31	tr|A0A0D2MJG9|A0A0D2MJG9_9CHLO	MJG9	0.89	0.823|0.962	0.01	17|19	0.002|0.632	69.23	3e-126	gi|302831203|ref|XP_002947167.1|	hypothetical protein VOLCADRAFT_79596 [Volvox carteri f. nagariensis]	46.8	3e-71	sp|P50580|PA2G4_MOUSE	Proliferation-associated protein 2G4 OS=Mus musculus GN=Pa2g4 PE=1 SV=3	69.23	3e-125	D8TLL8	D8TLL8_VOLCA Putative uncharacterized protein OS=Volvox carteri GN=VOLCADRAFT_79596 PE=4 SV=1	ML1576	63.2	7e-10	COG0024	Methionine aminopeptidase	J	Translation, ribosomal structure and biogenesis ;	K01265|1|5e-68|256|tet:TTHERM_01004930|methionyl aminopeptidase [EC:3.4.11.18]!K14813|2|1e-56|218|tan:TA21055|metalloprotease ARX1 [EC:3.-.-.-]		cell cell_part	catalytic_activity
234	tr|A0A0D2M763|A0A0D2M763_9CHLO	M763	0.89	0.802|0.968	0.014	43|45	0.001|0.474	67.61	2e-63	gi|159471131|ref|XP_001693710.1|	ribosomal protein S3a, component of cytosolic 80S ribosome and 40S small subunit [Chlamydomonas reinhardtii]	67.61	6e-64	sp|A8HS48|RS3A_CHLRE	40S ribosomal protein S3a OS=Chlamydomonas reinhardtii GN=CHLREDRAFT_168484 PE=3 SV=1	67.05	8e-62	D8TS43	D8TS43_VOLCA Component of cytosolic 80S ribosome and 40S small subunit OS=Volvox carteri GN=rps3A PE=3 SV=1	PH0060	48.9	6e-06	COG1890	Ribosomal protein S3AE	J	Translation, ribosomal structure and biogenesis ;	K02984|1|4e-49|191|pif:PITG_11766|small subunit ribosomal protein S3Ae	cellular_process metabolic_process	cell cell_junction cell_part macromolecular_complex membrane membrane-enclosed_lumen organelle organelle_part symplast	structural_molecule_activity
508	tr|A0A0D2M8B1|A0A0D2M8B1_9CHLO	M8B1	0.89	0.804|0.985	0.016	58|62	0.001|0.889	70.94	3e-77	gi|159476472|ref|XP_001696335.1|	chloroplast ATP synthase gamma chain [Chlamydomonas reinhardtii]	70.94	1e-77	sp|P12113|ATPG_CHLRE	ATP synthase gamma chain, chloroplastic OS=Chlamydomonas reinhardtii GN=ATPC PE=1 SV=1	70.94	3e-76	A8HXL8	A8HXL8_CHLRE ATP synthase gamma chain OS=Chlamydomonas reinhardtii GN=ATPC PE=3 SV=1	PA5555	74.7	2e-13	COG0224	F0F1-type ATP synthase, gamma subunit	C	Energy production and conversion ;	K02115|1|2e-36|150|pti:PHATRDRAFT_20657|F-type H+-transporting ATPase subunit gamma [EC:3.6.3.14]!K02136|3|1e-08|57.8|pti:PHATRDRAFT_18398|F-type H+-transporting ATPase subunit gamma [EC:3.6.3.14]	cellular_process establishment_of_localization localization metabolic_process single-organism_process	cell cell_part membrane organelle	transporter_activity
845	tr|A0A0D2NNU3|A0A0D2NNU3_9CHLO	NNU3	0.89	0.795|0.978	0.017	8|8	0.022|0.889	72.15	5e-92	gi|384245616|gb|EIE19109.1|	60S ribosomal protein L7 [Coccomyxa subellipsoidea C-169]	66.36	5e-81	sp|P60039|RL73_ARATH	60S ribosomal protein L7-3 OS=Arabidopsis thaliana GN=RPL7C PE=2 SV=1	72.15	5e-91	I0YL40	I0YL40_9CHLO 60S ribosomal protein L7 OS=Coccomyxa subellipsoidea C-169 GN=COCSUDRAFT_20022 PE=4 SV=1	MA1093	48.5	9e-06	COG1841	Ribosomal protein L30/L7E	J	Translation, ribosomal structure and biogenesis ;	K02937|1|4e-73|271|mbr:MONBRDRAFT_12901|large subunit ribosomal protein L7e	cellular_process metabolic_process	cell cell_part macromolecular_complex membrane membrane-enclosed_lumen organelle organelle_part	structural_molecule_activity
347	tr|A0A0D2MF97|A0A0D2MF97_9CHLO	MF97	0.9	0.991|0.805	0.017	15|15	0.949|0.004	84.98	3e-148	gi|159465297|ref|XP_001690859.1|	phytoene desaturase [Chlamydomonas reinhardtii]	72.26	2e-125	sp|Q07356|PDS_ARATH	15-cis-phytoene desaturase, chloroplastic/chromoplastic OS=Arabidopsis thaliana GN=PDS PE=1 SV=1	84.98	3e-147	Q6J213	Q6J213_CHLRE Chloroplast phytoene desaturase OS=Chlamydomonas reinhardtii GN=PDS PE=2 SV=1	VNG1795C	51.2	3e-06	COG1232	Protoporphyrinogen oxidase	H	Coenzyme transport and metabolism ;	K02293|1|1e-98|357|tps:THAPSDRAFT_23291|15-cis-phytoene desaturase [EC:1.3.5.5]	cellular_process metabolic_process	cell cell_part organelle organelle_part	catalytic_activity
610	tr|A0A0D2NCW5|A0A0D2NCW5_9CHLO	NCW5	0.9	0.795|0.999	0.021	17|17	0.005|0.994	53.33	2e-14	gi|219563665|gb|ACL28161.1|	hypothetical protein [Dunaliella viridis]	47.3	2e-12	sp|Q9FVX1|GRXC3_ARATH	Glutaredoxin-C3 OS=Arabidopsis thaliana GN=GRXC3 PE=2 SV=1	53.33	3e-13	D2SPD9	D2SPD9_9CHLO Putative uncharacterized protein OS=Dunaliella viridis PE=3 SV=1	-	-	-	-	-	-	-	K03676|1|1e-09|58.9|pti:PHATRDRAFT_16854|glutaredoxin 3	cellular_process metabolic_process	cell cell_part organelle
1118	tr|A0A0D2KPU5|A0A0D2KPU5_9CHLO	KPU5	0.9	0.982|0.813	0.014	19|20	0.758|0.001	85.42	7e-42	gi|302837546|ref|XP_002950332.1|	argininosuccinate synthase [Volvox carteri f. nagariensis]	66.32	2e-33	sp|A0LE34|ASSY_MAGSM	Argininosuccinate synthase OS=Magnetococcus sp. (strain MC-1) GN=argG PE=3 SV=1	85.42	1e-40	D8TV86	D8TV86_VOLCA Argininosuccinate synthase OS=Volvox carteri GN=ags1 PE=3 SV=1	slr0585	76.3	1e-14	COG0137	Argininosuccinate synthase	E	Amino acid transport and metabolism ;	K01940|1|3e-21|97.4|lma:LmjF23.0260|argininosuccinate synthase [EC:6.3.4.5]	cellular_process metabolic_process	cell cell_part organelle organelle_part	binding catalytic_activity

## Sheet: 40 g L-1 VS control
Data S3: Different expression proteins in Monoraphidium dybowskii LB50 under different NaCl concentration stress
Up-regulation of DEPs of 40 g L-1 NaCl
No.	Protein_ID	Protein_Abbreviation	Mean_Ratio_40 g L-1-VS-Control	Ratio_40 g L-1-VS-Control	SD_40 g L-1-VS-Control	Quant_Num_40 g L-1-VS-Control	Qvalue_40 g L-1-VS-Control	NCBInr Identity	NCBInr E-value	NCBInr Accession	NCBInr Description	Swissprot Identity	Swissprot E-value	Swissprot Accession	Swissprot Description	Tremble Identity	Tremble E-value	Tremble Accession	Tremble Description	Protein_or_Domain	COG Score	COG E-value	COG ID	COG Function-Description	COG Code	COG Function-Categories	KEGG(ko_id|rank|evalue|score|identity|ko_definition)	GO Biological_Process	GO Cellular_Component	GO Molecular_Function
654	tr|A0A0D2JS88|A0A0D2JS88_9CHLO	JS88	1.13	1.228|1.038	0.018	7|7	0.011|0.741	63.46	1e-11	gi|302846668|ref|XP_002954870.1|	hypothetical protein VOLCADRAFT_106584 [Volvox carteri f. nagariensis]	-	-	-	-	63.46	2e-10	D8U8C6	D8U8C6_VOLCA Putative uncharacterized protein OS=Volvox carteri GN=VOLCADRAFT_106584 PE=4 SV=1	-	-	-	-	-	-	-	-	-	-	-
675	tr|A0A0D2MQ26|A0A0D2MQ26_9CHLO	MQ26	1.13	1.209|1.046	0.013	23|24	0.001|0.581	68.94	1e-46	gi|302837899|ref|XP_002950508.1|	isocitrate dehydrogenase, NAD-dependent [Volvox carteri f. nagariensis]	61.36	7e-41	sp|Q8LG77|IDH6_ARATH	Isocitrate dehydrogenase [NAD] catalytic subunit 6, mitochondrial OS=Arabidopsis thaliana GN=IDH6 PE=1 SV=2	68.94	2e-45	D8TVU2	D8TVU2_VOLCA Isocitrate dehydrogenase, NAD-dependent OS=Volvox carteri GN=idh2 PE=3 SV=1	BS_leuB	100	8e-22	COG0473	Isocitrate/isopropylmalate dehydrogenase	CE	Energy production and conversion ; Amino acid transport and metabolism ;	K00030|1|1e-40|162|ddi:DDB_G0271344|isocitrate dehydrogenase (NAD+) [EC:1.1.1.41]	cellular_process metabolic_process	cell cell_part organelle	binding catalytic_activity
189	tr|A0A0D2N2T4|A0A0D2N2T4_9CHLO	N2T4	1.14	1.043|1.237	0.019	14|12	0.690|0.001	68.13	6e-23	gi|13561510|gb|AAK30366.1|AF305079_1	cytochrome c oxidase subunit II [Polytomella sp. Pringsheim 198.80]	57.69	3e-14	sp|O03848|COX2_LATCH	Cytochrome c oxidase subunit 2 OS=Latimeria chalumnae GN=MT-CO2 PE=3 SV=1	68.13	7e-22	Q9AQY5	Q9AQY5_9CHLO Cytochrome c oxidase subunit 2 OS=Polytomella sp. Pringsheim 198.80 GN=cox2b PE=2 SV=1	RSc0362_1	60.5	8e-09	COG1622	Heme/copper-type cytochrome/quinol oxidases, subunit 2	C	Energy production and conversion ;	K02261|1|2e-12|72.0|tan:TA02790|cytochrome c oxidase subunit 2!K02256|4|8e-12|70.1|ddi:DidioMp06|cytochrome c oxidase subunit 1 [EC:1.9.3.1] K02261 cytochrome c oxidase subunit 2	cellular_process metabolic_process	cell cell_part membrane membrane_part organelle	binding catalytic_activity
871	tr|A0A0D2LJ11|A0A0D2LJ11_9CHLO	LJ11	1.14	1.071|1.202	0.009	11|9	0.386|0.006	63.64	1e-25	gi|302848466|ref|XP_002955765.1|	hypothetical protein VOLCADRAFT_121454 [Volvox carteri f. nagariensis]	-	-	-	-	63.64	1e-24	D8UAP6	D8UAP6_VOLCA Putative uncharacterized protein OS=Volvox carteri GN=VOLCADRAFT_121454 PE=4 SV=1	-	-	-	-	-	-	-	-		cell cell_part membrane organelle organelle_part
1029	tr|A0A0D2MA84|A0A0D2MA84_9CHLO	MA84	1.14	1.036|1.239	0.021	9|8	0.576|0.007	60.59	8e-74	gi|307104378|gb|EFN52632.1|	hypothetical protein CHLNCDRAFT_32475 [Chlorella variabilis]	53.02	2e-63	sp|Q8VZC3|AL121_ARATH	Delta-1-pyrroline-5-carboxylate dehydrogenase 12A1, mitochondrial OS=Arabidopsis thaliana GN=ALDH12A1 PE=2 SV=1	60.59	8e-73	E1ZNM5	E1ZNM5_CHLVA Putative uncharacterized protein OS=Chlorella variabilis GN=CHLNCDRAFT_32475 PE=3 SV=1	BMEI0386	52.8	5e-07	COG1012	NAD-dependent aldehyde dehydrogenases	C	Energy production and conversion ;	K00294|1|4e-63|239|pif:PITG_00034|1-pyrroline-5-carboxylate dehydrogenase [EC:1.5.1.12]	cellular_process metabolic_process response_to_stimulus	cell cell_part organelle	binding catalytic_activity
1143	tr|A0A0D2KX90|A0A0D2KX90_9CHLO	KX90	1.14	1.025|1.250	0.025	45|49	0.596|0.001	85.53	3e-31	gi|302849326|ref|XP_002956193.1|	hypothetical protein VOLCADRAFT_110003 [Volvox carteri f. nagariensis]	75.95	8e-29	sp|Q38680|VATB2_ACEAT	V-type proton ATPase subunit B 2 OS=Acetabularia acetabulum PE=2 SV=1	85.53	3e-30	D8UC42	D8UC42_VOLCA Putative uncharacterized protein OS=Volvox carteri GN=VOLCADRAFT_110003 PE=3 SV=1	DR0701	50.4	6e-07	COG1156	Archaeal/vacuolar-type H+-ATPase subunit B	C	Energy production and conversion ;	K02147|1|5e-27|116|cpv:cgd8_1670|V-type H+-transporting ATPase subunit B [EC:3.6.3.14]	biological_regulation cellular_process establishment_of_localization localization metabolic_process regulation_of_biological_process response_to_stimulus signaling single-organism_process	cell cell_part macromolecular_complex membrane membrane_part organelle organelle_part	binding catalytic_activity transporter_activity
819	tr|A0A0D2K7P9|A0A0D2K7P9_9CHLO	K7P9	1.15	1.016|1.280	0.035	10|10	0.887|0.001	68.18	1e-65	gi|384252771|gb|EIE26246.1|	pyruvate dehydrogenase [Coccomyxa subellipsoidea C-169]	56.35	1e-55	sp|Q5M729|OPD23_ARATH	Dihydrolipoyllysine-residue acetyltransferase component 3 of pyruvate dehydrogenase complex, mitochondrial OS=Arabidopsis thaliana GN=At1g54220 PE=1 SV=1	68.18	1e-64	I0Z6H7	I0Z6H7_9CHLO Pyruvate dehydrogenase OS=Coccomyxa subellipsoidea C-169 GN=COCSUDRAFT_26915 PE=4 SV=1	SSO1530	131	6e-31	COG0508	Pyruvate/2-oxoglutarate dehydrogenase complex, dihydrolipoamide acyltransferase (E2) component, and related enzymes	C	Energy production and conversion ;	K00627|1|3e-61|232|ngr:NAEGRDRAFT_38032|pyruvate dehydrogenase E2 component (dihydrolipoamide acetyltransferase) [EC:2.3.1.12]	metabolic_process	cell cell_part organelle	catalytic_activity
132	tr|A0A0D2MW14|A0A0D2MW14_9CHLO	MW14	1.16	1.076|1.240	0.013	12|12	0.489|0.001	80.06	8e-154	gi|159481269|ref|XP_001698704.1|	isocitrate dehydrogenase, NADP-dependent [Chlamydomonas reinhardtii]	71.92	1e-135	sp|Q06197|IDHC_SOYBN	Isocitrate dehydrogenase [NADP] OS=Glycine max GN=IDH1 PE=2 SV=2	80.06	8e-153	A8J9S7	A8J9S7_CHLRE Isocitrate dehydrogenase [NADP] OS=Chlamydomonas reinhardtii GN=IDH3 PE=3 SV=1	AGc5067	49.3	8e-06	COG0473	Isocitrate/isopropylmalate dehydrogenase	CE	Energy production and conversion ; Amino acid transport and metabolism ;	K00031|1|2e-146|516|ngr:NAEGRDRAFT_82731|isocitrate dehydrogenase [EC:1.1.1.42]	cellular_process metabolic_process multi-organism_process response_to_stimulus	cell cell_part extracellular_region membrane organelle	binding catalytic_activity
1069	tr|A0A0D2M8C5|A0A0D2M8C5_9CHLO	M8C5	1.16	1.068|1.242	0.015	6|9	0.480|0.026	91.59	3e-52	gi|302853924|ref|XP_002958474.1|	hypothetical protein VOLCADRAFT_121720 [Volvox carteri f. nagariensis]	84.11	1e-49	sp|Q8LPJ4|AB2E_ARATH	ABC transporter E family member 2 OS=Arabidopsis thaliana GN=ABCE2 PE=2 SV=1	91.59	4e-51	D8UIH1	D8UIH1_VOLCA Putative uncharacterized protein OS=Volvox carteri GN=VOLCADRAFT_121720 PE=4 SV=1	APE1578	58.5	3e-09	COG0444	ABC-type dipeptide/oligopeptide/nickel transport system, ATPase component	EP	Amino acid transport and metabolism ; Inorganic ion transport and metabolism ;	K06174|1|9e-50|192|ngr:NAEGRDRAFT_68607|ATP-binding cassette, sub-family E, member 1	cellular_process metabolic_process		binding catalytic_activity electron_carrier_activity transporter_activity
148	tr|A0A0D2L7I1|A0A0D2L7I1_9CHLO	L7I1	1.17	1.104|1.240	0.009	12|11	0.007|0.001	75.23	7e-94	gi|302848571|ref|XP_002955817.1|	hypothetical protein VOLCADRAFT_106964 [Volvox carteri f. nagariensis]	52.85	3e-48	sp|P27521|CA4_ARATH	Chlorophyll a-b binding protein 4, chloroplastic OS=Arabidopsis thaliana GN=LHCA4 PE=1 SV=1	75.23	7e-93	D8UAY7	D8UAY7_VOLCA Putative uncharacterized protein lhcaE OS=Volvox carteri GN=lhcaE PE=4 SV=1	-	-	-	-	-	-	-	K08907|1|4e-15|79.3|tps:THAPSDRAFT_3815|light-harvesting complex I chlorophyll a/b binding protein 1!K08910|2|6e-13|72.0|tps:THAPSDRAFT_24080|light-harvesting complex I chlorophyll a/b binding protein 4!K08916|3|1e-11|68.2|tps:THAPSDRAFT_23889|light-harvesting complex II chlorophyll a/b binding protein 5	cellular_process metabolic_process	cell cell_part membrane organelle
200	tr|A0A0D2M741|A0A0D2M741_9CHLO	M741	1.17	1.018|1.331	0.049	17|17	0.845|0.001	74.35	1e-117	gi|302845116|ref|XP_002954097.1|	hypothetical protein VOLCADRAFT_109919 [Volvox carteri f. nagariensis]	63.5	2e-91	sp|Q7DLS1|PSB7B_ARATH	Proteasome subunit beta type-7-B OS=Arabidopsis thaliana GN=PBB2 PE=1 SV=2	74.35	1e-116	D8U693	D8U693_VOLCA Proteasome subunit beta type OS=Volvox carteri GN=VOLCADRAFT_109919 PE=3 SV=1	PAB0417	72.4	7e-13	COG0638	20S proteasome, alpha and beta subunits	O	Posttranslational modification, protein turnover, chaperones ;	K02739|1|3e-93|338|ngr:NAEGRDRAFT_38790|20S proteasome subunit beta 2 [EC:3.4.25.1]	cellular_process metabolic_process	cell cell_part macromolecular_complex organelle	catalytic_activity
95	tr|A0A0D2M6P0|A0A0D2M6P0_9CHLO	M6P0	1.18	1.082|1.269	0.017	23|26	0.026|0.001	73.55	2e-66	gi|303271803|ref|XP_003055263.1|	predicted protein [Micromonas pusilla CCMP1545]	71.9	8e-63	sp|Q10I26|RH34_ORYSJ	DEAD-box ATP-dependent RNA helicase 34 OS=Oryza sativa subsp. japonica GN=Os03g0566800 PE=2 SV=1	73.55	2e-65	C1MJ73	C1MJ73_MICPC Predicted protein OS=Micromonas pusilla (strain CCMP1545) GN=MICPUCDRAFT_31183 PE=3 SV=1	lin0859	97.1	2e-20	COG0513	Superfamily II DNA and RNA helicases	LKJ	Replication, recombination and repair ; Transcription ; Translation, ribosomal structure and biogenesis ;	K13025|1|2e-57|219|pif:PITG_06048|ATP-dependent RNA helicase [EC:3.6.4.13]	cellular_process metabolic_process response_to_stimulus single-organism_process	cell cell_part macromolecular_complex membrane membrane-enclosed_lumen organelle organelle_part	binding catalytic_activity
186	tr|A0A0D2MQF1|A0A0D2MQF1_9CHLO	MQF1	1.18	1.120|1.233	0.006	27|28	0.056|0.001	78.48	9e-32	gi|159470397|ref|XP_001693346.1|	ribosomal protein S21, component of cytosolic 80S ribosome and 40S small subunit [Chlamydomonas reinhardtii]	66.67	5e-27	sp|Q41852|RS21_MAIZE	40S ribosomal protein S21 OS=Zea mays GN=RPS21 PE=3 SV=1	78.48	1e-30	A8IXG3	A8IXG3_CHLRE 40S ribosomal protein S21 OS=Chlamydomonas reinhardtii GN=RPS21 PE=3 SV=1	-	-	-	-	-	-	-	K02971|1|8e-21|96.3|dpp:DICPUDRAFT_48207|small subunit ribosomal protein S21e	cellular_component_organization_or_biogenesis cellular_process metabolic_process	cell cell_part macromolecular_complex organelle organelle_part	structural_molecule_activity
418	tr|A0A0D2LBW2|A0A0D2LBW2_9CHLO	LBW2	1.18	1.070|1.299	0.026	48|49	0.416|0.001	68.18	0	gi|302838115|ref|XP_002950616.1|	hypothetical protein VOLCADRAFT_120886 [Volvox carteri f. nagariensis]	57.59	0	sp|P36428|SYA_ARATH	Alanine--tRNA ligase OS=Arabidopsis thaliana GN=ALATS PE=1 SV=3	68.18	0	D8TVU1	D8TVU1_VOLCA Putative uncharacterized protein OS=Volvox carteri GN=VOLCADRAFT_120886 PE=3 SV=1	XF0124	550	3e-156	COG0013	Alanyl-tRNA synthetase	J	Translation, ribosomal structure and biogenesis ;	K01872|1|0.0|819|pif:PITG_12961|alanyl-tRNA synthetase [EC:6.1.1.7]			binding catalytic_activity
688	tr|A0A0D2L0X8|A0A0D2L0X8_9CHLO	L0X8	1.18	1.269|1.088	0.016	24|28	0.001|0.015	69.59	1e-125	gi|159464623|ref|XP_001690541.1|	chloroplast stem-loop-binding protein [Chlamydomonas reinhardtii]	41.67	2e-61	sp|Q9LYA9|CP41A_ARATH	Chloroplast stem-loop binding protein of 41 kDa a, chloroplastic OS=Arabidopsis thaliana GN=CSP41A PE=1 SV=1	69.59	1e-124	A8IIK4	A8IIK4_CHLRE Chloroplast stem-loop-binding protein OS=Chlamydomonas reinhardtii GN=CSP41a PE=4 SV=1	APE1180	52.4	1e-06	COG1088	dTDP-D-glucose 4,6-dehydratase	M	Cell wall/membrane/envelope biogenesis ;	-	-	-	-
144	tr|A0A0D2N549|A0A0D2N549_9CHLO	N549	1.19	1.228|1.157	0.003	22|22	0.001|0.001	66.27	8e-43	gi|28193496|emb|CAD28610.1|	60S ribosomal protein L13 [Polytomella sp. Pringsheim 198.80]	61.35	1e-36	sp|P41128|RL131_BRANA	60S ribosomal protein L13-1 OS=Brassica napus PE=2 SV=1	66.27	7e-42	Q84VS7	Q84VS7_9CHLO 60S ribosomal protein L13 OS=Polytomella sp. Pringsheim 198.80 GN=rl13 PE=2 SV=1	ECU03g0320	70.5	1e-12	COG4352	Ribosomal protein L13E	J	Translation, ribosomal structure and biogenesis ;	K02873|1|1e-31|133|pif:PITG_04843|large subunit ribosomal protein L13e		cell cell_part macromolecular_complex organelle
961	tr|A0A0D2LTJ3|A0A0D2LTJ3_9CHLO	LTJ3	1.19	1.250|1.130	0.007	21|23	0.001|0.012	78.54	6e-78	gi|159479620|ref|XP_001697888.1|	26S proteasome regulatory subunit [Chlamydomonas reinhardtii]	59.57	7e-62	sp|P55034|PSMD4_ARATH	26S proteasome non-ATPase regulatory subunit 4 OS=Arabidopsis thaliana GN=MBP1 PE=1 SV=1	78.54	6e-77	A8J8U1	A8J8U1_CHLRE 26S proteasome regulatory subunit (Fragment) OS=Chlamydomonas reinhardtii GN=RPN10 PE=4 SV=1	ECU10g0410	52.4	7e-07	COG5148	26S proteasome regulatory complex, subunit RPN10/PSMD4	O	Posttranslational modification, protein turnover, chaperones ;	K03029|1|1e-51|200|pif:PITG_10883|26S proteasome regulatory subunit N10	cellular_process developmental_process multicellular_organismal_process response_to_stimulus single-organism_process
1003	tr|A0A0D2M796|A0A0D2M796_9CHLO	M796	1.19	1.219|1.168	0.001	20|19	0.001|0.001	75.84	3e-76	gi|159469684|ref|XP_001692993.1|	glycine cleavage system, P protein [Chlamydomonas reinhardtii]	66.29	2e-67	sp|O49954|GCSP_SOLTU	Glycine dehydrogenase [decarboxylating], mitochondrial OS=Solanum tuberosum GN=GDCSP PE=2 SV=1	75.84	2e-75	A8IVM9	A8IVM9_CHLRE Glycine cleavage system, P protein OS=Chlamydomonas reinhardtii GN=GCSP PE=3 SV=1	Rv1832_2	187	1e-47	COG1003	Glycine cleavage system protein P (pyridoxal-binding), C-terminal domain	E	Amino acid transport and metabolism ;	K00281|1|3e-60|228|ddi:DDB_G0287255|glycine dehydrogenase [EC:1.4.4.2]	cellular_process metabolic_process		binding catalytic_activity
1216	tr|A0A0D2MV73|A0A0D2MV73_9CHLO	MV73	1.19	1.085|1.289	0.021	183|187	0.004|0.001	83.89	0	gi|159466510|ref|XP_001691452.1|	eukaryotic initiation factor 4A-like protein [Chlamydomonas reinhardtii]	80.09	0	sp|Q6Z2Z4|IF4A3_ORYSJ	Eukaryotic initiation factor 4A-3 OS=Oryza sativa subsp. japonica GN=Os02g0146600 PE=2 SV=1	83.89	0	A8IP17	A8IP17_CHLRE Eukaryotic initiation factor 4A-like protein OS=Chlamydomonas reinhardtii GN=CHLREDRAFT_188942 PE=4 SV=1	MYPU_0690	237	4e-62	COG0513	Superfamily II DNA and RNA helicases	LKJ	Replication, recombination and repair ; Transcription ; Translation, ribosomal structure and biogenesis ;	K03257|1|1e-160|563|pif:PITG_19129|translation initiation factor 4A	cellular_process metabolic_process response_to_stimulus single-organism_process	cell cell_part membrane membrane-enclosed_lumen organelle organelle_part	binding catalytic_activity
1218	tr|A0A0D2MAI3|A0A0D2MAI3_9CHLO	MAI3	1.19	1.209|1.168	0.001	11|11	0.012|0.003	61.49	3e-51	gi|159470481|ref|XP_001693388.1|	thylakoid lumen protein [Chlamydomonas reinhardtii]	36.26	3e-10	sp|P82658|TL19_ARATH	Thylakoid lumenal 19 kDa protein, chloroplastic OS=Arabidopsis thaliana GN=At3g63540 PE=1 SV=2	61.49	3e-50	A8IXV0	A8IXV0_CHLRE Thylakoid lumen protein OS=Chlamydomonas reinhardtii GN=CHLREDRAFT_205649 PE=4 SV=1	-	-	-	-	-	-	-	-	cellular_process metabolic_process	cell cell_part macromolecular_complex membrane membrane_part	binding
42	tr|A0A0D2KJQ6|A0A0D2KJQ6_9CHLO	KJQ6	1.2	1.236|1.173	0.002	106|108	0.001|0.001	90.6	0	gi|159487349|ref|XP_001701685.1|	binding protein 1 [Chlamydomonas reinhardtii]	84.86	0	sp|Q03685|BIP5_TOBAC	Luminal-binding protein 5 OS=Nicotiana tabacum GN=BIP5 PE=2 SV=1	90.6	0	A8I7T8	A8I7T8_CHLRE Binding protein 1 OS=Chlamydomonas reinhardtii GN=BIP1 PE=3 SV=1	STM0012	417	2e-116	COG0443	Molecular chaperone	O	Posttranslational modification, protein turnover, chaperones ;	K09490|1|6e-171|598|tps:THAPSDRAFT_27656|heat shock 70kDa protein 5	cellular_component_organization_or_biogenesis cellular_process developmental_process growth metabolic_process multi-organism_process multicellular_organismal_process reproduction reproductive_process response_to_stimulus single-organism_process	cell cell_part membrane membrane-enclosed_lumen organelle organelle_part	binding catalytic_activity
234	tr|A0A0D2M763|A0A0D2M763_9CHLO	M763	1.2	1.084|1.316	0.027	46|43	0.086|0.001	67.61	2e-63	gi|159471131|ref|XP_001693710.1|	ribosomal protein S3a, component of cytosolic 80S ribosome and 40S small subunit [Chlamydomonas reinhardtii]	67.61	6e-64	sp|A8HS48|RS3A_CHLRE	40S ribosomal protein S3a OS=Chlamydomonas reinhardtii GN=CHLREDRAFT_168484 PE=3 SV=1	67.05	8e-62	D8TS43	D8TS43_VOLCA Component of cytosolic 80S ribosome and 40S small subunit OS=Volvox carteri GN=rps3A PE=3 SV=1	PH0060	48.9	6e-06	COG1890	Ribosomal protein S3AE	J	Translation, ribosomal structure and biogenesis ;	K02984|1|4e-49|191|pif:PITG_11766|small subunit ribosomal protein S3Ae	cellular_process metabolic_process	cell cell_junction cell_part macromolecular_complex membrane membrane-enclosed_lumen organelle organelle_part symplast	structural_molecule_activity
1066	tr|A0A0D2JMS8|A0A0D2JMS8_9CHLO	JMS8	1.2	1.247|1.155	0.004	26|27	0.001|0.001	63.46	6e-36	gi|384250250|gb|EIE23730.1|	thioredoxin-like protein [Coccomyxa subellipsoidea C-169]	45.79	2e-21	sp|Q8H2V6|CITRX_ORYSJ	Thioredoxin-like protein CITRX, chloroplastic OS=Oryza sativa subsp. japonica GN=Os08g0378900 PE=2 SV=1	63.46	8e-35	I0YZB1	I0YZB1_9CHLO Thioredoxin-like protein OS=Coccomyxa subellipsoidea C-169 GN=COCSUDRAFT_53444 PE=4 SV=1	CT539	69.3	1e-12	COG0526	Thiol-disulfide isomerase and thioredoxins	OC	Posttranslational modification, protein turnover, chaperones ; Energy production and conversion ;	K03671|1|4e-13|70.5|tps:THAPSDRAFT_19991|thioredoxin 1!K09584|2|5e-13|70.1|ptm:GSPATT00008820001|protein disulfide-isomerase A6 [EC:5.3.4.1]	biological_regulation cellular_process metabolic_process regulation_of_biological_process single-organism_process		catalytic_activity electron_carrier_activity
212	tr|A0A0D2LBJ7|A0A0D2LBJ7_9CHLO	LBJ7	1.21	1.142|1.279	0.009	437|430	0.001|0.001	88.57	0	gi|159466892|ref|XP_001691632.1|	beta subunit of mitochondrial ATP synthase [Chlamydomonas reinhardtii]	88.57	0	sp|P38482|ATPBM_CHLRE	ATP synthase subunit beta, mitochondrial OS=Chlamydomonas reinhardtii GN=ATP2 PE=1 SV=1	88.57	0	A8IQU3	A8IQU3_CHLRE ATP synthase subunit beta OS=Chlamydomonas reinhardtii GN=ATP2 PE=3 SV=1	ECs4674	598	7e-171	COG0055	F0F1-type ATP synthase, beta subunit	C	Energy production and conversion ;	K02133|1|0.0|693|tps:THAPS_41256|F-type H+-transporting ATPase subunit beta [EC:3.6.3.14]	cellular_process establishment_of_localization localization metabolic_process response_to_stimulus single-organism_process	cell cell_part macromolecular_complex membrane membrane_part membrane-enclosed_lumen organelle organelle_part	binding catalytic_activity transporter_activity
591	tr|A0A0D2MCP9|A0A0D2MCP9_9CHLO	MCP9	1.21	1.087|1.340	0.032	41|41	0.086|0.001	57.42	9e-65	gi|159474652|ref|XP_001695439.1|	pyruvate kinase [Chlamydomonas reinhardtii]	36.23	9e-18	sp|P22200|KPYC_SOLTU	Pyruvate kinase, cytosolic isozyme OS=Solanum tuberosum PE=2 SV=1	57.42	8e-64	A8J214	A8J214_CHLRE Pyruvate kinase OS=Chlamydomonas reinhardtii GN=PYK2 PE=3 SV=1	CT332	58.5	7e-09	COG0469	Pyruvate kinase	G	Carbohydrate transport and metabolism ;	K00873|1|3e-15|79.3|tgo:TGME49_056760|pyruvate kinase [EC:2.7.1.40]	cellular_process metabolic_process response_to_stimulus	cell cell_part membrane	binding catalytic_activity
779	tr|A0A0D2M862|A0A0D2M862_9CHLO	M862	1.21	1.071|1.342	0.037	10|9	0.462|0.009	65.14	9e-104	gi|159464487|ref|XP_001690473.1|	protein phosphatase 5-like protein [Chlamydomonas reinhardtii]	48.8	4e-82	sp|Q84XU2|PPP5_ARATH	Serine/threonine-protein phosphatase 5 OS=Arabidopsis thaliana GN=PAPP5 PE=1 SV=1	65.14	9e-103	A8IHM8	A8IHM8_CHLRE Protein phosphatase 5-like protein OS=Chlamydomonas reinhardtii GN=CHLREDRAFT_31082 PE=4 SV=1	ECU10g1280	61.2	2e-09	COG0639	Diadenosine tetraphosphatase and related serine/threonine protein phosphatases	T	Signal transduction mechanisms ;	K04460|1|9e-69|258|pif:PITG_03608|protein phosphatase 5 [EC:3.1.3.16]	cellular_process	cell cell_part organelle organelle_part	catalytic_activity
204	tr|A0A0D2J656|A0A0D2J656_9CHLO	J656	1.22	1.255|1.179	0.003	5|5	0.026|0.462	82.11	2e-41	gi|384245271|gb|EIE18766.1|	ribosomal protein S11 component of cytosolic 80S ribosome and 40S small subunit [Coccomyxa subellipsoidea C-169]	72.34	3e-35	sp|P42756|RS11_DUNTE	40S ribosomal protein S11 OS=Dunaliella tertiolecta GN=RPS11 PE=2 SV=1	82.11	2e-40	I0YK47	I0YK47_9CHLO Ribosomal protein S11 component of cytosolic 80S ribosome and 40S small subunit OS=Coccomyxa subellipsoidea C-169 GN=COCSUDRAFT_54880 PE=4 SV=1	MTH12	50.4	2e-06	COG0186	Ribosomal protein S17	J	Translation, ribosomal structure and biogenesis ;	K02949|1|8e-29|124|pif:PITG_10887|small subunit ribosomal protein S11e	cellular_process metabolic_process	cell cell_part macromolecular_complex membrane organelle	binding structural_molecule_activity
210	tr|A0A0D2MGB6|A0A0D2MGB6_9CHLO	MGB6	1.22	1.143|1.301	0.012	35|36	0.137|0.003	89.93	3e-60	gi|384246526|gb|EIE20016.1|	hypothetical protein COCSUDRAFT_54518 [Coccomyxa subellipsoidea C-169]	84.89	5e-57	sp|P42036|RS143_ARATH	40S ribosomal protein S14-3 OS=Arabidopsis thaliana GN=RPS14C PE=2 SV=2	89.93	4e-59	I0YNP7	I0YNP7_9CHLO Uncharacterized protein OS=Coccomyxa subellipsoidea C-169 GN=COCSUDRAFT_54518 PE=4 SV=1	CC1271	86.3	2e-17	COG0100	Ribosomal protein S11	J	Translation, ribosomal structure and biogenesis ;	K02955|1|1e-58|222|mbr:MONBRDRAFT_6309|small subunit ribosomal protein S14e	cellular_process metabolic_process	cell cell_part macromolecular_complex membrane membrane-enclosed_lumen organelle organelle_part	structural_molecule_activity
317	tr|A0A0D2KBC9|A0A0D2KBC9_9CHLO	KBC9	1.22	1.078|1.360	0.04	14|14	0.210|0.008	58.89	5e-50	gi|302837163|ref|XP_002950141.1|	hypothetical protein VOLCADRAFT_80899 [Volvox carteri f. nagariensis]	33.13	1e-18	sp|P54904|P5CR1_ARATH	Pyrroline-5-carboxylate reductase OS=Arabidopsis thaliana GN=PROC1 PE=2 SV=1	58.89	5e-49	D8TUE4	D8TUE4_VOLCA Pyrroline-5-carboxylate reductase OS=Volvox carteri GN=VOLCADRAFT_80899 PE=3 SV=1	PA0393	58.9	8e-09	COG0345	Pyrroline-5-carboxylate reductase	E	Amino acid transport and metabolism ;	K00286|1|1e-19|94.4|tps:THAPSDRAFT_23275|pyrroline-5-carboxylate reductase [EC:1.5.1.2]	metabolic_process
535	tr|A0A0D2LRJ8|A0A0D2LRJ8_9CHLO	LRJ8	1.22	1.141|1.299	0.012	6|5	0.313|0.041	55.37	4e-38	gi|302846736|ref|XP_002954904.1|	dynamin-related GTPase [Volvox carteri f. nagariensis]	36.9	8e-11	sp|Q9FNX5|DRP1E_ARATH	Dynamin-related protein 1E OS=Arabidopsis thaliana GN=DRP1E PE=1 SV=1	55.37	3e-37	D8U896	D8U896_VOLCA Dynamin-related GTPase OS=Volvox carteri GN=drp2 PE=4 SV=1	-	-	-	-	-	-	-	-	cellular_process metabolic_process		binding catalytic_activity
773	tr|A0A0D2M9W2|A0A0D2M9W2_9CHLO	M9W2	1.22	1.144|1.289	0.011	21|21	0.002|0.001	42.27	1e-34	gi|356574567|ref|XP_003555417.1|	PREDICTED: uncharacterized protein LOC100806489 [Glycine max]	32.04	6e-23	sp|Q9H0L4|CSTFT_HUMAN	Cleavage stimulation factor subunit 2 tau variant OS=Homo sapiens GN=CSTF2T PE=1 SV=1	42.27	1e-33	I1NH74	I1NH74_SOYBN Uncharacterized protein OS=Glycine max GN=Gma.22176 PE=4 SV=1	alr0741	53.1	9e-07	COG0724	RNA-binding proteins (RRM domain)	R	General function prediction only ;	K14407|1|6e-25|112|pif:PITG_14249|cleavage stimulation factor subunit 2	-	-	-
826	tr|A0A0D2LJ91|A0A0D2LJ91_9CHLO	LJ91	1.22	1.075|1.365	0.042	3|5	0.747|0.019	30.8	4e-10	gi|307108267|gb|EFN56507.1|	hypothetical protein CHLNCDRAFT_59646 [Chlorella variabilis]	-	-	-	-	30.8	4e-09	E1ZBX4	E1ZBX4_CHLVA Putative uncharacterized protein OS=Chlorella variabilis GN=CHLNCDRAFT_59646 PE=4 SV=1	-	-	-	-	-	-	-	-	-	-	-
892	tr|A0A0D2NQE2|A0A0D2NQE2_9CHLO	NQE2	1.22	1.411|1.027	0.074	25|24	0.001|0.273	83.33	4e-83	gi|159485250|ref|XP_001700659.1|	fructose-1,6-bisphosphate aldolase [Chlamydomonas reinhardtii]	83.33	1e-83	sp|Q42690|ALFC_CHLRE	Fructose-bisphosphate aldolase 1, chloroplastic OS=Chlamydomonas reinhardtii GN=ALDCHL PE=2 SV=2	76.56	4e-82	I0YN66	I0YN66_9CHLO Fructose-bisphosphate aldolase OS=Coccomyxa subellipsoidea C-169 GN=COCSUDRAFT_34109 PE=4 SV=1	ECU01g0240	107	2e-23	COG3588	Fructose-1,6-bisphosphate aldolase	G	Carbohydrate transport and metabolism ;	K01623|1|1e-53|207|tgo:TGME49_036050|fructose-bisphosphate aldolase, class I [EC:4.1.2.13]	cellular_process metabolic_process response_to_stimulus	cell cell_part organelle organelle_part	catalytic_activity
706	tr|A0A0D2NBT6|A0A0D2NBT6_9CHLO	NBT6	1.23	1.166|1.284	0.007	11|11	0.021|0.001	72.54	0	gi|20797092|emb|CAC94940.1|	putative blue light receptor [Chlamydomonas reinhardtii]	41.36	6e-132	sp|P93025|PHOT2_ARATH	Phototropin-2 OS=Arabidopsis thaliana GN=PHOT2 PE=1 SV=2	72.54	0	Q8LPE0	Q8LPE0_CHLRE Putative blue light receptor OS=Chlamydomonas reinhardtii GN=phot PE=1 SV=1	Rv1746	53.1	1e-06	COG0515	Serine/threonine protein kinase	RTKL	General function prediction only ; Signal transduction mechanisms ; Transcription ; Replication, recombination and repair ;	K08286|1|9e-52|202|ngr:NAEGRDRAFT_78969|protein-serine/threonine kinase [EC:2.7.11.-]	biological_regulation cellular_process metabolic_process regulation_of_biological_process response_to_stimulus signaling single-organism_process		binding catalytic_activity molecular_transducer_activity receptor_activity
889	tr|A0A0D2LU23|A0A0D2LU23_9CHLO	LU23	1.23	1.179|1.284	0.006	13|13	0.028|0.002	78.18	1e-37	gi|302839956|ref|XP_002951534.1|	hypothetical protein VOLCADRAFT_81522 [Volvox carteri f. nagariensis]	72.22	1e-26	sp|Q9VI10|SMD2_DROME	Probable small nuclear ribonucleoprotein Sm D2 OS=Drosophila melanogaster GN=SmD2 PE=3 SV=1	78.18	2e-36	D8TYN8	D8TYN8_VOLCA Putative uncharacterized protein OS=Volvox carteri GN=VOLCADRAFT_81522 PE=4 SV=1	SPAC2C4.03c	121	3e-28	COG1958	Small nuclear ribonucleoprotein (snRNP) homolog	K	Transcription ;	K11096|1|6e-28|119|mbr:MONBRDRAFT_13527|small nuclear ribonucleoprotein D2	cellular_process metabolic_process	cell cell_part macromolecular_complex membrane-enclosed_lumen organelle organelle_part
956	tr|A0A0D2MD02|A0A0D2MD02_9CHLO	MD02	1.23	1.147|1.322	0.015	4|5	0.313|0.037	50.45	8e-28	gi|384248207|gb|EIE21692.1|	DUF498-domain-containing protein [Coccomyxa subellipsoidea C-169]	39.09	3e-18	sp|Q6DFN1|NDUF3_XENTR	NADH dehydrogenase [ubiquinone] 1 alpha subcomplex assembly factor 3 OS=Xenopus tropicalis GN=ndufaf3 PE=2 SV=1	50.45	8e-27	I0YTH3	I0YTH3_9CHLO DUF498-domain-containing protein OS=Coccomyxa subellipsoidea C-169 GN=COCSUDRAFT_37416 PE=4 SV=1	BMEI1075	49.7	2e-06	COG3737	Uncharacterized conserved protein	S	Function unknown ;	K09008|1|2e-19|93.2|ddi:DDB_G0292722|hypothetical protein	-	-	-
154	tr|A0A0D2MV39|A0A0D2MV39_9CHLO	MV39	1.24	1.134|1.348	0.023	6|6	0.134|0.036	48.09	3e-60	gi|302842411|ref|XP_002952749.1|	hypothetical protein VOLCADRAFT_62795 [Volvox carteri f. nagariensis]	38.27	3e-48	sp|O20252|S17P_SPIOL	Sedoheptulose-1,7-bisphosphatase, chloroplastic OS=Spinacia oleracea PE=2 SV=1	48.09	4e-59	D8U250	D8U250_VOLCA Putative uncharacterized protein (Fragment) OS=Volvox carteri GN=VOLCADRAFT_62795 PE=3 SV=1	VC2544	68.9	1e-11	COG0158	Fructose-1,6-bisphosphatase	G	Carbohydrate transport and metabolism ;	K01100|1|4e-47|186|tps:THAPSDRAFT_270391|sedoheptulose-bisphosphatase [EC:3.1.3.37]	-	-	-
188	tr|A0A0D2JX51|A0A0D2JX51_9CHLO	JX51	1.24	1.207|1.270	0.002	75|73	0.001|0.001	76.09	2e-124	gi|159490405|ref|XP_001703167.1|	malate dehydrogenase [Chlamydomonas reinhardtii]	76.09	8e-125	sp|Q42686|MDHM_CHLRE	Malate dehydrogenase, mitochondrial OS=Chlamydomonas reinhardtii PE=3 SV=1	76.09	2e-123	A8JHU0	A8JHU0_CHLRE Malate dehydrogenase OS=Chlamydomonas reinhardtii GN=MDH4 PE=3 SV=1	BS_citH	89	1e-17	COG0039	Malate/lactate dehydrogenases	C	Energy production and conversion ;	K00026|1|7e-88|321|mbr:MONBRDRAFT_38523|malate dehydrogenase [EC:1.1.1.37]	cellular_process metabolic_process multi-organism_process response_to_stimulus	cell cell_part extracellular_region membrane membrane-enclosed_lumen organelle organelle_part	binding catalytic_activity
256	tr|A0A0D2JH82|A0A0D2JH82_9CHLO	JH82	1.24	1.359|1.125	0.027	5|9	0.004|0.057	91.84	1e-21	gi|38455496|gb|AAR20845.1|	cell division cycle protein 48 [Pseudochlorella pringsheimii]	87.76	2e-18	sp|Q96372|CDC48_CAPAN	Cell division cycle protein 48 homolog OS=Capsicum annuum GN=CAFP PE=2 SV=1	91.84	2e-20	Q6SKR1	Q6SKR1_CHLEL Cell division cycle protein 48 (Fragment) OS=Chlorella ellipsoidea PE=2 SV=1	YDL126c	73.9	5e-14	COG0464	ATPases of the AAA+ class	O	Posttranslational modification, protein turnover, chaperones ;	K13525|1|1e-16|82.4|mbr:MONBRDRAFT_38701|transitional endoplasmic reticulum ATPase	cellular_component_organization_or_biogenesis cellular_process developmental_process growth metabolic_process multi-organism_process multicellular_organismal_process reproduction reproductive_process response_to_stimulus single-organism_process	cell cell_part macromolecular_complex membrane membrane-enclosed_lumen organelle organelle_part	binding catalytic_activity
727	tr|A0A0D2MQ89|A0A0D2MQ89_9CHLO	MQ89	1.24	1.393|1.081	0.049	15|16	0.002|0.270	64.55	7e-142	gi|307103841|gb|EFN52098.1|	hypothetical protein CHLNCDRAFT_59028 [Chlorella variabilis]	54.88	4e-117	sp|Q5R8F7|PABP1_PONAB	Polyadenylate-binding protein 1 OS=Pongo abelii GN=PABPC1 PE=2 SV=1	64.55	8e-141	E1ZQ58	E1ZQ58_CHLVA Putative uncharacterized protein OS=Chlorella variabilis GN=CHLNCDRAFT_59028 PE=4 SV=1	ssr1480	49.7	1e-05	COG0724	RNA-binding proteins (RRM domain)	R	General function prediction only ;	K13126|1|1e-109|394|ddi:DDB_G0293558|polyadenylate-binding protein	cellular_process metabolic_process response_to_stimulus	cell cell_part	binding
1049	tr|A0A0D2MQN8|A0A0D2MQN8_9CHLO	MQN8	1.24	1.002|1.468	0.109	17|18	0.979|0.001	77.14	1e-37	gi|302833738|ref|XP_002948432.1|	component of cytosolic 80S ribosome and 60S large subunit [Volvox carteri f. nagariensis]	63.46	2e-30	sp|P38666|RL242_ARATH	60S ribosomal protein L24-2 OS=Arabidopsis thaliana GN=RPL24B PE=2 SV=2	77.14	9e-37	D8TPX9	D8TPX9_VOLCA Component of cytosolic 80S ribosome and 60S large subunit OS=Volvox carteri GN=rpl24 PE=4 SV=1	YLR009w	50.8	9e-07	COG2075	Ribosomal protein L24E	J	Translation, ribosomal structure and biogenesis ;	K02896|1|5e-17|84.7|ddi:DDB_G0280229|large subunit ribosomal protein L24e	biological_regulation cellular_process developmental_process metabolic_process multicellular_organismal_process regulation_of_biological_process reproduction reproductive_process response_to_stimulus signaling single-organism_process	cell cell_part macromolecular_complex membrane membrane-enclosed_lumen organelle organelle_part
1254	tr|A0A0D2KN27|A0A0D2KN27_9CHLO	KN27	1.24	1.087|1.385	0.044	11|12	0.043|0.037	77.62	5e-60	gi|302836393|ref|XP_002949757.1|	succinate-coa ligase beta chain, succinyl-CoA synthetase mitochondrial precursor [Volvox carteri f. nagariensis]	57.75	6e-42	sp|Q84LB6|SUCB_SOLLC	Succinyl-CoA ligase [ADP-forming] subunit beta, mitochondrial OS=Solanum lycopersicum PE=1 SV=1	77.62	5e-59	D8TTH7	D8TTH7_VOLCA Succinate-coa ligase beta chain, succinyl-CoA synthetase mitochondrial OS=Volvox carteri GN=sclb1 PE=3 SV=1	AF2186	67	1e-11	COG0045	Succinyl-CoA synthetase, beta subunit	C	Energy production and conversion ;	K01900|1|4e-36|147|dpp:DICPUDRAFT_158646|succinyl-CoA synthetase beta subunit [EC:6.2.1.4 6.2.1.5]	cellular_process metabolic_process response_to_stimulus	cell cell_part organelle	binding catalytic_activity
131	tr|A0A0D2JAT4|A0A0D2JAT4_9CHLO	JAT4	1.25	1.433|1.069	0.066	7|7	0.016|0.825	78.73	4e-101	gi|302846401|ref|XP_002954737.1|	component of cytosolic 80S ribosome and 60S large subunit [Volvox carteri f. nagariensis]	72.56	3e-89	sp|Q0ITS8|RL101_ORYSJ	60S ribosomal protein L10-1 OS=Oryza sativa subsp. japonica GN=SC34 PE=2 SV=1	78.73	4e-100	D8U824	D8U824_VOLCA Component of cytosolic 80S ribosome and 60S large subunit OS=Volvox carteri GN=rpl10E PE=4 SV=1	VNG0099G	100	1e-21	COG0197	Ribosomal protein L16/L10E	J	Translation, ribosomal structure and biogenesis ;	K02866|1|1e-78|290|tpv:TP02_0093|large subunit ribosomal protein L10e	cellular_process developmental_process metabolic_process response_to_stimulus single-organism_process	cell cell_part extracellular_region macromolecular_complex membrane membrane-enclosed_lumen organelle organelle_part	catalytic_activity structural_molecule_activity
748	tr|A0A0D2K5D3|A0A0D2K5D3_9CHLO	K5D3	1.25	1.119|1.371	0.032	14|14	0.016|0.001	74.13	0	gi|302843509|ref|XP_002953296.1|	NADH:ubiquinone oxidoreductase 76 kDa subunit [Volvox carteri f. nagariensis]	61.95	0	sp|Q43644|NDUS1_SOLTU	NADH dehydrogenase [ubiquinone] iron-sulfur protein 1, mitochondrial OS=Solanum tuberosum PE=2 SV=1	74.13	0	D8U3X4	D8U3X4_VOLCA NADH:ubiquinone oxidoreductase 76 kDa subunit OS=Volvox carteri GN=nuoS1 PE=4 SV=1	nuoG	192	1e-48	COG1034	NADH dehydrogenase/NADH:ubiquinone oxidoreductase 75 kD subunit (chain G)	C	Energy production and conversion ;	K03934|1|0.0|708|mbr:MONBRDRAFT_37042|NADH dehydrogenase (ubiquinone) Fe-S protein 1 [EC:1.6.5.3 1.6.99.3]	cellular_process metabolic_process	cell cell_part macromolecular_complex membrane membrane_part organelle organelle_part	binding catalytic_activity electron_carrier_activity
799	tr|A0A0D2MYT7|A0A0D2MYT7_9CHLO	MYT7	1.25	1.274|1.221	0.001	11|11	0.022|0.016	63.41	3e-44	gi|384251392|gb|EIE24870.1|	glutaredoxin [Coccomyxa subellipsoidea C-169]	47.15	3e-32	sp|Q8LBK6|GRS15_ARATH	Monothiol glutaredoxin-S15, mitochondrial OS=Arabidopsis thaliana GN=GRXS15 PE=1 SV=2	63.41	3e-43	I0Z2K1	I0Z2K1_9CHLO Glutaredoxin OS=Coccomyxa subellipsoidea C-169 GN=COCSUDRAFT_46987 PE=4 SV=1	YPO2383	99.8	2e-21	COG0278	Glutaredoxin-related protein	O	Posttranslational modification, protein turnover, chaperones ;	K07390|1|4e-32|134|pif:PITG_01771|monothiol glutaredoxin	biological_regulation cellular_process developmental_process multicellular_organismal_process regulation_of_biological_process reproduction reproductive_process single-organism_process	cell cell_part organelle	binding catalytic_activity electron_carrier_activity
972	tr|A0A0D2MFS9|A0A0D2MFS9_9CHLO	MFS9	1.25	1.213|1.285	0.003	35|34	0.001|0.001	84.62	6e-57	gi|307107963|gb|EFN56204.1|	hypothetical protein CHLNCDRAFT_59656 [Chlorella variabilis]	82.52	3e-53	sp|Q9M3V8|RS6_ASPOF	40S ribosomal protein S6 OS=Asparagus officinalis GN=rps6 PE=2 SV=1	84.62	7e-56	E1ZDD4	E1ZDD4_CHLVA 40S ribosomal protein S6 OS=Chlorella variabilis GN=CHLNCDRAFT_59656 PE=3 SV=1	APE2371	50.4	1e-06	COG2125	Ribosomal protein S6E (S10)	J	Translation, ribosomal structure and biogenesis ;	K02991|1|9e-46|179|pif:PITG_00443|small subunit ribosomal protein S6e	cellular_component_organization_or_biogenesis cellular_process growth metabolic_process	cell cell_part macromolecular_complex membrane membrane-enclosed_lumen organelle organelle_part	structural_molecule_activity
1291	tr|A0A0D2LR13|A0A0D2LR13_9CHLO	LR13	1.25	1.173|1.335	0.013	5|6	0.108|0.008	78.34	2e-62	gi|302831908|ref|XP_002947519.1|	alanine aminotransferase [Volvox carteri f. nagariensis]	67.52	3e-50	sp|Q9S7E9|GGT2_ARATH	Glutamate--glyoxylate aminotransferase 2 OS=Arabidopsis thaliana GN=GGAT2 PE=1 SV=1	78.34	2e-61	D8TM27	D8TM27_VOLCA Alanine aminotransferase OS=Volvox carteri GN=VOLCADRAFT_73258 PE=4 SV=1	SPBC582.08	123	1e-28	COG0436	Aspartate/tyrosine/aromatic aminotransferase	E	Amino acid transport and metabolism ;	K00814|1|9e-38|153|mbr:MONBRDRAFT_16434|alanine transaminase [EC:2.6.1.2]	biological_regulation cellular_process establishment_of_localization immune_system_process localization metabolic_process multi-organism_process negative_regulation_of_biological_process regulation_of_biological_process response_to_stimulus signaling single-organism_process	cell cell_junction cell_part extracellular_region membrane organelle organelle_part symplast	binding catalytic_activity
237	tr|A0A0D2K933|A0A0D2K933_9CHLO	K933	1.27	1.004|1.527	0.137	3|4	0.990|0.013	63.17	3e-118	gi|297592129|gb|ADI46913.1|	METM1m [Volvox carteri f. nagariensis]	61.64	9e-117	sp|A8HYU5|METK_CHLRE	S-adenosylmethionine synthase OS=Chlamydomonas reinhardtii GN=METM PE=3 SV=1	63.17	3e-117	D9CJ53	D9CJ53_VOLCA S-adenosylmethionine synthase OS=Volvox carteri f. nagariensis GN=METM1m PE=3 SV=1	PA0546	340	4e-93	COG0192	S-adenosylmethionine synthetase	H	Coenzyme transport and metabolism ;	K00789|1|2e-101|367|bbo:BBOV_III009750|S-adenosylmethionine synthetase [EC:2.5.1.6]	cellular_process metabolic_process response_to_stimulus	cell cell_part	binding
1297	tr|A0A0D2N1U0|A0A0D2N1U0_9CHLO	N1U0	1.27	1.164|1.377	0.023	7|8	0.031|0.001	68.52	1e-34	gi|159479724|ref|XP_001697940.1|	ribosomal protein L34, component of cytosolic 80S ribosome and 60S large subunit [Chlamydomonas reinhardtii]	61.95	1e-31	sp|P40590|RL34_PEA	60S ribosomal protein L34 OS=Pisum sativum GN=RPL34 PE=2 SV=1	68.52	2e-33	A8J8P4	A8J8P4_CHLRE Ribosomal protein L34 OS=Chlamydomonas reinhardtii GN=RPL34 PE=4 SV=1	PHS035	47.8	4e-06	COG2174	Ribosomal protein L34E	J	Translation, ribosomal structure and biogenesis ;	K02915|1|7e-30|126|mbr:MONBRDRAFT_35008|large subunit ribosomal protein L34e		cell cell_part macromolecular_complex membrane organelle organelle_part
84	tr|A0A0D2M3N2|A0A0D2M3N2_9CHLO	M3N2	1.28	1.239|1.324	0.004	35|38	0.001|0.001	72.26	7e-52	gi|159485184|ref|XP_001700627.1|	F1F0 ATP synthase gamma subunit [Chlamydomonas reinhardtii]	46.92	2e-28	sp|P26360|ATPG3_IPOBA	ATP synthase subunit gamma, mitochondrial OS=Ipomoea batatas GN=ATPC PE=1 SV=2	72.26	8e-51	A8JDV9	A8JDV9_CHLRE ATP synthase gamma chain OS=Chlamydomonas reinhardtii GN=ATP3 PE=3 SV=1	MT1349	53.1	8e-07	COG0224	F0F1-type ATP synthase, gamma subunit	C	Energy production and conversion ;	K02136|1|5e-16|83.2|tan:TA19395|F-type H+-transporting ATPase subunit gamma [EC:3.6.3.14]	cellular_process establishment_of_localization localization metabolic_process single-organism_process	cell cell_part macromolecular_complex membrane membrane_part membrane-enclosed_lumen organelle organelle_part	binding catalytic_activity transporter_activity
198	tr|A0A0D2K8H5|A0A0D2K8H5_9CHLO	K8H5	1.28	1.166|1.394	0.026	27|27	0.001|0.001	78.65	1e-25	gi|384253645|gb|EIE27119.1|	ribosomal protein S26 component of cytosolic 80S ribosome and 40S small subunit [Coccomyxa subellipsoidea C-169]	63.04	2e-19	sp|Q9LYK9|RS263_ARATH	40S ribosomal protein S26-3 OS=Arabidopsis thaliana GN=RPS26C PE=2 SV=1	78.65	1e-24	I0Z900	I0Z900_9CHLO Ribosomal protein S26 component of cytosolic 80S ribosome and 40S small subunit OS=Coccomyxa subellipsoidea C-169 GN=COCSUDRAFT_21226 PE=4 SV=1	SSO6179	52	2e-07	COG4830	Ribosomal protein S26	J	Translation, ribosomal structure and biogenesis ;	K02976|1|1e-19|92.4|pti:PHATRDRAFT_30160|small subunit ribosomal protein S26e	cellular_process metabolic_process	cell cell_part macromolecular_complex membrane organelle organelle_part	structural_molecule_activity
1019	tr|A0A0D2LA54|A0A0D2LA54_9CHLO	LA54	1.28	1.259|1.292	0.001	6|6	0.025|0.020	92.23	7e-38	gi|384245580|gb|EIE19073.1|	histone-fold-containing protein, partial [Coccomyxa subellipsoidea C-169]	88.07	9e-37	sp|P50567|H2A_CHLRE	Histone H2A OS=Chlamydomonas reinhardtii GN=H2A-II PE=3 SV=1	92.23	9e-37	I0YL04	I0YL04_9CHLO Histone-fold-containing protein (Fragment) OS=Coccomyxa subellipsoidea C-169 GN=COCSUDRAFT_9113 PE=4 SV=1	SPBC11B10.10c	127	6e-30	COG5262	Histone H2A	B	Chromatin structure and dynamics ;	K11251|1|6e-36|146|pif:PITG_03881|histone H2A	cellular_component_organization_or_biogenesis cellular_process metabolic_process multi-organism_process response_to_stimulus single-organism_process	cell cell_part macromolecular_complex organelle organelle_part	binding
274	tr|A0A0D2JG43|A0A0D2JG43_9CHLO	JG43	1.29	1.292|1.288	0	110|110	0.001|0.001	63.28	2e-41	gi|300123577|emb|CBK24849.2|	unnamed protein product [Blastocystis hominis]	58.59	1e-36	sp|O42993|FKBP_SCHPO	FK506-binding protein OS=Schizosaccharomyces pombe (strain 972 / ATCC 24843) GN=SPBC24E9.17c PE=2 SV=1	63.28	2e-40	D8M9W0	D8M9W0_BLAHO Peptidyl-prolyl cis-trans isomerase OS=Blastocystis hominis GN=GSBLH_T00004524001 PE=4 SV=1	ZfklB	90.5	9e-19	COG0545	FKBP-type peptidyl-prolyl cis-trans isomerases 1	O	Posttranslational modification, protein turnover, chaperones ;	K09568|1|7e-37|150|pti:PHATRDRAFT_30615|FK506-binding protein 1 [EC:5.2.1.8]!K01802|2|2e-33|138|ddi:DDB_G0275227|peptidylprolyl isomerase [EC:5.2.1.8]	cellular_process metabolic_process		catalytic_activity
405	tr|A0A0D2KVM1|A0A0D2KVM1_9CHLO	KVM1	1.29	1.253|1.335	0.003	7|7	0.054|0.025	33.83	2e-56	gi|384251724|gb|EIE25201.1|	hypothetical protein COCSUDRAFT_65150 [Coccomyxa subellipsoidea C-169]	-	-	-	-	33.83	2e-55	I0Z3I2	I0Z3I2_9CHLO Uncharacterized protein OS=Coccomyxa subellipsoidea C-169 GN=COCSUDRAFT_65150 PE=4 SV=1	-	-	-	-	-	-	-	-	-	-	-
97	tr|A0A0D2LIU7|A0A0D2LIU7_9CHLO	LIU7	1.3	1.245|1.354	0.006	6|9	0.012|0.001	47.42	5e-18	gi|384250043|gb|EIE23523.1|	hypothetical protein COCSUDRAFT_33101 [Coccomyxa subellipsoidea C-169]	56.06	2e-16	sp|Q93ZG9|FKB53_ARATH	Peptidyl-prolyl cis-trans isomerase FKBP53 OS=Arabidopsis thaliana GN=FKBP53 PE=1 SV=1	47.42	5e-17	I0YYQ4	I0YYQ4_9CHLO Uncharacterized protein OS=Coccomyxa subellipsoidea C-169 GN=COCSUDRAFT_33101 PE=4 SV=1	HI0990	50.4	7e-06	COG3468	Type V secretory pathway, adhesin AidA	MU	Cell wall/membrane/envelope biogenesis ; Intracellular trafficking, secretion, and vesicular transport ;	K01802|1|1e-08|59.3|pkn:PKH_146480|peptidylprolyl isomerase [EC:5.2.1.8]!K09568|2|4e-08|57.4|pif:PITG_02186|FK506-binding protein 1 [EC:5.2.1.8]	cellular_process metabolic_process		catalytic_activity
412	tr|A0A0D2JHH6|A0A0D2JHH6_9CHLO	JHH6	1.3	1.433|1.166	0.036	12|12	0.001|0.416	86.84	5e-54	gi|307109968|gb|EFN58205.1|	hypothetical protein CHLNCDRAFT_30036 [Chlorella variabilis]	75.89	6e-46	sp|Q9SJ36|RS172_ARATH	40S ribosomal protein S17-2 OS=Arabidopsis thaliana GN=RPS17B PE=2 SV=3	86.84	6e-53	E1Z7P0	E1Z7P0_CHLVA Putative uncharacterized protein OS=Chlorella variabilis GN=CHLNCDRAFT_30036 PE=3 SV=1	SSO5561	50.4	6e-06	COG1383	Ribosomal protein S17E	J	Translation, ribosomal structure and biogenesis ;	K02962|1|7e-43|172|pif:PITG_12745|small subunit ribosomal protein S17e	cellular_component_organization_or_biogenesis cellular_process metabolic_process single-organism_process	cell cell_part macromolecular_complex membrane membrane-enclosed_lumen organelle organelle_part	structural_molecule_activity
1017	tr|A0A0D2N407|A0A0D2N407_9CHLO	N407	1.3	1.463|1.129	0.056	3|3	0.028|0.623	23.86	4e-23	gi|159473599|ref|XP_001694921.1|	predicted protein [Chlamydomonas reinhardtii]	-	-	-	-	23.86	4e-22	A8J148	A8J148_CHLRE Predicted protein OS=Chlamydomonas reinhardtii GN=CHLREDRAFT_206228 PE=4 SV=1	-	-	-	-	-	-	-	-	-	-	-
327	tr|A0A0D2K9J1|A0A0D2K9J1_9CHLO	K9J1	1.31	1.215|1.396	0.016	6|6	0.128|0.005	68.81	2e-81	gi|302833223|ref|XP_002948175.1|	hypothetical protein VOLCADRAFT_103797 [Volvox carteri f. nagariensis]	27.98	2e-17	sp|Q02391|GSLG1_CHICK	Golgi apparatus protein 1 OS=Gallus gallus GN=GLG1 PE=1 SV=1	68.81	2e-80	D8TP96	D8TP96_VOLCA Putative uncharacterized protein OS=Volvox carteri GN=VOLCADRAFT_103797 PE=4 SV=1	-	-	-	-	-	-	-	-		cell cell_part membrane organelle organelle_part
408	tr|A0A0D2M8U4|A0A0D2M8U4_9CHLO	M8U4	1.31	1.199|1.428	0.026	3|4	0.282|0.029	38.46	2e-13	gi|168019257|ref|XP_001762161.1|	predicted protein [Physcomitrella patens subsp. patens]	-	-	-	-	38.46	3e-12	A9S785	A9S785_PHYPA Predicted protein OS=Physcomitrella patens subsp. patens GN=PHYPADRAFT_163219 PE=4 SV=1	-	-	-	-	-	-	-	-			catalytic_activity
752	tr|A0A0D2LBM1|A0A0D2LBM1_9CHLO	LBM1	1.32	1.287|1.352	0.002	10|10	0.010|0.001	88.17	1e-83	gi|1225970|emb|CAA65356.1|	heat shock protein 70B [Chlamydomonas reinhardtii]	85.03	1e-79	sp|Q8DI58|DNAK2_THEEB	Chaperone protein dnaK2 OS=Thermosynechococcus elongatus (strain BP-1) GN=dnaK2 PE=3 SV=1	88.17	1e-82	Q39603	Q39603_CHLRE Heat shock protein 70B (Precursor) OS=Chlamydomonas reinhardtii GN=hsp70b PE=3 SV=1	lin1510	224	7e-59	COG0443	Molecular chaperone	O	Posttranslational modification, protein turnover, chaperones ;	K04043|1|1e-57|220|mbr:MONBRDRAFT_12699|molecular chaperone DnaK	cellular_process establishment_of_localization localization metabolic_process response_to_stimulus single-organism_process	cell cell_part extracellular_region organelle organelle_part	binding
833	tr|A0A0D2K9L9|A0A0D2K9L9_9CHLO	K9L9	1.32	1.263|1.367	0.005	12|11	0.015|0.082	76.66	4e-108	gi|302829022|ref|XP_002946078.1|	hypothetical protein VOLCADRAFT_102696 [Volvox carteri f. nagariensis]	61.56	7e-87	sp|Q56WD9|THIK2_ARATH	3-ketoacyl-CoA thiolase 2, peroxisomal OS=Arabidopsis thaliana GN=PED1 PE=1 SV=2	76.66	4e-107	D8THH6	D8THH6_VOLCA Putative uncharacterized protein OS=Volvox carteri GN=VOLCADRAFT_102696 PE=3 SV=1	STM3982	133	4e-31	COG0183	Acetyl-CoA acetyltransferase	I	Lipid transport and metabolism ;	K07513|1|2e-59|227|dpp:DICPUDRAFT_93449|acetyl-CoA acyltransferase 1 [EC:2.3.1.16]!K00632|2|8e-58|221|ddi:DDB_G0274339|acetyl-CoA acyltransferase [EC:2.3.1.16]	biological_regulation cellular_component_organization_or_biogenesis cellular_process metabolic_process positive_regulation_of_biological_process regulation_of_biological_process response_to_stimulus signaling single-organism_process	cell cell_part membrane membrane-enclosed_lumen organelle organelle_part	catalytic_activity
941	tr|A0A0D2JXP5|A0A0D2JXP5_9CHLO	JXP5	1.32	1.506|1.129	0.071	3|3	0.018|0.623	78.02	7e-169	gi|307111921|gb|EFN60155.1|	hypothetical protein CHLNCDRAFT_56614 [Chlorella variabilis]	60.55	2e-129	sp|Q9SZJ5|GLYM_ARATH	Serine hydroxymethyltransferase, mitochondrial OS=Arabidopsis thaliana GN=SHM1 PE=1 SV=1	78.02	7e-168	E1Z3F6	E1Z3F6_CHLVA Serine hydroxymethyltransferase OS=Chlorella variabilis GN=CHLNCDRAFT_56614 PE=3 SV=1	CC1357	308	1e-83	COG0112	Glycine/serine hydroxymethyltransferase	E	Amino acid transport and metabolism ;	K00600|1|3e-130|462|ngr:NAEGRDRAFT_60699|glycine hydroxymethyltransferase [EC:2.1.2.1]	cellular_component_organization_or_biogenesis cellular_process developmental_process metabolic_process multicellular_organismal_process response_to_stimulus single-organism_process	cell cell_part membrane	binding catalytic_activity
759	tr|A0A0D2J9B2|A0A0D2J9B2_9CHLO	J9B2	1.33	1.482|1.181	0.045	44|43	0.001|0.001	74.03	3e-77	gi|159476924|ref|XP_001696561.1|	plastid ribosomal protein L13 [Chlamydomonas reinhardtii]	60.54	2e-49	sp|Q9SYL9|RK13_ARATH	50S ribosomal protein L13, chloroplastic OS=Arabidopsis thaliana GN=RPL13 PE=1 SV=1	74.03	3e-76	A8HWZ6	A8HWZ6_CHLRE Plastid ribosomal protein L13 OS=Chlamydomonas reinhardtii GN=PRPL13 PE=3 SV=1	XF1537	139	5e-33	COG0102	Ribosomal protein L13	J	Translation, ribosomal structure and biogenesis ;	K02871|1|3e-24|109|tps:THAPSDRAFT_32894|large subunit ribosomal protein L13	cellular_process metabolic_process	cell cell_part macromolecular_complex organelle	structural_molecule_activity
133	tr|A0A0D2MXG8|A0A0D2MXG8_9CHLO	MXG8	1.34	1.331|1.346	0	26|25	0.001|0.001	80.75	8e-80	gi|302828240|ref|XP_002945687.1|	hypothetical protein VOLCADRAFT_78664 [Volvox carteri f. nagariensis]	75.81	3e-75	sp|Q9SA52|CP41B_ARATH	Chloroplast stem-loop binding protein of 41 kDa b, chloroplastic OS=Arabidopsis thaliana GN=CSP41B PE=1 SV=1	80.75	7e-79	D8THB7	D8THB7_VOLCA Putative uncharacterized protein OS=Volvox carteri GN=VOLCADRAFT_78664 PE=4 SV=1	TM0509	48.1	8e-06	COG0451	Nucleoside-diphosphate-sugar epimerases	MG	Cell wall/membrane/envelope biogenesis ; Carbohydrate transport and metabolism ;	-	cellular_component_organization_or_biogenesis cellular_process metabolic_process multi-organism_process response_to_stimulus rhythmic_process single-organism_process	cell cell_part extracellular_region macromolecular_complex membrane organelle organelle_part	binding catalytic_activity
369	tr|A0A0D2MQ15|A0A0D2MQ15_9CHLO	MQ15	1.34	1.462|1.211	0.032	53|45	0.001|0.001	77.46	2e-87	gi|302853414|ref|XP_002958222.1|	component of cytosolic 80S ribosome and 40S small subunit [Volvox carteri f. nagariensis]	66.36	8e-76	sp|Q9FLF0|RS92_ARATH	40S ribosomal protein S9-2 OS=Arabidopsis thaliana GN=RPS9C PE=2 SV=1	77.46	1e-86	D8UHT7	D8UHT7_VOLCA Component of cytosolic 80S ribosome and 40S small subunit OS=Volvox carteri GN=rps9 PE=3 SV=1	MA1109	85.1	9e-17	COG0522	Ribosomal protein S4 and related proteins	J	Translation, ribosomal structure and biogenesis ;	K02997|1|2e-66|249|tgo:TGME49_048480|small subunit ribosomal protein S9e	cellular_process metabolic_process	cell cell_part macromolecular_complex membrane membrane-enclosed_lumen organelle organelle_part	binding structural_molecule_activity
1231	tr|A0A0D2N0U4|A0A0D2N0U4_9CHLO	N0U4	1.34	1.385|1.289	0.005	3|3	0.050|0.226	61.43	7e-152	gi|302829274|ref|XP_002946204.1|	hypothetical protein VOLCADRAFT_102805 [Volvox carteri f. nagariensis]	27.7	2e-08	sp|Q9LQI7|CIA30_ARATH	Probable complex I intermediate-associated protein 30 OS=Arabidopsis thaliana GN=At1g17350 PE=1 SV=2	61.43	7e-151	D8TI91	D8TI91_VOLCA Putative uncharacterized protein OS=Volvox carteri GN=VOLCADRAFT_102805 PE=4 SV=1	sll0096	187	3e-47	COG0702	Predicted nucleoside-diphosphate-sugar epimerases	MG	Cell wall/membrane/envelope biogenesis ; Carbohydrate transport and metabolism ;	-	-	-	-
476	tr|A0A0D2KS06|A0A0D2KS06_9CHLO	KS06	1.35	1.628|1.064	0.159	6|6	0.001|0.748	65.45	3e-60	gi|302828714|ref|XP_002945924.1|	hypothetical protein VOLCADRAFT_102878 [Volvox carteri f. nagariensis]	51.9	1e-38	sp|Q40863|EMB8_PICGL	Embryogenesis-associated protein EMB8 OS=Picea glauca GN=EMB8 PE=2 SV=1	65.45	3e-59	D8TIN6	D8TIN6_VOLCA Putative uncharacterized protein OS=Volvox carteri GN=VOLCADRAFT_102878 PE=4 SV=1	PA0368	50.4	4e-06	COG0429	Predicted hydrolase of the alpha/beta-hydrolase fold	R	General function prediction only ;	K07019|1|1e-21|101|pif:PITG_15072|	single-organism_process		catalytic_activity
742	tr|A0A0D2IUY2|A0A0D2IUY2_9CHLO	IUY2	1.35	1.134|1.568	0.094	18|17	0.217|0.001	72.39	1e-67	gi|384248373|gb|EIE21857.1|	hypothetical protein COCSUDRAFT_47964 [Coccomyxa subellipsoidea C-169]	47.53	1e-35	sp|P78810|VTC4_SCHPO	Vacuolar transporter chaperone 4 OS=Schizosaccharomyces pombe (strain 972 / ATCC 24843) GN=vtc4 PE=1 SV=2	72.39	1e-66	I0YTY8	I0YTY8_9CHLO Uncharacterized protein OS=Coccomyxa subellipsoidea C-169 GN=COCSUDRAFT_47964 PE=4 SV=1	SPAC14C4.11_1	82	4e-16	COG5036	SPX domain-containing protein involved in vacuolar polyphosphate accumulation	P	Inorganic ion transport and metabolism ;	-	-	-	-
449	tr|A0A0D2KK60|A0A0D2KK60_9CHLO	KK60	1.36	1.423|1.303	0.007	4|6	0.006|0.405	87.5	1e-33	gi|159469516|ref|XP_001692909.1|	ribosomal protein L13a, component of cytosolic 80S ribosome and 60S large subunit [Chlamydomonas reinhardtii]	73.17	2e-28	sp|Q9SFU1|R13A1_ARATH	60S ribosomal protein L13a-1 OS=Arabidopsis thaliana GN=RPL13AA PE=2 SV=1	87.5	1e-32	A8IVU0	A8IVU0_CHLRE Ribosomal protein L13a OS=Chlamydomonas reinhardtii GN=RPL13a PE=3 SV=1	APE1747	48.1	3e-06	COG0102	Ribosomal protein L13	J	Translation, ribosomal structure and biogenesis ;	K02872|1|5e-26|113|mbr:MONBRDRAFT_34035|large subunit ribosomal protein L13Ae	cellular_process metabolic_process	cell cell_part macromolecular_complex membrane membrane-enclosed_lumen organelle organelle_part	structural_molecule_activity
668	tr|A0A0D2LG79|A0A0D2LG79_9CHLO	LG79	1.36	1.475|1.241	0.027	34|34	0.001|0.001	81.34	3e-97	gi|307107355|gb|EFN55598.1|	phosphoribulokinase precursor, partial [Chlorella variabilis]	78.47	2e-93	sp|P19824|KPPR_CHLRE	Phosphoribulokinase, chloroplastic OS=Chlamydomonas reinhardtii GN=PRKA PE=1 SV=1	81.34	3e-96	E1ZF27	E1ZF27_CHLVA Phosphoribulokinase (Fragment) OS=Chlorella variabilis GN=CHLNCDRAFT_31168 PE=3 SV=1	DR0159	75.5	8e-14	COG0572	Uridine kinase	F	Nucleotide transport and metabolism ;	K00855|1|2e-74|276|pti:PHATR_50773|phosphoribulokinase [EC:2.7.1.19]!K00876|3|2e-19|93.6|mbr:MONBRDRAFT_17791|uridine kinase [EC:2.7.1.48]	cellular_process metabolic_process multi-organism_process response_to_stimulus	cell cell_part extracellular_region membrane organelle organelle_part	binding catalytic_activity
1175	tr|A0A0D2MFD8|A0A0D2MFD8_9CHLO	MFD8	1.36	1.391|1.325	0.002	26|26	0.001|0.001	60.81	3e-53	gi|159487489|ref|XP_001701755.1|	protein disulfide isomerase 1 [Chlamydomonas reinhardtii]	41.45	2e-34	sp|Q5R5B6|PDIA1_PONAB	Protein disulfide-isomerase OS=Pongo abelii GN=P4HB PE=2 SV=1	60.81	3e-52	O48949	O48949_CHLRE Protein disulfide isomerase OS=Chlamydomonas reinhardtii GN=PDI PE=2 SV=1	RSc0779	53.5	4e-07	COG3118	Thioredoxin domain-containing protein	O	Posttranslational modification, protein turnover, chaperones ;	K09580|1|4e-36|149|mbr:MONBRDRAFT_20649|protein disulfide-isomerase A1 [EC:5.3.4.1]!K08056|5|8e-31|131|mbr:MONBRDRAFT_27243|protein disulfide isomerase family A, member 3 [EC:5.3.4.1]	biological_regulation cellular_process metabolic_process regulation_of_biological_process response_to_stimulus single-organism_process	cell cell_part membrane organelle	catalytic_activity electron_carrier_activity
30	tr|A0A0D2MTK8|A0A0D2MTK8_9CHLO	MTK8	1.37	1.294|1.437	0.01	6|5	0.006|0.011	70.92	2e-85	gi|159464144|ref|XP_001690302.1|	20S proteasome alpha subunit G [Chlamydomonas reinhardtii]	55.02	2e-66	sp|O24362|PSA3_SPIOL	Proteasome subunit alpha type-3 OS=Spinacia oleracea GN=PAG1 PE=2 SV=1	70.92	2e-84	A8HP17	A8HP17_CHLRE 20S proteasome alpha subunit G OS=Chlamydomonas reinhardtii GN=POA7 PE=4 SV=1	ECU05g1400	65.1	1e-10	COG0638	20S proteasome, alpha and beta subunits	O	Posttranslational modification, protein turnover, chaperones ;	K02727|1|5e-58|221|ddi:DDB_G0267408|20S proteasome subunit alpha 7 [EC:3.4.25.1]	cellular_process metabolic_process response_to_stimulus	cell cell_part macromolecular_complex organelle	catalytic_activity
428	tr|A0A0D2JAS9|A0A0D2JAS9_9CHLO	JAS9	1.37	1.250|1.497	0.031	4|4	0.083|0.017	65.38	4e-49	gi|159478378|ref|XP_001697281.1|	isocitrate dehydrogenase, NAD-dependent [Chlamydomonas reinhardtii]	52.74	5e-34	sp|Q8LFC0|IDH1_ARATH	Isocitrate dehydrogenase [NAD] regulatory subunit 1, mitochondrial OS=Arabidopsis thaliana GN=IDH1 PE=1 SV=2	65.38	4e-48	A8J6V1	A8J6V1_CHLRE Isocitrate dehydrogenase, NAD-dependent OS=Chlamydomonas reinhardtii GN=IDH1 PE=3 SV=1	STM1238	52.4	9e-07	COG0538	Isocitrate dehydrogenases	C	Energy production and conversion ;	K00030|1|5e-20|95.9|dpp:DICPUDRAFT_98388|isocitrate dehydrogenase (NAD+) [EC:1.1.1.41]	cellular_process metabolic_process response_to_stimulus	cell cell_part organelle	binding catalytic_activity
474	tr|A0A0D2MSZ5|A0A0D2MSZ5_9CHLO	MSZ5	1.37	1.481|1.255	0.026	6|6	0.004|0.035	-	-	-	-	30.57	1e-06	sp|P00782|SUBT_BACAM	Subtilisin BPN' OS=Bacillus amyloliquefaciens GN=apr PE=1 SV=1	46.43	1e-53	A5G5W4	A5G5W4_GEOUR Peptidase S8 and S53, subtilisin, kexin, sedolisin (Precursor) OS=Geobacter uraniireducens (strain Rf4) GN=Gura_3010 PE=4 SV=1	BS_wprA	54.7	9e-07	COG1404	Subtilisin-like serine proteases	O	Posttranslational modification, protein turnover, chaperones ;	-	-	-	-
784	tr|A0A0D2NDH6|A0A0D2NDH6_9CHLO	NDH6	1.37	1.312|1.437	0.008	4|3	0.047|0.089	69.37	5e-100	gi|159488592|ref|XP_001702290.1|	flagellar adenylate kinase [Chlamydomonas reinhardtii]	55.74	2e-54	sp|Q20140|KAD1_CAEEL	Probable adenylate kinase isoenzyme F38B2.4 OS=Caenorhabditis elegans GN=F38B2.4 PE=2 SV=1	69.37	6e-99	A8JJR9	A8JJR9_CHLRE Flagellar adenylate kinase (Fragment) OS=Chlamydomonas reinhardtii GN=FAK2 PE=3 SV=1	YPO3118	109	2e-23	COG0563	Adenylate kinase and related kinases	F	Nucleotide transport and metabolism ;	K00939|1|1e-63|241|ptm:GSPATT00023382001|adenylate kinase [EC:2.7.4.3]	cellular_process metabolic_process	cell cell_part organelle	binding catalytic_activity
1180	tr|A0A0D2L7K4|A0A0D2L7K4_9CHLO	L7K4	1.38	1.520|1.239	0.039	6|7	0.001|0.116	71.39	6e-134	gi|159475184|ref|XP_001695703.1|	glutamic-gamma-semialdehyde dehydrogenase [Chlamydomonas reinhardtii]	62.31	7e-123	sp|P54888|P5CS2_ARATH	Delta-1-pyrroline-5-carboxylate synthase B OS=Arabidopsis thaliana GN=P5CSB PE=2 SV=1	71.39	6e-133	A8J2W0	A8J2W0_CHLRE Glutamic-gamma-semialdehyde dehydrogenase OS=Chlamydomonas reinhardtii GN=GSD1 PE=4 SV=1	aq_1071	257	3e-68	COG0014	Gamma-glutamyl phosphate reductase	E	Amino acid transport and metabolism ;	K12657|1|5e-108|389|pif:PITG_12161|delta-1-pyrroline-5-carboxylate synthetase [EC:2.7.2.11 1.2.1.41]	cellular_process developmental_process metabolic_process multicellular_organismal_process reproduction reproductive_process response_to_stimulus single-organism_process	cell cell_junction cell_part organelle symplast	catalytic_activity
701	tr|A0A0D2MKV7|A0A0D2MKV7_9CHLO	MKV7	1.39	1.165|1.622	0.104	8|10	0.034|0.001	90.91	2e-08	gi|303278848|ref|XP_003058717.1|	ribosomal protein [Micromonas pusilla CCMP1545]	88.64	1e-06	sp|P49689|RS30_ARATH	40S ribosomal protein S30 OS=Arabidopsis thaliana GN=RPS30A PE=1 SV=3	90.91	3e-07	C1MSQ2	C1MSQ2_MICPC 30S ribosomal protein S15 OS=Micromonas pusilla (strain CCMP1545) GN=MICPUCDRAFT_57777 PE=3 SV=1	-	-	-	-	-	-	-	K02983|1|7e-08|53.1|lif:LINJ_30_0710|small subunit ribosomal protein S30e		cell cell_part macromolecular_complex organelle
888	tr|A0A0D2NUD4|A0A0D2NUD4_9CHLO	NUD4	1.39	1.148|1.630	0.116	7|9	0.052|0.001	62.09	1e-58	gi|302845559|ref|XP_002954318.1|	hypothetical protein VOLCADRAFT_82736 [Volvox carteri f. nagariensis]	44.62	4e-34	sp|Q6IDL4|P24D3_ARATH	-	62.09	1e-57	D8U6M8	D8U6M8_VOLCA Putative uncharacterized protein OS=Volvox carteri GN=VOLCADRAFT_82736 PE=3 SV=1	-	-	-	-	-	-	-	-	-	-	-
102	tr|A0A0D2L930|A0A0D2L930_9CHLO	L930	1.41	1.468|1.343	0.008	4|4	0.002|0.068	-	-	-	-	-	-	-	-	-	-	-	-	-	-	-	-	-	-	-	-	-	-	-
577	tr|A0A0D2KA90|A0A0D2KA90_9CHLO	KA90	1.41	1.458|1.361	0.005	4|3	0.009|0.141	49.53	0	gi|302847614|ref|XP_002955341.1|	programmed cell death protein 6 interacting protein X [Volvox carteri f. nagariensis]	27.71	1e-55	sp|Q8T7K0|ALIX_DICDI	ALG-2 interacting protein X OS=Dictyostelium discoideum GN=alxA PE=1 SV=1	49.53	0	D8U9H2	D8U9H2_VOLCA Programmed cell death protein 6 interacting protein X OS=Volvox carteri GN=VOLCADRAFT_96198 PE=4 SV=1	-	-	-	-	-	-	-	K12200|1|2e-56|218|ddi:DDB_G0275451|programmed cell death 6-interacting protein	-	-	-
747	tr|A0A0D2JK44|A0A0D2JK44_9CHLO	JK44	1.41	1.479|1.333	0.011	5|5	0.033|0.030	50.28	2e-90	gi|384253119|gb|EIE26594.1|	aldolase [Coccomyxa subellipsoidea C-169]	33.08	1e-30	sp|Q6MAI4|TAL_PARUW	Transaldolase OS=Protochlamydia amoebophila (strain UWE25) GN=tal PE=3 SV=1	50.28	3e-89	I0Z7H5	I0Z7H5_9CHLO Aldolase OS=Coccomyxa subellipsoidea C-169 GN=COCSUDRAFT_64567 PE=4 SV=1	ECs0008	123	6e-28	COG0176	Transaldolase	G	Carbohydrate transport and metabolism ;	K00616|1|1e-32|138|tcr:503477.20|transaldolase [EC:2.2.1.2]			catalytic_activity
1320	tr|A0A0D2KC45|A0A0D2KC45_9CHLO	KC45	1.41	1.219|1.600	0.073	5|5	0.479|0.003	87.64	2e-39	gi|384246146|gb|EIE19637.1|	T-complex protein, zeta subunit [Coccomyxa subellipsoidea C-169]	70.79	9e-31	sp|P40227|TCPZ_HUMAN	T-complex protein 1 subunit zeta OS=Homo sapiens GN=CCT6A PE=1 SV=3	87.64	3e-38	I0YML8	I0YML8_9CHLO T-complex protein, zeta subunit OS=Coccomyxa subellipsoidea C-169 GN=COCSUDRAFT_38097 PE=4 SV=1	APE2072	58.9	2e-09	COG0459	Chaperonin GroEL (HSP60 family)	O	Posttranslational modification, protein turnover, chaperones ;	K09498|1|4e-30|127|ptm:GSPATT00000258001|T-complex protein 1 subunit zeta	cellular_process metabolic_process response_to_stimulus	cell cell_part membrane	binding
740	tr|A0A0D2KGC2|A0A0D2KGC2_9CHLO	KGC2	1.42	1.254|1.589	0.056	6|6	0.009|0.002	56.12	4e-37	gi|302843752|ref|XP_002953417.1|	hypothetical protein VOLCADRAFT_75761 [Volvox carteri f. nagariensis]	50.82	3e-28	sp|B5DGI7|RBM8A_SALSA	RNA-binding protein 8A OS=Salmo salar GN=rbm8a PE=2 SV=1	56.12	5e-36	D8U4E5	D8U4E5_VOLCA Putative uncharacterized protein OS=Volvox carteri GN=VOLCADRAFT_75761 PE=4 SV=1	alr2087	48.9	3e-06	COG0724	RNA-binding proteins (RRM domain)	R	General function prediction only ;	K12876|1|6e-30|127|tps:THAPSDRAFT_18841|RNA-binding protein 8A		cell cell_part	binding
330	tr|A0A0D2KZX5|A0A0D2KZX5_9CHLO	KZX5	1.43	1.399|1.461	0.002	8|9	0.001|0.001	59.64	2e-149	gi|302842050|ref|XP_002952569.1|	hypothetical protein VOLCADRAFT_62695 [Volvox carteri f. nagariensis]	54.04	2e-137	sp|Q9FMP5|CDPKH_ARATH	Calcium-dependent protein kinase 17 OS=Arabidopsis thaliana GN=CPK17 PE=2 SV=1	59.64	2e-148	D8U1I4	D8U1I4_VOLCA Putative uncharacterized protein OS=Volvox carteri GN=VOLCADRAFT_62695 PE=4 SV=1	PAB1324	118	3e-26	COG0330	Membrane protease subunits, stomatin/prohibitin homologs	O	Posttranslational modification, protein turnover, chaperones ;	K13412|1|5e-81|300|pti:PHATRDRAFT_25067|calcium-dependent protein kinase [EC:2.7.11.1]	biological_regulation cellular_component_organization_or_biogenesis cellular_process developmental_process growth metabolic_process multi-organism_process multicellular_organismal_process regulation_of_biological_process reproduction reproductive_process single-organism_process	cell cell_part membrane organelle	binding catalytic_activity
823	tr|A0A0D2LB12|A0A0D2LB12_9CHLO	LB12	1.43	1.359|1.503	0.01	4|4	0.026|0.018	75.59	2e-83	gi|302837317|ref|XP_002950218.1|	hypothetical protein VOLCADRAFT_43298 [Volvox carteri f. nagariensis]	48.84	1e-53	sp|P42738|CHMU_ARATH	Chorismate mutase, chloroplastic OS=Arabidopsis thaliana GN=CM1 PE=2 SV=3	75.59	3e-82	D8TUV0	D8TUV0_VOLCA Putative uncharacterized protein (Fragment) OS=Volvox carteri GN=VOLCADRAFT_43298 PE=4 SV=1	SPAC16E8.04c	187	2e-47	COG1605	Chorismate mutase	E	Amino acid transport and metabolism ;	K01850|1|7e-51|198|mbr:MONBRDRAFT_10005|chorismate mutase [EC:5.4.99.5]	cellular_process metabolic_process		catalytic_activity
1087	tr|A0A0D2MXC7|A0A0D2MXC7_9CHLO	MXC7	1.45	1.425|1.478	0.001	3|3	0.040|0.068	84.29	8e-64	gi|302839858|ref|XP_002951485.1|	plastid/chloroplast ribosomal protein L11 [Volvox carteri f. nagariensis]	67.86	4e-54	sp|Q8DM28|RL11_THEEB	50S ribosomal protein L11 OS=Thermosynechococcus elongatus (strain BP-1) GN=rplK PE=3 SV=1	84.29	7e-63	D8TYY1	D8TYY1_VOLCA Plastid/chloroplast ribosomal protein L11 OS=Volvox carteri GN=prpL11 PE=3 SV=1	ML1905	174	6e-44	COG0080	Ribosomal protein L11	J	Translation, ribosomal structure and biogenesis ;	K02867|1|9e-18|87.0|tpv:TP01_0788|large subunit ribosomal protein L11	cellular_process metabolic_process	cell cell_part macromolecular_complex membrane organelle organelle_part	binding structural_molecule_activity
524	tr|A0A0D2N3U5|A0A0D2N3U5_9CHLO	N3U5	1.46	1.295|1.619	0.052	29|30	0.001|0.001	83.48	3e-45	gi|307111540|gb|EFN59774.1|	hypothetical protein CHLNCDRAFT_133450 [Chlorella variabilis]	78.7	4e-41	sp|Q84MP7|H2AV3_ORYSJ	Probable histone H2A variant 3 OS=Oryza sativa subsp. japonica GN=Os03g0743400 PE=2 SV=1	83.48	4e-44	E1Z345	E1Z345_CHLVA Histone H2A OS=Chlorella variabilis GN=CHLNCDRAFT_133450 PE=3 SV=1	YBL003c	102	1e-22	COG5262	Histone H2A	B	Chromatin structure and dynamics ;	K11251|1|2e-41|164|pyo:PY00436|histone H2A	biological_regulation cellular_component_organization_or_biogenesis cellular_process developmental_process metabolic_process multi-organism_process multicellular_organismal_process regulation_of_biological_process reproduction reproductive_process response_to_stimulus single-organism_process	cell cell_part macromolecular_complex membrane-enclosed_lumen organelle organelle_part	binding
613	tr|A0A0D2MHZ1|A0A0D2MHZ1_9CHLO	MHZ1	1.46	1.378|1.543	0.014	32|31	0.001|0.001	88.89	4e-37	gi|302835521|ref|XP_002949322.1|	hypothetical protein VOLCADRAFT_104265 [Volvox carteri f. nagariensis]	88.75	6e-37	sp|P19824|KPPR_CHLRE	Phosphoribulokinase, chloroplastic OS=Chlamydomonas reinhardtii GN=PRKA PE=1 SV=1	88.89	6e-36	D8TRR7	D8TRR7_VOLCA Putative uncharacterized protein OS=Volvox carteri GN=VOLCADRAFT_104265 PE=4 SV=1	alr4123	107	6e-24	COG0572	Uridine kinase	F	Nucleotide transport and metabolism ;	K00855|1|8e-22|99.4|pti:PHATR_50773|phosphoribulokinase [EC:2.7.1.19]	cellular_process metabolic_process multi-organism_process response_to_stimulus	cell cell_part extracellular_region membrane organelle organelle_part	binding catalytic_activity
1005	tr|A0A0D2K163|A0A0D2K163_9CHLO	K163	1.47	1.347|1.602	0.033	5|6	0.010|0.004	-	-	-	-	-	-	-	-	-	-	-	-	NMA0905	54.3	1e-06	COG3468	Type V secretory pathway, adhesin AidA	MU	Cell wall/membrane/envelope biogenesis ; Intracellular trafficking, secretion, and vesicular transport ;	-	-	-	-
736	tr|A0A0D2MGQ6|A0A0D2MGQ6_9CHLO	MGQ6	1.49	1.390|1.594	0.021	24|24	0.001|0.001	47.41	9e-33	gi|159488793|ref|XP_001702387.1|	hypothetical protein CHLREDRAFT_194669 [Chlamydomonas reinhardtii]	-	-	-	-	47.41	9e-32	A8JGL0	A8JGL0_CHLRE Predicted protein OS=Chlamydomonas reinhardtii GN=CHLREDRAFT_194669 PE=4 SV=1	-	-	-	-	-	-	-	-	-	-	-
629	tr|A0A0D2IVU1|A0A0D2IVU1_9CHLO	IVU1	1.5	1.224|1.769	0.149	13|13	0.016|0.004	71.26	1e-26	gi|302845929|ref|XP_002954502.1|	hypothetical protein VOLCADRAFT_118773 [Volvox carteri f. nagariensis]	-	-	-	-	71.26	2e-25	D8U7C2	D8U7C2_VOLCA Putative uncharacterized protein OS=Volvox carteri GN=VOLCADRAFT_118773 PE=4 SV=1	SPAC17G8.14c_2	48.5	2e-06	COG0515	Serine/threonine protein kinase	RTKL	General function prediction only ; Signal transduction mechanisms ; Transcription ; Replication, recombination and repair ;	-	cellular_process metabolic_process		binding catalytic_activity
1	tr|A0A0D2NUJ9|A0A0D2NUJ9_9CHLO	NUJ9	1.51	1.740|1.288	0.102	5|4	0.001|0.117	69.23	2e-66	gi|302837099|ref|XP_002950109.1|	hypothetical protein VOLCADRAFT_80962 [Volvox carteri f. nagariensis]	53.18	2e-51	sp|P82231|RRFC_SPIOL	Ribosome-recycling factor, chloroplastic OS=Spinacia oleracea GN=RRF PE=1 SV=1	69.23	2e-65	D8TUV6	D8TUV6_VOLCA Putative uncharacterized protein OS=Volvox carteri GN=VOLCADRAFT_80962 PE=3 SV=1	CC1920	151	5e-37	COG0233	Ribosome recycling factor	J	Translation, ribosomal structure and biogenesis ;	K02838|1|3e-25|111|ddi:DDB_G0268518|ribosome recycling factor	cellular_component_organization_or_biogenesis cellular_process metabolic_process multi-organism_process response_to_stimulus single-organism_process	cell cell_part organelle
270	tr|A0A0D2MCR5|A0A0D2MCR5_9CHLO	MCR5	1.51	1.564|1.452	0.006	52|52	0.001|0.001	84.31	4e-66	gi|307109786|gb|EFN58023.1|	40S ribosomal protein S18 [Chlorella variabilis]	83.66	3e-64	sp|P49202|RS18_CHLRE	40S ribosomal protein S18 OS=Chlamydomonas reinhardtii GN=RPS18 PE=2 SV=1	84.31	4e-65	E1Z823	E1Z823_CHLVA 40S ribosomal protein S18 OS=Chlorella variabilis GN=CHLNCDRAFT_34417 PE=3 SV=1	RP637	55.1	5e-08	COG0099	Ribosomal protein S13	J	Translation, ribosomal structure and biogenesis ;	K02964|1|1e-52|202|tps:THAPSDRAFT_26893|small subunit ribosomal protein S18e	cellular_component_organization_or_biogenesis cellular_process metabolic_process	cell cell_part macromolecular_complex membrane membrane-enclosed_lumen organelle organelle_part	binding structural_molecule_activity
845	tr|A0A0D2NNU3|A0A0D2NNU3_9CHLO	NNU3	1.51	1.421|1.607	0.017	8|8	0.001|0.001	72.15	5e-92	gi|384245616|gb|EIE19109.1|	60S ribosomal protein L7 [Coccomyxa subellipsoidea C-169]	66.36	5e-81	sp|P60039|RL73_ARATH	60S ribosomal protein L7-3 OS=Arabidopsis thaliana GN=RPL7C PE=2 SV=1	72.15	5e-91	I0YL40	I0YL40_9CHLO 60S ribosomal protein L7 OS=Coccomyxa subellipsoidea C-169 GN=COCSUDRAFT_20022 PE=4 SV=1	MA1093	48.5	9e-06	COG1841	Ribosomal protein L30/L7E	J	Translation, ribosomal structure and biogenesis ;	K02937|1|4e-73|271|mbr:MONBRDRAFT_12901|large subunit ribosomal protein L7e	cellular_process metabolic_process	cell cell_part macromolecular_complex membrane membrane-enclosed_lumen organelle organelle_part	structural_molecule_activity
1229	tr|A0A0D2J842|A0A0D2J842_9CHLO	J842	1.51	1.669|1.358	0.048	10|10	0.002|0.096	70.74	1e-69	gi|307107581|gb|EFN55823.1|	hypothetical protein CHLNCDRAFT_145342 [Chlorella variabilis]	54.79	4e-44	sp|P97608|OPLA_RAT	5-oxoprolinase OS=Rattus norvegicus GN=Oplah PE=1 SV=2	70.74	1e-68	E1ZE77	E1ZE77_CHLVA Putative uncharacterized protein OS=Chlorella variabilis GN=CHLNCDRAFT_145342 PE=4 SV=1	TVN0812	52.8	4e-07	COG0145	N-methylhydantoinase A/acetone carboxylase, beta subunit	EQ	Amino acid transport and metabolism ; Secondary metabolites biosynthesis, transport and catabolism ;	K01469|1|2e-44|176|mbr:MONBRDRAFT_15677|5-oxoprolinase (ATP-hydrolysing) [EC:3.5.2.9]	metabolic_process		catalytic_activity
4	tr|A0A0D2JVP6|A0A0D2JVP6_9CHLO	JVP6	1.52	1.560|1.474	0.004	3|4	0.013|0.020	27.75	6e-08	gi|307109366|gb|EFN57604.1|	hypothetical protein CHLNCDRAFT_143325 [Chlorella variabilis]	-	-	-	-	27.75	7e-07	E1Z9Z3	E1Z9Z3_CHLVA Putative uncharacterized protein OS=Chlorella variabilis GN=CHLNCDRAFT_143325 PE=4 SV=1	-	-	-	-	-	-	-	-	-	-	-
1012	tr|A0A0D2K6W3|A0A0D2K6W3_9CHLO	K6W3	1.53	1.473|1.592	0.007	3|5	0.024|0.003	67.54	2e-31	gi|333036649|gb|AEF13162.1|	acyl carrier protein [Haematococcus pluvialis]	50.68	2e-15	sp|Q85FZ0|ACP_CYAME	Acyl carrier protein OS=Cyanidioschyzon merolae GN=acpP PE=3 SV=1	67.54	3e-30	G9B655	G9B655_HAEPL Acyl carrier protein OS=Haematococcus pluvialis PE=3 SV=1	NMB0220	64.3	4e-11	COG0236	Acyl carrier protein	IQ	Lipid transport and metabolism ; Secondary metabolites biosynthesis, transport and catabolism ;	K03955|1|3e-08|54.7|lif:LINJ_27_0300|NADH dehydrogenase (ubiquinone) 1 alpha/beta subcomplex 1 [EC:1.6.5.3 1.6.99.3]	cellular_process metabolic_process	cell cell_part	binding
1273	tr|A0A0D2LKZ4|A0A0D2LKZ4_9CHLO	LKZ4	1.53	1.503|1.558	0.002	15|14	0.002|0.001	59.06	4e-81	gi|159470987|ref|XP_001693638.1|	Qa-SNARE Sso1/Syntaxin1, PM-type [Chlamydomonas reinhardtii]	41.94	7e-49	sp|Q9SRV7|SY131_ARATH	Putative syntaxin-131 OS=Arabidopsis thaliana GN=SYP131 PE=2 SV=1	59.06	4e-80	A8HUY7	A8HUY7_CHLRE Qa-SNARE Sso1/Syntaxin1, PM-type OS=Chlamydomonas reinhardtii GN=SYP1 PE=3 SV=1	SPAC823.05c	50.1	7e-06	COG5325	t-SNARE complex subunit, syntaxin	U	Intracellular trafficking, secretion, and vesicular transport ;	K08486|1|9e-18|89.4|ddi:DDB_G0270556|syntaxin 1B/2/3!K04560|3|9e-14|75.9|mbr:MONBRDRAFT_17976|syntaxin 1A	biological_regulation cellular_process regulation_of_biological_process response_to_stimulus
312	tr|A0A0D2MQU2|A0A0D2MQU2_9CHLO	MQU2	1.55	1.686|1.420	0.035	59|56	0.001|0.001	60.69	2e-42	gi|303273358|ref|XP_003056040.1|	thioredoxin [Micromonas pusilla CCMP1545]	68.42	6e-40	sp|P23400|TRXM_CHLRE	Thioredoxin M-type, chloroplastic OS=Chlamydomonas reinhardtii GN=TRXM PE=1 SV=3	60.69	2e-41	C1MKR0	C1MKR0_MICPC Thioredoxin OS=Micromonas pusilla (strain CCMP1545) GN=MICPUCDRAFT_64553 PE=4 SV=1	RSc1188	105	2e-23	COG0526	Thiol-disulfide isomerase and thioredoxins	OC	Posttranslational modification, protein turnover, chaperones ; Energy production and conversion ;	K03671|1|3e-18|88.2|tps:THAPSDRAFT_40293|thioredoxin 1	biological_regulation cellular_process metabolic_process regulation_of_biological_process single-organism_process	cell cell_part membrane organelle	catalytic_activity electron_carrier_activity
225	tr|A0A0D2ITV5|A0A0D2ITV5_9CHLO	ITV5	1.58	1.765|1.400	0.067	11|10	0.001|0.001	82.14	3e-34	gi|302829835|ref|XP_002946484.1|	hypothetical protein VOLCADRAFT_56064 [Volvox carteri f. nagariensis]	62.35	1e-23	sp|Q8H1Q1|TL225_ARATH	Thylakoid lumenal protein At1g12250, chloroplastic OS=Arabidopsis thaliana GN=At1g12250 PE=1 SV=1	82.14	3e-33	D8TJQ1	D8TJQ1_VOLCA Putative uncharacterized protein OS=Volvox carteri GN=VOLCADRAFT_56064 PE=4 SV=1	MA3328	47.8	8e-06	COG1357	Uncharacterized low-complexity proteins	S	Function unknown ;	-		cell cell_part extracellular_region membrane organelle organelle_part
1024	tr|A0A0D2JMW9|A0A0D2JMW9_9CHLO	JMW9	1.58	1.691|1.468	0.025	5|5	0.037|0.063	73.73	2e-42	gi|302835942|ref|XP_002949532.1|	hypothetical protein VOLCADRAFT_104320 [Volvox carteri f. nagariensis]	56.31	2e-26	sp|P43333|RU2A_ARATH	U2 small nuclear ribonucleoprotein A' OS=Arabidopsis thaliana GN=At1g09760 PE=2 SV=2	73.73	2e-41	D8TSW2	D8TSW2_VOLCA Putative uncharacterized protein OS=Volvox carteri GN=VOLCADRAFT_104320 PE=4 SV=1	SPBC1861.08c	77.8	3e-14	COG4886	Leucine-rich repeat (LRR) protein	S	Function unknown ;	K11092|1|4e-26|116|mbr:MONBRDRAFT_32756|U2 small nuclear ribonucleoprotein A'		cell cell_part membrane-enclosed_lumen organelle organelle_part
949	tr|A0A0D2MDU5|A0A0D2MDU5_9CHLO	MDU5	1.61	1.774|1.437	0.057	3|3	0.004|0.085	86.55	5e-55	gi|302846359|ref|XP_002954716.1|	hypothetical protein VOLCADRAFT_76427 [Volvox carteri f. nagariensis]	86.55	4e-55	sp|Q949J1|IPYR2_CHLRE	Soluble inorganic pyrophosphatase 2 OS=Chlamydomonas reinhardtii GN=ppa2 PE=1 SV=1	86.55	7e-54	D8U7Y6	D8U7Y6_VOLCA Putative uncharacterized protein OS=Volvox carteri GN=VOLCADRAFT_76427 PE=3 SV=1	PA4031	90.5	6e-19	COG0221	Inorganic pyrophosphatase	C	Energy production and conversion ;	K01507|1|3e-34|140|ngr:NAEGRDRAFT_34640|inorganic pyrophosphatase [EC:3.6.1.1]	cellular_process metabolic_process response_to_stimulus	cell cell_part organelle	binding catalytic_activity
552	tr|A0A0D2MTC2|A0A0D2MTC2_9CHLO	MTC2	1.64	1.629|1.651	0	90|88	0.001|0.001	86.49	1e-10	gi|357133938|ref|XP_003568578.1|	PREDICTED: nascent polypeptide-associated complex subunit alpha-like protein-like [Brachypodium distachyon]	83.78	3e-09	sp|Q9LHG9|NACA1_ARATH	Nascent polypeptide-associated complex subunit alpha-like protein 1 OS=Arabidopsis thaliana GN=At3g12390 PE=1 SV=1	86.49	2e-09	I1HK18	I1HK18_BRADI Uncharacterized protein OS=Brachypodium distachyon GN=BRADI2G27190 PE=4 SV=1	YHR193c	48.1	5e-06	COG1308	Transcription factor homologous to NACalpha-BTF3	K	Transcription ;	K03626|1|3e-08|55.1|mbr:MONBRDRAFT_34333|nascent polypeptide-associated complex subunit alpha	response_to_stimulus	cell cell_part macromolecular_complex organelle	catalytic_activity transporter_activity
852	tr|A0A0D2KX10|A0A0D2KX10_9CHLO	KX10	1.64	1.633|1.642	0	3|4	0.007|0.007	83.05	3e-23	gi|159489252|ref|XP_001702611.1|	photosystem I 8.1 kDa reaction center subunit IV [Chlamydomonas reinhardtii]	83.05	1e-23	sp|P12352|PSAE_CHLRE	Photosystem I reaction center subunit IV, chloroplastic OS=Chlamydomonas reinhardtii GN=PSAE PE=1 SV=1	83.05	4e-22	A8ICV4	A8ICV4_CHLRE Photosystem I 8.1 kDa reaction center subunit IV OS=Chlamydomonas reinhardtii GN=PSAE PE=4 SV=1	-	-	-	-	-	-	-	K02693|1|4e-19|90.1|tps:THAPSDRAFT_bd308|photosystem I subunit IV	cellular_process metabolic_process	cell cell_part macromolecular_complex membrane membrane_part organelle organelle_part
1239	tr|A0A0D2MS99|A0A0D2MS99_9CHLO	MS99	1.64	1.380|1.902	0.136	4|4	0.016|0.001	33.8	3e-21	gi|462395768|gb|EMJ01567.1|	hypothetical protein PRUPE_ppa010677mg [Prunus persica]	30.26	4e-14	sp|P39721|AIM2_YEAST	Protein AIM2 OS=Saccharomyces cerevisiae (strain ATCC 204508 / S288c) GN=AIM2 PE=1 SV=1	31.2	4e-19	B6QLV4	B6QLV4_PENMQ Dienelactone hydrolase family protein OS=Penicillium marneffei (strain ATCC 18224 / CBS 334.59 / QM 7333) GN=PMAA_058610 PE=4 SV=1	mll1495	50.4	5e-06	COG0412	Dienelactone hydrolase and related enzymes	Q	Secondary metabolites biosynthesis, transport and catabolism ;	-	-	-	-
561	tr|A0A0D2MLB1|A0A0D2MLB1_9CHLO	MLB1	1.68	1.673|1.696	0	194|202	0.001|0.001	97.56	1e-41	gi|413947466|gb|AFW80115.1|	hypothetical protein ZEAMMB73_313798 [Zea mays]	97.56	6e-40	sp|P0CG89|H4_SOYBN	Histone H4 OS=Glycine max PE=3 SV=1	97.56	2e-39	G3HPV7	G3HPV7_CRIGR Histone H4 OS=Cricetulus griseus GN=I79_012828 PE=3 SV=1	SPBC800.13_2	48.9	2e-06	COG2036	Histones H3 and H4	B	Chromatin structure and dynamics ;	K11254|1|1e-40|161|pif:PITG_05676|histone H4	-	-	-
992	tr|A0A0D2MFA1|A0A0D2MFA1_9CHLO	MFA1	1.68	1.720|1.632	0.004	37|37	0.001|0.001	69.81	2e-71	gi|384245600|gb|EIE19093.1|	ribosomal protein S7 component of cytosolic 80S ribosome and 40S small subunit [Coccomyxa subellipsoidea C-169]	56.67	5e-54	sp|Q9ZNS1|RS7_AVIMR	40S ribosomal protein S7 OS=Avicennia marina GN=RPS7 PE=2 SV=1	69.81	2e-70	I0YL24	I0YL24_9CHLO Ribosomal protein S7 component of cytosolic 80S ribosome and 40S small subunit OS=Coccomyxa subellipsoidea C-169 GN=COCSUDRAFT_31352 PE=4 SV=1	-	-	-	-	-	-	-	K02993|1|1e-44|177|pif:PITG_14850|small subunit ribosomal protein S7e	cellular_component_organization_or_biogenesis cellular_process metabolic_process	cell cell_part macromolecular_complex membrane organelle organelle_part	binding
75	tr|A0A0D2JJK8|A0A0D2JJK8_9CHLO	JJK8	1.69	1.478|1.909	0.093	5|5	0.001|0.041	83.56	4e-61	gi|159488693|ref|XP_001702337.1|	peptidyl-prolyl cis-trans isomerase, cyclophilin-type [Chlamydomonas reinhardtii]	76.71	6e-55	sp|Q7SF72|PPIL1_NEUCR	Peptidyl-prolyl cis-trans isomerase-like 1 OS=Neurospora crassa (strain ATCC 24698 / 74-OR23-1A / CBS 708.71 / DSM 1257 / FGSC 987) GN=cyp-1 PE=3 SV=2	83.56	5e-60	A8JGI0	A8JGI0_CHLRE Peptidyl-prolyl cis-trans isomerase OS=Chlamydomonas reinhardtii GN=CYN18-2 PE=3 SV=1	SPy0457	125	2e-29	COG0652	Peptidyl-prolyl cis-trans isomerase (rotamase) - cyclophilin family	O	Posttranslational modification, protein turnover, chaperones ;	K12733|1|1e-51|199|tps:THAPSDRAFT_31034|peptidyl-prolyl cis-trans isomerase-like 1 [EC:5.2.1.8]	cellular_process metabolic_process	cell cell_part	catalytic_activity
447	tr|A0A0D2JGY9|A0A0D2JGY9_9CHLO	JGY9	1.69	1.161|2.212	0.552	11|11	0.033|0.001	59.15	1e-124	gi|302841972|ref|XP_002952530.1|	hypothetical protein VOLCADRAFT_75428 [Volvox carteri f. nagariensis]	47.81	6e-86	sp|Q7XQ12|AMT11_ORYSJ	Ammonium transporter 1 member 1 OS=Oryza sativa subsp. japonica GN=AMT1-1 PE=2 SV=1	59.15	1e-123	D8U1P8	D8U1P8_VOLCA Putative uncharacterized protein OS=Volvox carteri GN=VOLCADRAFT_75428 PE=4 SV=1	ECs0505	162	1e-39	COG0004	Ammonia permease	P	Inorganic ion transport and metabolism ;	K03320|1|7e-73|272|tps:THAPSDRAFT_13996|ammonium transporter, Amt family	-	-	-
45	tr|A0A0D2L147|A0A0D2L147_9CHLO	L147	1.72	1.417|2.013	0.178	27|26	0.001|0.001	100	7e-73	gi|307102228|gb|EFN50577.1|	hypothetical protein CHLNCDRAFT_28967 [Chlorella variabilis]	97.79	2e-72	sp|P84239|H3_URECA	Histone H3 OS=Urechis caupo PE=1 SV=2	97.79	9e-72	A7S708	A7S708_NEMVE Predicted protein OS=Nematostella vectensis GN=v1g229551 PE=3 SV=1	YKL049c	135	2e-32	COG2036	Histones H3 and H4	B	Chromatin structure and dynamics ;	K11253|1|1e-72|268|pif:PITG_03551|histone H3	cellular_component_organization_or_biogenesis cellular_process metabolic_process single-organism_process	cell cell_part macromolecular_complex organelle organelle_part	binding
1215	tr|A0A0D2N614|A0A0D2N614_9CHLO	N614	1.72	1.878|1.565	0.049	9|10	0.001|0.007	59.21	7e-41	gi|294494195|gb|ADE92943.1|	mitochondrial ATP synthase subunit delta [Polytomella sp. Pringsheim 198.80]	40.91	5e-21	sp|Q96252|ATP4_ARATH	ATP synthase subunit delta', mitochondrial OS=Arabidopsis thaliana GN=At5g47030 PE=1 SV=1	59.21	8e-40	E6PBK6	E6PBK6_9CHLO Mitochondrial ATP synthase subunit delta (Precursor) OS=Polytomella parva PE=2 SV=1	RSp0810	48.1	5e-06	COG0355	F0F1-type ATP synthase, epsilon subunit (mitochondrial delta subunit)	C	Energy production and conversion ;	K02134|1|2e-16|82.8|ddi:DDB_G0269038|F-type H+-transporting ATPase subunit delta [EC:3.6.3.14]!K14573|5|3e-10|61.6|mbr:MONBRDRAFT_25467|nucleolar protein 4	-	-	-
74	tr|A0A0D2M644|A0A0D2M644_9CHLO	M644	1.73	1.637|1.816	0.016	4|4	0.001|0.003	70.83	1e-24	gi|302843059|ref|XP_002953072.1|	component of cytosolic 80S ribosome and 40S small subunit [Volvox carteri f. nagariensis]	70.42	3e-24	sp|Q9T029|RS254_ARATH	40S ribosomal protein S25-4 OS=Arabidopsis thaliana GN=RPS25E PE=2 SV=1	70.83	2e-23	D8U310	D8U310_VOLCA Component of cytosolic 80S ribosome and 40S small subunit OS=Volvox carteri GN=rps25 PE=4 SV=1	ECU08g1040	50.4	6e-07	COG4901	Ribosomal protein S25	J	Translation, ribosomal structure and biogenesis ;	K02975|1|2e-16|81.6|tpv:TP01_0653|small subunit ribosomal protein S25e		cell cell_part macromolecular_complex organelle
562	tr|A0A0D2LV64|A0A0D2LV64_9CHLO	LV64	1.73	1.689|1.773	0.004	13|13	0.002|0.001	55.06	4e-47	gi|302836943|ref|XP_002950031.1|	hypothetical protein VOLCADRAFT_109066 [Volvox carteri f. nagariensis]	54.72	1e-45	sp|Q5U206|CALL3_RAT	Calmodulin-like protein 3 OS=Rattus norvegicus GN=Calml3 PE=2 SV=1	55.06	4e-46	D8TUF7	D8TUF7_VOLCA Putative uncharacterized protein OS=Volvox carteri GN=VOLCADRAFT_109066 PE=4 SV=1	SPAC926.03	66.6	2e-11	COG5126	Ca2+-binding protein (EF-Hand superfamily)	TZDR	Signal transduction mechanisms ; Cytoskeleton ; Cell cycle control, cell division, chromosome partitioning ; General function prediction only ;	K02183|1|7e-45|177|mbr:MONBRDRAFT_11217|calmodulin	biological_regulation multicellular_organismal_process regulation_of_biological_process response_to_stimulus single-organism_process	cell cell_part organelle
944	tr|A0A0D2NBE6|A0A0D2NBE6_9CHLO	NBE6	1.74	1.617|1.864	0.031	66|73	0.001|0.001	94.63	2e-76	gi|303273540|ref|XP_003056131.1|	calmodulin [Micromonas pusilla CCMP1545]	90.6	5e-75	sp|Q95NR9|CALM_METSE	Calmodulin OS=Metridium senile PE=1 SV=3	94.63	2e-75	C1ML90	C1ML90_MICPC Calmodulin OS=Micromonas pusilla (strain CCMP1545) GN=CAM PE=4 SV=1	YPR188c	50.1	1e-06	COG5126	Ca2+-binding protein (EF-Hand superfamily)	TZDR	Signal transduction mechanisms ; Cytoskeleton ; Cell cycle control, cell division, chromosome partitioning ; General function prediction only ;	K02183|1|3e-75|277|tgo:TGME49_049240|calmodulin			binding
1303	tr|A0A0D2LHI1|A0A0D2LHI1_9CHLO	LHI1	1.75	1.702|1.794	0.004	24|26	0.001|0.001	92.23	4e-38	gi|384245580|gb|EIE19073.1|	histone-fold-containing protein, partial [Coccomyxa subellipsoidea C-169]	87.16	8e-37	sp|P50567|H2A_CHLRE	Histone H2A OS=Chlamydomonas reinhardtii GN=H2A-II PE=3 SV=1	92.23	5e-37	I0YL04	I0YL04_9CHLO Histone-fold-containing protein (Fragment) OS=Coccomyxa subellipsoidea C-169 GN=COCSUDRAFT_9113 PE=4 SV=1	YOL012c	128	2e-30	COG5262	Histone H2A	B	Chromatin structure and dynamics ;	K11251|1|3e-36|147|pif:PITG_03881|histone H2A	cellular_component_organization_or_biogenesis cellular_process metabolic_process multi-organism_process response_to_stimulus single-organism_process	cell cell_part macromolecular_complex organelle organelle_part	binding
1070	tr|A0A0D2MZA0|A0A0D2MZA0_9CHLO	MZA0	1.76	1.535|1.989	0.103	14|13	0.004|0.001	46.46	3e-19	gi|384247625|gb|EIE21111.1|	hypothetical protein COCSUDRAFT_67088 [Coccomyxa subellipsoidea C-169]	-	-	-	-	46.46	3e-18	I0YRU2	I0YRU2_9CHLO Uncharacterized protein OS=Coccomyxa subellipsoidea C-169 GN=COCSUDRAFT_67088 PE=4 SV=1	-	-	-	-	-	-	-	K12185|1|3e-06|50.4|ngr:NAEGRDRAFT_75751|ESCRT-I complex subunit VPS37	-	-	-
908	tr|A0A0D2JC86|A0A0D2JC86_9CHLO	JC86	1.78	1.599|1.964	0.067	7|8	0.001|0.001	25.55	2e-12	gi|412985985|emb|CCO17185.1|	predicted protein [Bathycoccus prasinos]	-	-	-	-	32.54	3e-08	E1ZBW4	E1ZBW4_CHLVA Expressed protein OS=Chlorella variabilis GN=CHLNCDRAFT_144098 PE=4 SV=1	-	-	-	-	-	-	-	-	-	-	-
714	tr|A0A0D2L1R1|A0A0D2L1R1_9CHLO	L1R1	1.79	1.685|1.888	0.021	52|54	0.001|0.001	76.97	7e-72	gi|237510762|gb|ACQ99367.1|	chloroplast ribulose-1,5-bisphosphate carboxylase/oxygenase small subunit [Ankistrodesmus convolutus]	62.34	1e-55	sp|P26985|RBS_BATOE	Ribulose bisphosphate carboxylase small chain, chloroplastic OS=Batophora oerstedii GN=RBCS PE=2 SV=2	76.97	6e-71	C4P6Y2	C4P6Y2_9CHLO Ribulose bisphosphate carboxylase small chain OS=Ankistrodesmus convolutus GN=RbcS PE=2 SV=1	SMb20197	77.8	7e-15	COG4451	Ribulose bisphosphate carboxylase small subunit	C	Energy production and conversion ;	-	cellular_process metabolic_process	cell cell_part organelle	catalytic_activity
794	tr|A0A0D2MZ20|A0A0D2MZ20_9CHLO	MZ20	1.79	1.163|2.415	0.784	2|2	0.677|0.017	60.37	4e-66	gi|159468075|ref|XP_001692208.1|	R-SNARE protein, VAMP72-family [Chlamydomonas reinhardtii]	47.85	4e-44	sp|Q9MAS5|VA726_ARATH	Putative vesicle-associated membrane protein 726 OS=Arabidopsis thaliana GN=VAMP726 PE=2 SV=2	60.37	4e-65	A8IT48	A8IT48_CHLRE R-SNARE protein, VAMP72-family OS=Chlamydomonas reinhardtii GN=VAMP71 PE=4 SV=1	YLR093c	51.6	2e-06	COG5143	Synaptobrevin/VAMP-like protein	U	Intracellular trafficking, secretion, and vesicular transport ;	K08515|1|2e-32|137|ddi:DDB_G0277173|vesicle-associated membrane protein 7	establishment_of_localization localization	cell cell_part membrane membrane_part
194	tr|A0A0D2MZM6|A0A0D2MZM6_9CHLO	MZM6	1.8	1.632|1.965	0.055	6|5	0.001|0.001	53.33	2e-31	gi|159486567|ref|XP_001701310.1|	mitochondrial grpE-type co-chaperone of the HSP70 system [Chlamydomonas reinhardtii]	47.46	2e-25	sp|Q3SW78|GRPE_NITWN	Protein grpE OS=Nitrobacter winogradskyi (strain Nb-255 / ATCC 25391) GN=grpE PE=3 SV=1	53.33	3e-30	A8JES1	A8JES1_CHLRE GrpE protein homolog OS=Chlamydomonas reinhardtii GN=MGE1 PE=3 SV=1	RSc2639	59.3	2e-09	COG0576	Molecular chaperone GrpE (heat shock protein)	O	Posttranslational modification, protein turnover, chaperones ;	K03687|1|4e-24|107|pbe:PB300486.00.0|molecular chaperone GrpE		cell cell_part organelle	binding
1178	tr|A0A0D2MK94|A0A0D2MK94_9CHLO	MK94	1.8	1.555|2.051	0.123	2|2	0.109|0.040	-	-	-	-	-	-	-	-	-	-	-	-	-	-	-	-	-	-	-	-	-	-	-
480	tr|A0A0D2N0R0|A0A0D2N0R0_9CHLO	N0R0	1.88	2.572|1.178	0.972	2|2	0.003|0.741	45.11	3e-80	gi|302841418|ref|XP_002952254.1|	hypothetical protein VOLCADRAFT_92803 [Volvox carteri f. nagariensis]	29.61	3e-22	sp|B5B0J6|HPXO_KLEOX	-	45.11	3e-79	D8U0I1	D8U0I1_VOLCA Putative uncharacterized protein (Fragment) OS=Volvox carteri GN=VOLCADRAFT_92803 PE=4 SV=1	XF0834	50.8	5e-06	COG0654	2-polyprenyl-6-methoxyphenol hydroxylase and related FAD-dependent oxidoreductases	HC	Coenzyme transport and metabolism ; Energy production and conversion ;	K09838|1|5e-18|90.1|tps:THAPSDRAFT_261390|zeaxanthin epoxidase [EC:1.14.13.90]	-	-	-
808	tr|A0A0D2JV99|A0A0D2JV99_9CHLO	JV99	1.89	2.166|1.615	0.152	26|24	0.001|0.001	79.59	4e-66	gi|302843549|ref|XP_002953316.1|	hypothetical protein VOLCADRAFT_121148 [Volvox carteri f. nagariensis]	79.17	4e-65	sp|Q39615|PSAD_CHLRE	Photosystem I reaction center subunit II, chloroplastic OS=Chlamydomonas reinhardtii GN=psaD PE=1 SV=1	79.59	3e-65	D8U3K8	D8U3K8_VOLCA Putative uncharacterized protein OS=Volvox carteri GN=VOLCADRAFT_121148 PE=4 SV=1	-	-	-	-	-	-	-	K02692|1|8e-44|173|tps:THAPSDRAFT_bd1339|photosystem I subunit II	cellular_process metabolic_process	cell cell_part macromolecular_complex membrane membrane_part organelle organelle_part	binding
771	tr|A0A0D2MG75|A0A0D2MG75_9CHLO	MG75	1.9	2.057|1.741	0.05	7|7	0.010|0.157	54.98	3e-73	gi|159491002|ref|XP_001703462.1|	hypothetical protein CHLREDRAFT_127770 [Chlamydomonas reinhardtii]	39.2	4e-50	sp|Q9SAR5|AKR2_ARATH	Ankyrin repeat domain-containing protein 2 OS=Arabidopsis thaliana GN=AKR2 PE=1 SV=2	54.98	3e-72	Q84X71	Q84X71_CHLRE CR074 protein OS=Chlamydomonas reinhardtii GN=ANK22a|ANK22b PE=4 SV=1	SMc01158	49.3	1e-05	COG0666	FOG: Ankyrin repeat	R	General function prediction only ;	K15502|1|6e-10|63.2|tva:TVAG_291510|serine/threonine-protein phosphatase 6 regulatory ankyrin repeat subunit A	-	-	-
680	tr|A0A0D2JCG3|A0A0D2JCG3_9CHLO	JCG3	1.91	1.464|2.356	0.398	4|4	0.207|0.003	39.61	2e-22	gi|302767020|ref|XP_002966930.1|	hypothetical protein SELMODRAFT_87211 [Selaginella moellendorffii]	31.37	1e-12	sp|Q03958|PFD6_MOUSE	Prefoldin subunit 6 OS=Mus musculus GN=Pfdn6 PE=2 SV=1	39.61	2e-21	D8R7I0	D8R7I0_SELML Putative uncharacterized protein OS=Selaginella moellendorffii GN=SELMODRAFT_87211 PE=4 SV=1	-	-	-	-	-	-	-	K04798|1|6e-11|64.3|pif:PITG_08660|prefoldin beta subunit	-	-	-
302	tr|A0A0D2N265|A0A0D2N265_9CHLO	N265	1.94	2.387|1.500	0.393	46|46	0.001|0.001	53.59	3e-45	gi|159487801|ref|XP_001701911.1|	plastid-specific ribosomal protein 3 [Chlamydomonas reinhardtii]	49.15	8e-26	sp|Q9MUN2|RRP3_MESVI	Probable 30S ribosomal protein 3, chloroplastic OS=Mesostigma viride GN=ycf65 PE=3 SV=1	53.59	3e-44	A8I8A3	A8I8A3_CHLRE Plastid-specific ribosomal protein 3 OS=Chlamydomonas reinhardtii GN=PSRP-3 PE=4 SV=1	-	-	-	-	-	-	-	-		cell cell_part macromolecular_complex organelle
829	tr|A0A0D2M4Z8|A0A0D2M4Z8_9CHLO	M4Z8	1.95	1.853|2.055	0.02	10|10	0.001|0.001	68.52	4e-15	gi|159480180|ref|XP_001698162.1|	mitochondrial inner membrane translocase [Chlamydomonas reinhardtii]	55.1	6e-11	sp|Q6DGJ3|TIM13_DANRE	Mitochondrial import inner membrane translocase subunit Tim13 OS=Danio rerio GN=timm13 PE=2 SV=1	68.52	5e-14	A8J9H2	A8J9H2_CHLRE Mitochondrial inner membrane translocase OS=Chlamydomonas reinhardtii GN=TIM13 PE=4 SV=1	-	-	-	-	-	-	-	K00849|1|4e-07|50.4|mbr:MONBRDRAFT_33741|galactokinase [EC:2.7.1.6]	cellular_component_organization_or_biogenesis cellular_process establishment_of_localization localization single-organism_process	cell cell_part macromolecular_complex membrane membrane-enclosed_lumen organelle organelle_part	binding
481	tr|A0A0D2JIH9|A0A0D2JIH9_9CHLO	JIH9	1.97	2.478|1.471	0.507	4|4	0.007|0.020	63.04	1e-90	gi|302842740|ref|XP_002952913.1|	hypothetical protein VOLCADRAFT_93636 [Volvox carteri f. nagariensis]	40.75	9e-46	sp|Q9LZV4|STN8_ARATH	Serine/threonine-protein kinase STN8, chloroplastic OS=Arabidopsis thaliana GN=STN8 PE=2 SV=1	63.04	1e-89	D8U2M6	D8U2M6_VOLCA Putative uncharacterized protein OS=Volvox carteri GN=VOLCADRAFT_93636 PE=4 SV=1	SPAC1687.15	50.8	7e-06	COG0515	Serine/threonine protein kinase	RTKL	General function prediction only ; Signal transduction mechanisms ; Transcription ; Replication, recombination and repair ;	K00908|1|3e-11|67.8|tet:TTHERM_00075550|Ca2+/calmodulin-dependent protein kinase [EC:2.7.11.17]!K08834|2|1e-10|65.9|mbr:MONBRDRAFT_15767|myosin III [EC:2.7.11.1]!K04371|3|7e-09|60.1|edi:EDI_289590|extracellular signal-regulated kinase 1/2 [EC:2.7.11.24]!K08282|4|2e-08|58.9|pyo:PY06885|non-specific serine/threonine protein kinase [EC:2.7.11.1]!K08830|5|3e-08|58.2|tps:THAPS_35643|renal tumor antige…			catalytic_activity
609	tr|A0A0D2M4M2|A0A0D2M4M2_9CHLO	M4M2	1.97	1.872|2.064	0.018	3|4	0.003|0.001	-	-	-	-	-	-	-	-	-	-	-	-	-	-	-	-	-	-	-	-	-	-	-
414	tr|A0A0D2NDX2|A0A0D2NDX2_9CHLO	NDX2	1.98	2.303|1.656	0.209	7|7	0.001|0.001	70.73	4e-101	gi|159476822|ref|XP_001696510.1|	eukaryotic translation initiation factor [Chlamydomonas reinhardtii]	39.42	4e-37	sp|Q641B2|EI3GB_XENLA	Eukaryotic translation initiation factor 3 subunit G-B OS=Xenopus laevis GN=eif3g-b PE=2 SV=1	70.73	4e-100	A8HW92	A8HW92_CHLRE Eukaryotic translation initiation factor 3 subunit G (Fragment) OS=Chlamydomonas reinhardtii GN=EIF3G PE=3 SV=1	alr0741	48.9	9e-06	COG0724	RNA-binding proteins (RRM domain)	R	General function prediction only ;	K03248|1|2e-36|150|pif:PITG_01184|translation initiation factor 3 subunit G	cellular_process metabolic_process	cell cell_part	binding
399	tr|A0A0D2K6H0|A0A0D2K6H0_9CHLO	K6H0	2.01	1.669|2.358	0.237	6|6	0.001|0.001	75	1e-50	gi|302851845|ref|XP_002957445.1|	hypothetical protein VOLCADRAFT_107661 [Volvox carteri f. nagariensis]	55.56	5e-33	sp|Q10121|YSD2_CAEEL	RutC family protein C23G10.2 OS=Caenorhabditis elegans GN=C23G10.2 PE=2 SV=3	75	1e-49	D8UFG8	D8UFG8_VOLCA Putative uncharacterized protein OS=Volvox carteri GN=VOLCADRAFT_107661 PE=4 SV=1	NMA0861	108	2e-24	COG0251	Putative translation initiation inhibitor, yjgF family	J	Translation, ribosomal structure and biogenesis ;	K15067|1|8e-12|66.6|ddi:DDB_G0275081|2-aminomuconate deaminase [EC:3.5.99.5]	cellular_process metabolic_process response_to_stimulus	cell cell_part organelle organelle_part	catalytic_activity
272	tr|A0A0D2MEI1|A0A0D2MEI1_9CHLO	MEI1	2.03	2.362|1.701	0.218	10|10	0.001|0.001	65.95	0	gi|148887789|gb|ABR15470.1|	sucrose synthase [Pinus taeda]	65.85	0	sp|Q9M111|SUS3_ARATH	-	65.95	0	A6N837	A6N837_PINTA Sucrose synthase OS=Pinus taeda GN=SuSy1 PE=2 SV=1	PAB0827	53.9	6e-07	COG0438	Glycosyltransferase	M	Cell wall/membrane/envelope biogenesis ;	K03843|1|5e-09|60.5|dpp:DICPUDRAFT_88372|alpha-1,3/alpha-1,6-mannosyltransferase [EC:2.4.1.132 2.4.1.257]	cellular_process developmental_process localization metabolic_process multicellular_organismal_process reproduction reproductive_process response_to_stimulus single-organism_process	cell cell_part membrane organelle	catalytic_activity
636	tr|A0A0D2N0T0|A0A0D2N0T0_9CHLO	N0T0	2.04	2.327|1.750	0.166	3|3	0.036|0.017	65.98	9e-67	gi|302832471|ref|XP_002947800.1|	hypothetical protein VOLCADRAFT_103581 [Volvox carteri f. nagariensis]	50.75	5e-52	sp|O22922|RU2B1_ARATH	U2 small nuclear ribonucleoprotein B'' OS=Arabidopsis thaliana GN=U2B'' PE=1 SV=1	65.98	8e-66	D8TMY4	D8TMY4_VOLCA Putative uncharacterized protein OS=Volvox carteri GN=VOLCADRAFT_103581 PE=4 SV=1	-	-	-	-	-	-	-	K11094|1|3e-40|162|ddi:DDB_G0288391|U2 small nuclear ribonucleoprotein B''		cell cell_part membrane-enclosed_lumen organelle organelle_part	binding
163	tr|A0A0D2LH48|A0A0D2LH48_9CHLO	LH48	2.12	2.344|1.897	0.1	16|14	0.001|0.001	85.53	3e-30	gi|168067984|ref|XP_001785878.1|	predicted protein [Physcomitrella patens subsp. patens]	82.89	6e-30	sp|Q9LHG9|NACA1_ARATH	Nascent polypeptide-associated complex subunit alpha-like protein 1 OS=Arabidopsis thaliana GN=At3g12390 PE=1 SV=1	85.53	4e-29	A9U4U1	A9U4U1_PHYPA Predicted protein OS=Physcomitrella patens subsp. patens GN=PHYPADRAFT_156397 PE=4 SV=1	SPBC25H2.05	60.5	7e-10	COG1308	Transcription factor homologous to NACalpha-BTF3	K	Transcription ;	K03626|1|4e-25|110|pif:PITG_19008|nascent polypeptide-associated complex subunit alpha	cellular_process establishment_of_localization localization metabolic_process response_to_stimulus single-organism_process	cell cell_junction cell_part macromolecular_complex organelle symplast
907	tr|A0A0D2M9D9|A0A0D2M9D9_9CHLO	M9D9	2.18	1.996|2.371	0.07	4|5	0.001|0.034	63.11	6e-33	gi|302854441|ref|XP_002958728.1|	component of cytosolic 80S ribosome and 60S large subunit [Volvox carteri f. nagariensis]	57.02	4e-30	sp|P62752|RL23A_RAT	60S ribosomal protein L23a OS=Rattus norvegicus GN=Rpl23a PE=2 SV=1	63.11	9e-32	D8UJA1	D8UJA1_VOLCA Component of cytosolic 80S ribosome and 60S large subunit OS=Volvox carteri GN=rpl23A PE=3 SV=1	ECU08g1910	49.3	2e-06	COG0089	Ribosomal protein L23	J	Translation, ribosomal structure and biogenesis ;	K02893|1|3e-29|124|pif:PITG_02694|large subunit ribosomal protein L23Ae	response_to_stimulus	cell cell_part macromolecular_complex organelle
403	tr|A0A0D2LXC3|A0A0D2LXC3_9CHLO	LXC3	2.3	2.574|2.032	0.147	5|5	0.001|0.001	40.52	4e-42	gi|357442429|ref|XP_003591492.1|	Sucrose synthase [Medicago truncatula]	39.18	4e-40	sp|Q9M111|SUS3_ARATH	-	40.52	4e-41	G7IEL2	G7IEL2_MEDTR Sucrose synthase OS=Medicago truncatula GN=MTR_1g088170 PE=4 SV=1	all1059	57.4	4e-08	COG0438	Glycosyltransferase	M	Cell wall/membrane/envelope biogenesis ;	-	-	-	-
1298	tr|A0A0D2LNS0|A0A0D2LNS0_9CHLO	LNS0	2.39	2.776|2.013	0.291	11|11	0.001|0.001	68.84	8e-46	gi|307106018|gb|EFN54265.1|	hypothetical protein CHLNCDRAFT_36141 [Chlorella variabilis]	55.64	4e-36	sp|Q8DJB3|GRPE_THEEB	Protein grpE OS=Thermosynechococcus elongatus (strain BP-1) GN=grpE PE=3 SV=1	68.84	8e-45	E1ZJ28	E1ZJ28_CHLVA GrpE protein homolog OS=Chlorella variabilis GN=CHLNCDRAFT_36141 PE=3 SV=1	ZgrpE	80.1	4e-15	COG0576	Molecular chaperone GrpE (heat shock protein)	O	Posttranslational modification, protein turnover, chaperones ;	K03687|1|4e-15|79.7|pti:PHATRDRAFT_12188|molecular chaperone GrpE		cell cell_part organelle organelle_part	binding
1277	tr|A0A0D2KDL0|A0A0D2KDL0_9CHLO	KDL0	2.48	2.716|2.252	0.108	17|17	0.001|0.001	64.95	5e-21	gi|159484224|ref|XP_001700160.1|	predicted protein [Chlamydomonas reinhardtii]	-	-	-	-	64.95	7e-20	A8JCL4	A8JCL4_CHLRE Predicted protein OS=Chlamydomonas reinhardtii GN=CGL20 PE=4 SV=1	-	-	-	-	-	-	-	-	-	-	-
767	tr|A0A0D2KUZ0|A0A0D2KUZ0_9CHLO	KUZ0	2.71	2.853|2.572	0.039	3|3	0.001|0.001	-	-	-	-	-	-	-	-	-	-	-	-	-	-	-	-	-	-	-	-	-	-	-
209	tr|A0A0D2MN82|A0A0D2MN82_9CHLO	MN82	3.58	3.010|4.145	0.644	1|1	0.067|0.041	49.37	2e-44	gi|159467146|ref|XP_001691759.1|	predicted protein [Chlamydomonas reinhardtii]	38.05	7e-29	sp|Q9SAR5|AKR2_ARATH	Ankyrin repeat domain-containing protein 2 OS=Arabidopsis thaliana GN=AKR2 PE=1 SV=2	49.37	2e-43	A8IQA5	A8IQA5_CHLRE Predicted protein OS=Chlamydomonas reinhardtii GN=ANK29 PE=4 SV=1	RSp1215	48.9	7e-06	COG0666	FOG: Ankyrin repeat	R	General function prediction only ;	K06694|1|3e-11|66.2|pif:PITG_03819|26S proteasome non-ATPase regulatory subunit 10!K15502|2|2e-09|60.1|tva:TVAG_291510|serine/threonine-protein phosphatase 6 regulatory ankyrin repeat subunit A	-	-	-
743	tr|A0A0D2MI28|A0A0D2MI28_9CHLO	MI28	3.87	5.337|2.403	4.304	18|18	0.001|0.001	56	1e-06	gi|307107529|gb|EFN55771.1|	expressed protein [Chlorella variabilis]	-	-	-	-	-	-	-	-	-	-	-	-	-	-	-	-	-	-	-
Down-regulation of DEPs of 40 g L-1 NaCl
No.	Protein_ID	Protein_Abbreviation	Mean_Ratio_40 g L-1-VS-Control	Ratio_40 g L-1-VS-Control	SD_40 g L-1-VS-Control	Quant_Num_40 g L-1-VS-Control	Qvalue_40 g L-1-VS-Control	NCBInr Identity	NCBInr E-value	NCBInr Accession	NCBInr Description	Swissprot Identity	Swissprot E-value	Swissprot Accession	Swissprot Description	Tremble Identity	Tremble E-value	Tremble Accession	Tremble Description	Protein_or_Domain	COG Score	COG E-value	COG ID	COG Function-Description	COG Code	COG Function-Categories	KEGG(ko_id|rank|evalue|score|identity|ko_definition)	GO Biological_Process	GO Cellular_Component	GO Molecular_Function
669	tr|A0A0D2NG51|A0A0D2NG51_9CHLO	NG51	0.38	0.507|0.251	0.033	73|74	0.001|0.001	62.24	7e-46	gi|307107577|gb|EFN55819.1|	hypothetical protein CHLNCDRAFT_35273 [Chlorella variabilis]	57.5	1e-18	sp|P49108|PSBR_BRACM	Photosystem II 10 kDa polypeptide, chloroplastic OS=Brassica campestris GN=PSBR PE=2 SV=1	62.24	9e-45	E1ZE71	E1ZE71_CHLVA Putative uncharacterized protein OS=Chlorella variabilis GN=CHLNCDRAFT_35273 PE=4 SV=1	-	-	-	-	-	-	-	-	cellular_process metabolic_process	cell cell_part macromolecular_complex membrane membrane_part
112	tr|A0A0D2MYK7|A0A0D2MYK7_9CHLO	MYK7	0.46	0.569|0.347	0.025	3|3	0.004|0.003	74.7	4e-133	gi|302835145|ref|XP_002949134.1|	hypothetical protein VOLCADRAFT_80530 [Volvox carteri f. nagariensis]	70.32	6e-109	sp|Q38833|CHLG_ARATH	Chlorophyll synthase, chloroplastic OS=Arabidopsis thaliana GN=CHLG PE=2 SV=1	74.7	4e-132	D8TS41	D8TS41_VOLCA Putative uncharacterized protein OS=Volvox carteri GN=VOLCADRAFT_80530 PE=4 SV=1	MJ0279	54.7	2e-07	COG0382	4-hydroxybenzoate polyprenyltransferase and related prenyltransferases	H	Coenzyme transport and metabolism ;	K04040|1|6e-107|385|pti:PHATRDRAFT_46085|chlorophyll synthase [EC:2.5.1.62]			catalytic_activity
806	tr|A0A0D2MPV0|A0A0D2MPV0_9CHLO	MPV0	0.48	0.553|0.409	0.01	2|2	0.032|0.014	76.92	3e-39	gi|159465739|ref|XP_001691080.1|	predicted protein [Chlamydomonas reinhardtii]	33.33	2e-09	sp|Q9D8B6|F210B_MOUSE	Protein FAM210B OS=Mus musculus GN=Fam210b PE=2 SV=2	76.92	4e-38	A8IL11	A8IL11_CHLRE Predicted protein OS=Chlamydomonas reinhardtii GN=CHLREDRAFT_183068 PE=4 SV=1	-	-	-	-	-	-	-	-	-	-	-
715	tr|A0A0D2MNZ3|A0A0D2MNZ3_9CHLO	MNZ3	0.5	0.588|0.408	0.016	30|29	0.001|0.001	68.21	3e-75	gi|27542569|gb|AAO16495.1|	light-harvesting complex I protein [Chlamydomonas reinhardtii]	47.85	4e-40	sp|P10708|CB12_SOLLC	Chlorophyll a-b binding protein 7, chloroplastic OS=Solanum lycopersicum GN=CAB7 PE=3 SV=1	68.21	3e-74	Q84Y02	Q84Y02_CHLRE Light-harvesting complex I protein OS=Chlamydomonas reinhardtii GN=Lhca PE=2 SV=1	-	-	-	-	-	-	-	K08907|1|1e-10|64.3|tps:THAPSDRAFT_3815|light-harvesting complex I chlorophyll a/b binding protein 1!K08910|2|6e-10|62.0|pti:PHATRDRAFT_44601|light-harvesting complex I chlorophyll a/b binding protein 4!K08916|3|5e-08|55.5|tps:THAPSDRAFT_23889|light-harvesting complex II chlorophyll a/b binding protein 5	cellular_process metabolic_process	cell cell_part membrane organelle
12	tr|A0A0D2M4P2|A0A0D2M4P2_9CHLO	M4P2	0.51	0.380|0.635	0.033	2|2	0.003|0.204	49.72	6e-67	gi|302847654|ref|XP_002955361.1|	component of oligomeric golgi complex 4 [Volvox carteri f. nagariensis]	39.78	2e-61	sp|Q8L838|COG4_ARATH	Conserved oligomeric Golgi complex subunit 4 OS=Arabidopsis thaliana GN=COG4 PE=2 SV=1	49.72	6e-66	D8U9K8	D8U9K8_VOLCA Component of oligomeric golgi complex 4 OS=Volvox carteri GN=cog4 PE=4 SV=1	-	-	-	-	-	-	-	-		cell cell_part
605	tr|A0A0D2L4B1|A0A0D2L4B1_9CHLO	L4B1	0.51	0.633|0.395	0.028	2|2	0.097|0.012	43.89	3e-73	gi|384251149|gb|EIE24627.1|	kinase-like protein [Coccomyxa subellipsoidea C-169]	31.69	4e-39	sp|Q9SSF8|CDPKU_ARATH	Calcium-dependent protein kinase 30 OS=Arabidopsis thaliana GN=CPK30 PE=1 SV=1	43.89	3e-72	I0Z1V8	I0Z1V8_9CHLO Kinase-like protein OS=Coccomyxa subellipsoidea C-169 GN=COCSUDRAFT_65450 PE=4 SV=1	ML0897	58.2	4e-08	COG0515	Serine/threonine protein kinase	RTKL	General function prediction only ; Signal transduction mechanisms ; Transcription ; Replication, recombination and repair ;	K13412|1|5e-31|133|pfh:PFHG_04730|calcium-dependent protein kinase [EC:2.7.11.1]!K00908|3|2e-28|125|cho:Chro.20118|Ca2+/calmodulin-dependent protein kinase [EC:2.7.11.17]	cellular_process		binding catalytic_activity
586	tr|A0A0D2MH54|A0A0D2MH54_9CHLO	MH54	0.52	0.780|0.269	0.131	5|3	0.016|0.001	61.72	5e-101	gi|307105415|gb|EFN53664.1|	hypothetical protein CHLNCDRAFT_25497 [Chlorella variabilis]	48.81	2e-74	sp|Q8YRP3|SPEA_NOSS1	Biosynthetic arginine decarboxylase OS=Nostoc sp. (strain PCC 7120 / UTEX 2576) GN=speA PE=3 SV=1	61.72	5e-100	E1ZKB4	E1ZKB4_CHLVA Arginine decarboxylase OS=Chlorella variabilis GN=CHLNCDRAFT_25497 PE=3 SV=1	HP0422	129	8e-30	COG1166	Arginine decarboxylase (spermidine biosynthesis)	E	Amino acid transport and metabolism ;	-	cellular_process metabolic_process response_to_stimulus		catalytic_activity
441	tr|A0A0D2M0A2|A0A0D2M0A2_9CHLO	M0A2	0.56	0.742|0.387	0.063	26|25	0.001|0.001	70.24	3e-18	gi|255082536|ref|XP_002504254.1|	photosystem I subunit XI, chloroplast precursor [Micromonas sp. RCC299]	79.03	1e-14	sp|Q39654|PSAL_CUCSA	Photosystem I reaction center subunit XI, chloroplastic OS=Cucumis sativus GN=PSAL PE=2 SV=1	70.24	4e-17	C1EC22	C1EC22_MICSR Photosystem I subunit XI, chloroplast OS=Micromonas sp. (strain RCC299 / NOUM17) GN=PSAL PE=4 SV=1	-	-	-	-	-	-	-	K02699|1|3e-10|61.6|tps:THAPSDRAFT_bd1342|photosystem I subunit XI		cell cell_part membrane organelle
625	tr|A0A0D2MRP4|A0A0D2MRP4_9CHLO	MRP4	0.56	0.638|0.482	0.012	20|22	0.001|0.001	95.68	5e-90	gi|302851328|ref|XP_002957188.1|	hypothetical protein VOLCADRAFT_77470 [Volvox carteri f. nagariensis]	80.38	2e-75	sp|O64688|ODPB3_ARATH	-	95.68	5e-89	D8UF03	D8UF03_VOLCA Putative uncharacterized protein OS=Volvox carteri GN=VOLCADRAFT_77470 PE=4 SV=1	BH2762	133	2e-31	COG0022	Pyruvate/2-oxoglutarate dehydrogenase complex, dehydrogenase (E1) component, eukaryotic type, beta subunit	C	Energy production and conversion ;	K00162|1|2e-62|236|tgo:TGME49_072290|pyruvate dehydrogenase E1 component subunit beta [EC:1.2.4.1]	developmental_process metabolic_process multi-organism_process multicellular_organismal_process reproduction reproductive_process single-organism_process	cell cell_part organelle organelle_part	binding catalytic_activity
915	tr|A0A0D2JL51|A0A0D2JL51_9CHLO	JL51	0.56	0.632|0.481	0.011	3|3	0.169|0.032	75.18	7e-125	gi|384250907|gb|EIE24385.1|	thiazole biosynthetic enzyme [Coccomyxa subellipsoidea C-169]	72.76	1e-117	sp|A8J9T5|THI4_CHLRE	Thiamine thiazole synthase, chloroplastic OS=Chlamydomonas reinhardtii GN=THI1 PE=3 SV=1	77.03	2e-123	Q5K292	Q5K292_GUITH Thiazole biosynthetic enzyme (Fragment) OS=Guillardia theta GN=thi PE=2 SV=1	MJ0601	102	1e-21	COG1635	Flavoprotein involved in thiazole biosynthesis	H	Coenzyme transport and metabolism ;	-	cellular_process metabolic_process response_to_stimulus single-organism_process	cell cell_part organelle organelle_part	binding
1271	tr|A0A0D2M9Q7|A0A0D2M9Q7_9CHLO	M9Q7	0.56	0.682|0.433	0.031	3|3	0.024|0.002	60.74	4e-43	gi|307105574|gb|EFN53823.1|	hypothetical protein CHLNCDRAFT_32075 [Chlorella variabilis]	33.09	5e-13	sp|Q9M2D2|YU88_ARATH	UPF0187 protein At3g61320, chloroplastic OS=Arabidopsis thaliana GN=At3g61320 PE=2 SV=2	60.74	5e-42	E1ZKK8	E1ZKK8_CHLVA Putative uncharacterized protein OS=Chlorella variabilis GN=CHLNCDRAFT_32075 PE=4 SV=1	sll1024	48.5	4e-06	COG3781	Predicted membrane protein	S	Function unknown ;	K08994|1|2e-06|48.9|pti:PHATRDRAFT_49488|putative membrane protein	-	-	-
1165	tr|A0A0D2LL08|A0A0D2LL08_9CHLO	LL08	0.57	0.639|0.495	0.01	10|10	0.001|0.001	65.45	2e-66	gi|159471742|ref|XP_001694015.1|	starch phosphorylase [Chlamydomonas reinhardtii]	46.35	6e-44	sp|Q9SD76|PHS2_ARATH	-	65.45	2e-65	A8IYK1	A8IYK1_CHLRE Phosphorylase OS=Chlamydomonas reinhardtii GN=PHOB PE=3 SV=1	ECs4273	128	5e-30	COG0058	Glucan phosphorylase	G	Carbohydrate transport and metabolism ;	K00688|1|9e-43|170|tva:TVAG_509780|starch phosphorylase [EC:2.4.1.1]	metabolic_process		binding catalytic_activity
252	tr|A0A0D2KSS5|A0A0D2KSS5_9CHLO	KSS5	0.58	0.635|0.526	0.006	16|13	0.001|0.001	43.28	2e-13	gi|159465665|ref|XP_001691043.1|	mitochondrial processing peptidase alpha subunit [Chlamydomonas reinhardtii]	-	-	-	-	43.28	2e-12	A8IKI9	A8IKI9_CHLRE Mitochondrial processing peptidase alpha subunit OS=Chlamydomonas reinhardtii GN=MPPA2 PE=3 SV=1	mll7516	55.1	1e-07	COG0612	Predicted Zn-dependent peptidases	R	General function prediction only ;	-	-	-	-
298	tr|A0A0D2M212|A0A0D2M212_9CHLO	M212	0.59	0.578|0.609	0	3|3	0.004|0.023	71.49	1e-90	gi|302831463|ref|XP_002947297.1|	4-hydroxy-3-methylbut-2-enyl diphosphate reductase chloroplast precursor [Volvox carteri f. nagariensis]	52.2	3e-59	sp|B1WTZ2|ISPH_CYAA5	4-hydroxy-3-methylbut-2-enyl diphosphate reductase OS=Cyanothece sp. (strain ATCC 51142) GN=ispH PE=3 SV=1	71.49	1e-89	D8TLJ9	D8TLJ9_VOLCA 4-hydroxy-3-methylbut-2-enyl diphosphate reductase chloroplast OS=Volvox carteri GN=VOLCADRAFT_79586 PE=3 SV=1	VC0685	58.5	8e-09	COG0761	Penicillin tolerance protein	IM	Lipid transport and metabolism ; Cell wall/membrane/envelope biogenesis ;	K03527|1|3e-52|202|tps:THAPSDRAFT_270376|4-hydroxy-3-methylbut-2-enyl diphosphate reductase [EC:1.17.1.2]	cellular_process metabolic_process	cell cell_part organelle organelle_part	binding catalytic_activity
1314	tr|A0A0D2KDA3|A0A0D2KDA3_9CHLO	KDA3	0.59	0.594|0.591	0	3|4	0.005|0.006	55.56	3e-47	gi|384254117|gb|EIE27591.1|	saccharopine dehydrogenase-like protein [Coccomyxa subellipsoidea C-169]	28.03	8e-07	sp|Q9SEV0|BAN_ARATH	Anthocyanidin reductase OS=Arabidopsis thaliana GN=BAN PE=1 SV=2	55.56	3e-46	I0ZAC2	I0ZAC2_9CHLO Saccharopine dehydrogenase-like protein OS=Coccomyxa subellipsoidea C-169 GN=COCSUDRAFT_34891 PE=4 SV=1	AGc1727	50.8	1e-06	COG1748	Saccharopine dehydrogenase and related proteins	E	Amino acid transport and metabolism ;	-	metabolic_process		binding catalytic_activity
333	tr|A0A0D2MV14|A0A0D2MV14_9CHLO	MV14	0.6	0.675|0.530	0.011	3|3	0.129|0.007	71.17	2e-78	gi|384247914|gb|EIE21399.1|	diaminopimelate decarboxylase [Coccomyxa subellipsoidea C-169]	63.16	4e-61	sp|Q949X7|DCDA1_ARATH	Diaminopimelate decarboxylase 1, chloroplastic OS=Arabidopsis thaliana GN=LYSA1 PE=1 SV=1	71.17	2e-77	I0YSN0	I0YSN0_9CHLO Diaminopimelate decarboxylase OS=Coccomyxa subellipsoidea C-169 GN=COCSUDRAFT_37288 PE=4 SV=1	TM1517	100	4e-21	COG0019	Diaminopimelate decarboxylase	E	Amino acid transport and metabolism ;	K01586|1|8e-10|62.0|ptm:GSPATT00015952001|diaminopimelate decarboxylase [EC:4.1.1.20]		membrane	catalytic_activity
530	tr|A0A0D2N1E0|A0A0D2N1E0_9CHLO	N1E0	0.6	0.682|0.527	0.012	3|3	0.025|0.006	77.27	4e-39	gi|159484640|ref|XP_001700362.1|	predicted protein [Chlamydomonas reinhardtii]	-	-	-	-	77.27	4e-38	A8JD41	A8JD41_CHLRE Predicted protein OS=Chlamydomonas reinhardtii GN=CPLD38 PE=4 SV=1	-	-	-	-	-	-	-	-	biological_regulation cellular_component_organization_or_biogenesis cellular_process establishment_of_localization localization metabolic_process regulation_of_biological_process single-organism_process	cell cell_part membrane organelle organelle_part
360	tr|A0A0D2MIN6|A0A0D2MIN6_9CHLO	MIN6	0.61	0.604|0.611	0	4|4	0.001|0.007	53.4	4e-45	gi|384251352|gb|EIE24830.1|	Mog1p/PsbP-like protein [Coccomyxa subellipsoidea C-169]	-	-	-	-	53.4	4e-44	I0Z2G1	I0Z2G1_9CHLO Mog1p/PsbP-like protein OS=Coccomyxa subellipsoidea C-169 GN=COCSUDRAFT_14483 PE=4 SV=1	-	-	-	-	-	-	-	-	-	-	-
616	tr|A0A0D2MFF1|A0A0D2MFF1_9CHLO	MFF1	0.61	0.743|0.482	0.034	37|37	0.001|0.001	70.85	1e-107	gi|302851012|ref|XP_002957031.1|	light-harvesting chlorophyll-a/b protein of photosystem I [Volvox carteri f. nagariensis]	58.66	2e-80	sp|P27522|CB13_SOLLC	Chlorophyll a-b binding protein 8, chloroplastic OS=Solanum lycopersicum GN=CAB8 PE=3 SV=1	70.85	1e-106	D8UEF2	D8UEF2_VOLCA Light-harvesting chlorophyll-a/b protein of photosystem I OS=Volvox carteri GN=lhcaC PE=4 SV=1	-	-	-	-	-	-	-	K08907|1|7e-08|55.5|tps:THAPSDRAFT_3816|light-harvesting complex I chlorophyll a/b binding protein 1	cellular_process metabolic_process	cell cell_part membrane organelle organelle_part
292	tr|A0A0D2MMK7|A0A0D2MMK7_9CHLO	MMK7	0.62	0.619|0.623	0	4|4	0.001|0.008	56.89	4e-81	gi|159489964|ref|XP_001702961.1|	apoferredoxin [Chlamydomonas reinhardtii]	43.75	4e-17	sp|P00247|FER_CHLFR	Ferredoxin OS=Chlorogloeopsis fritschii PE=1 SV=2	56.89	4e-80	Q2HZ21	Q2HZ21_CHLRE Apoferredoxin OS=Chlamydomonas reinhardtii GN=FDX6 PE=2 SV=1	VCA0924_2	51.6	2e-06	COG1018	Flavodoxin reductases (ferredoxin-NADPH reductases) family 1	C	Energy production and conversion ;	K02639|1|3e-13|73.6|tgo:TGME49_015070|ferredoxin	cellular_process metabolic_process	cell cell_part organelle	binding
1054	tr|A0A0D2LGA3|A0A0D2LGA3_9CHLO	LGA3	0.62	0.838|0.403	0.095	11|11	0.006|0.001	63.55	2e-63	gi|302832283|ref|XP_002947706.1|	Rieske iron-sulfur subunit of the cytochrome b6f complex, chloroplast precursor [Volvox carteri f. nagariensis]	63.55	8e-64	sp|Q9SBN3|UCRIA_VOLCA	Cytochrome b6-f complex iron-sulfur subunit, chloroplastic OS=Volvox carteri GN=petC PE=2 SV=1	63.55	2e-62	D8TME4	D8TME4_VOLCA Cytochrome b6-f complex iron-sulfur subunit OS=Volvox carteri GN=gon9 PE=4 SV=1	all0606	48.9	6e-06	COG0723	Rieske Fe-S protein	C	Energy production and conversion ;	K02636|1|1e-50|197|tps:THAPSDRAFT_38231|cytochrome b6-f complex iron-sulfur subunit [EC:1.10.9.1]!K00411|5|1e-07|54.7|ngr:NAEGRDRAFT_78817|ubiquinol-cytochrome c reductase iron-sulfur subunit [EC:1.10.2.2]	metabolic_process	cell cell_part membrane organelle	binding catalytic_activity
1050	tr|A0A0D2KUV7|A0A0D2KUV7_9CHLO	KUV7	0.63	0.716|0.538	0.016	16|16	0.001|0.010	62.7	2e-83	gi|302835127|ref|XP_002949125.1|	hypothetical protein VOLCADRAFT_80525 [Volvox carteri f. nagariensis]	31.79	9e-09	sp|Q8H124|Y2446_ARATH	Uncharacterized protein At2g34460, chloroplastic OS=Arabidopsis thaliana GN=At2g34460 PE=1 SV=1	62.7	3e-82	D8TS24	D8TS24_VOLCA Putative uncharacterized protein OS=Volvox carteri GN=VOLCADRAFT_80525 PE=4 SV=1	BS_yhfK	53.9	4e-07	COG0702	Predicted nucleoside-diphosphate-sugar epimerases	MG	Cell wall/membrane/envelope biogenesis ; Carbohydrate transport and metabolism ;	-	-	-	-
861	tr|A0A0D2LYV4|A0A0D2LYV4_9CHLO	LYV4	0.64	0.858|0.416	0.098	3|3	0.455|0.001	-	-	-	-	-	-	-	-	-	-	-	-	CC3549_1	48.9	7e-06	COG0281	Malic enzyme	C	Energy production and conversion ;	-	-	-	-
1038	tr|A0A0D2MIG2|A0A0D2MIG2_9CHLO	MIG2	0.64	0.837|0.436	0.08	2|2	0.619|0.024	65.22	2e-68	gi|159478258|ref|XP_001697221.1|	chloroplast processing enzyme [Chlamydomonas reinhardtii]	-	-	-	-	65.22	2e-67	A8J6I8	A8J6I8_CHLRE Chloroplast processing enzyme OS=Chlamydomonas reinhardtii GN=CPE1 PE=3 SV=1	-	-	-	-	-	-	-	-		cell cell_part organelle	catalytic_activity
1267	tr|A0A0D2KX65|A0A0D2KX65_9CHLO	KX65	0.64	0.787|0.486	0.045	3|3	0.174|0.004	53.03	4e-86	gi|302852276|ref|XP_002957659.1|	hypothetical protein VOLCADRAFT_119736 [Volvox carteri f. nagariensis]	43.77	4e-64	sp|O22609|DEGP1_ARATH	Protease Do-like 1, chloroplastic OS=Arabidopsis thaliana GN=DEGP1 PE=1 SV=2	53.03	5e-85	D8UG67	D8UG67_VOLCA Putative uncharacterized protein OS=Volvox carteri GN=VOLCADRAFT_119736 PE=4 SV=1	ZhtrA	154	2e-37	COG0265	Trypsin-like serine proteases, typically periplasmic, contain C-terminal PDZ domain	O	Posttranslational modification, protein turnover, chaperones ;	K08669|1|2e-28|124|pif:PITG_03582|HtrA serine peptidase 2 [EC:3.4.21.108]	metabolic_process	cell cell_part organelle	catalytic_activity
341	tr|A0A0D2M4X6|A0A0D2M4X6_9CHLO	M4X6	0.65	0.717|0.583	0.009	13|13	0.001|0.001	88.55	3e-66	gi|307102950|gb|EFN51215.1|	ribosomal protein L19 [Chlorella variabilis]	79.52	3e-60	sp|P49693|RL193_ARATH	60S ribosomal protein L19-3 OS=Arabidopsis thaliana GN=RPL19C PE=2 SV=3	88.55	3e-65	E1ZSB0	E1ZSB0_CHLVA Ribosomal protein L19 OS=Chlorella variabilis GN=CHLNCDRAFT_33146 PE=3 SV=1	Ta1253	58.2	1e-08	COG2147	Ribosomal protein L19E	J	Translation, ribosomal structure and biogenesis ;	K02885|1|2e-52|203|pif:PITG_09540|large subunit ribosomal protein L19e	cellular_process metabolic_process	cell cell_part macromolecular_complex membrane organelle organelle_part	structural_molecule_activity
352	tr|A0A0D2MSN9|A0A0D2MSN9_9CHLO	MSN9	0.65	0.589|0.705	0.007	7|7	0.001|0.001	64.13	1e-24	gi|159487447|ref|XP_001701734.1|	predicted protein [Chlamydomonas reinhardtii]	51.61	5e-14	sp|Q94F00|IMPL1_ARATH	Phosphatase IMPL1, chloroplastic OS=Arabidopsis thaliana GN=IMPL1 PE=1 SV=2	64.13	2e-23	A8I8K4	A8I8K4_CHLRE Predicted protein OS=Chlamydomonas reinhardtii GN=CHLREDRAFT_186574 PE=4 SV=1	NMA1559	47	7e-06	COG0483	Archaeal fructose-1,6-bisphosphatase and related enzymes of inositol monophosphatase family	G	Carbohydrate transport and metabolism ;	K01092|1|3e-06|47.4|pti:PHATRDRAFT_18323|myo-inositol-1(or 4)-monophosphatase [EC:3.1.3.25]	cellular_process metabolic_process	cell cell_part organelle organelle_part	catalytic_activity
490	tr|A0A0D2NKB9|A0A0D2NKB9_9CHLO	NKB9	0.65	0.652|0.646	0	10|10	0.001|0.001	71.15	1e-172	gi|302833487|ref|XP_002948307.1|	copper target 1 protein [Volvox carteri f. nagariensis]	67.7	8e-168	sp|Q9AR22|CTH1_CHLRE	Magnesium-protoporphyrin IX monomethyl ester [oxidative] cyclase 2, chloroplastic OS=Chlamydomonas reinhardtii GN=CTH1 PE=2 SV=1	71.15	1e-171	D8TP77	D8TP77_VOLCA Copper target 1 protein OS=Volvox carteri GN=VOLCADRAFT_80084 PE=3 SV=1	-	-	-	-	-	-	-	-	cellular_process metabolic_process	cell cell_part membrane organelle organelle_part	binding catalytic_activity
1158	tr|A0A0D2K969|A0A0D2K969_9CHLO	K969	0.65	0.629|0.662	0.001	7|8	0.001|0.001	69.7	1e-68	gi|389650110|gb|AFK94154.1|	4-hydroxy-3-methylbut-2-enyl diphosphate reductase [Dunaliella salina]	58.06	1e-47	sp|Q94B35|ISPH_ARATH	4-hydroxy-3-methylbut-2-enyl diphosphate reductase, chloroplastic OS=Arabidopsis thaliana GN=ISPH PE=2 SV=1	73.49	9e-68	A8JEV9	A8JEV9_CHLRE 4-hydroxy-3-methylbut-2-enyl diphosphate reductase OS=Chlamydomonas reinhardtii GN=IDS1 PE=3 SV=1	aq_1739	55.5	4e-08	COG0761	Penicillin tolerance protein	IM	Lipid transport and metabolism ; Cell wall/membrane/envelope biogenesis ;	K03527|1|5e-31|131|pti:PHATRDRAFT_50808|4-hydroxy-3-methylbut-2-enyl diphosphate reductase [EC:1.17.1.2]	cellular_process metabolic_process	cell cell_part organelle organelle_part	binding catalytic_activity
1221	tr|A0A0D2MDU1|A0A0D2MDU1_9CHLO	MDU1	0.65	0.797|0.494	0.046	5|3	0.026|0.003	48.12	9e-58	gi|307106423|gb|EFN54669.1|	hypothetical protein CHLNCDRAFT_52990 [Chlorella variabilis]	40.43	5e-40	sp|Q8L493|BCAL3_ARATH	Branched-chain-amino-acid aminotransferase-like protein 3, chloroplastic OS=Arabidopsis thaliana GN=At5g57850 PE=2 SV=1	48.12	9e-57	E1ZHV4	E1ZHV4_CHLVA Putative uncharacterized protein OS=Chlorella variabilis GN=CHLNCDRAFT_52990 PE=3 SV=1	ECs1474	50.8	2e-06	COG0115	Branched-chain amino acid aminotransferase/4-amino-4-deoxychorismate lyase	EH	Amino acid transport and metabolism ; Coenzyme transport and metabolism ;	K00826|1|8e-14|75.1|ptm:GSPATT00017016001|branched-chain amino acid aminotransferase [EC:2.6.1.42]			catalytic_activity
17	tr|A0A0D2NAT1|A0A0D2NAT1_9CHLO	NAT1	0.66	0.861|0.464	0.079	6|6	0.190|0.001	54.77	7e-78	gi|302847920|ref|XP_002955493.1|	hypothetical protein VOLCADRAFT_96404 [Volvox carteri f. nagariensis]	30.42	2e-29	sp|Q60389|Y079_METJA	Uncharacterized protein MJ0079 OS=Methanocaldococcus jannaschii (strain ATCC 43067 / DSM 2661 / JAL-1 / JCM 10045 / NBRC 100440) GN=MJ0079 PE=4 SV=1	54.77	7e-77	D8UA09	D8UA09_VOLCA Putative uncharacterized protein OS=Volvox carteri GN=VOLCADRAFT_96404 PE=4 SV=1	PAE2901	90.5	3e-18	COG0714	MoxR-like ATPases	R	General function prediction only ;	K03924|1|3e-48|189|tps:THAPSDRAFT_23274|MoxR-like ATPase [EC:3.6.3.-]	-	-	-
508	tr|A0A0D2M8B1|A0A0D2M8B1_9CHLO	M8B1	0.67	0.707|0.639	0.002	60|56	0.001|0.001	70.94	3e-77	gi|159476472|ref|XP_001696335.1|	chloroplast ATP synthase gamma chain [Chlamydomonas reinhardtii]	70.94	1e-77	sp|P12113|ATPG_CHLRE	ATP synthase gamma chain, chloroplastic OS=Chlamydomonas reinhardtii GN=ATPC PE=1 SV=1	70.94	3e-76	A8HXL8	A8HXL8_CHLRE ATP synthase gamma chain OS=Chlamydomonas reinhardtii GN=ATPC PE=3 SV=1	PA5555	74.7	2e-13	COG0224	F0F1-type ATP synthase, gamma subunit	C	Energy production and conversion ;	K02115|1|2e-36|150|pti:PHATRDRAFT_20657|F-type H+-transporting ATPase subunit gamma [EC:3.6.3.14]!K02136|3|1e-08|57.8|pti:PHATRDRAFT_18398|F-type H+-transporting ATPase subunit gamma [EC:3.6.3.14]	cellular_process establishment_of_localization localization metabolic_process single-organism_process	cell cell_part membrane organelle	transporter_activity
542	tr|A0A0D2M1J9|A0A0D2M1J9_9CHLO	M1J9	0.67	0.855|0.479	0.071	2|2	0.664|0.037	56.94	2e-38	gi|302831187|ref|XP_002947159.1|	hypothetical protein VOLCADRAFT_120443 [Volvox carteri f. nagariensis]	49.62	2e-27	sp|Q9VCA5|SYFB_DROME	Probable phenylalanine--tRNA ligase beta subunit OS=Drosophila melanogaster GN=CG5706 PE=2 SV=1	56.94	2e-37	D8TLK1	D8TLK1_VOLCA Putative uncharacterized protein OS=Volvox carteri GN=VOLCADRAFT_120443 PE=4 SV=1	MK0820	48.9	3e-06	COG0072	Phenylalanyl-tRNA synthetase beta subunit	J	Translation, ribosomal structure and biogenesis ;	K01890|1|5e-24|107|ngr:NAEGRDRAFT_82010|phenylalanyl-tRNA synthetase beta chain [EC:6.1.1.20]			binding
974	tr|A0A0D2JSC1|A0A0D2JSC1_9CHLO	JSC1	0.67	0.742|0.601	0.01	7|7	0.115|0.001	85.71	1e-69	gi|302850130|ref|XP_002956593.1|	component of cytosolic 80S ribosome and 60S large subunit [Volvox carteri f. nagariensis]	77.03	9e-60	sp|P49637|R27A3_ARATH	60S ribosomal protein L27a-3 OS=Arabidopsis thaliana GN=RPL27AC PE=2 SV=2	85.71	1e-68	D8UD30	D8UD30_VOLCA Component of cytosolic 80S ribosome and 60S large subunit OS=Volvox carteri GN=rpl27A PE=3 SV=1	SSO0696	53.1	2e-07	COG0200	Ribosomal protein L15	J	Translation, ribosomal structure and biogenesis ;	K02900|1|3e-58|221|pif:PITG_06799|large subunit ribosomal protein L27Ae	cellular_process metabolic_process	cell cell_part macromolecular_complex organelle	structural_molecule_activity
619	tr|A0A0D2KY84|A0A0D2KY84_9CHLO	KY84	0.68	0.724|0.628	0.005	9|9	0.001|0.001	62.99	7e-51	gi|384249494|gb|EIE22975.1|	hypothetical protein COCSUDRAFT_29043 [Coccomyxa subellipsoidea C-169]	-	-	-	-	62.99	6e-50	I0YX56	I0YX56_9CHLO Uncharacterized protein OS=Coccomyxa subellipsoidea C-169 GN=COCSUDRAFT_29043 PE=4 SV=1	all2381	107	1e-23	COG5637	Predicted integral membrane protein	S	Function unknown ;	-	-	-	-
805	tr|A0A0D2M8U7|A0A0D2M8U7_9CHLO	M8U7	0.68	0.770|0.598	0.015	5|5	0.011|0.001	93.55	8e-45	gi|159489856|ref|XP_001702907.1|	outer dynein arm light chain 8 [Chlamydomonas reinhardtii]	93.55	3e-45	sp|Q39580|DYL1_CHLRE	Dynein 8 kDa light chain, flagellar outer arm OS=Chlamydomonas reinhardtii PE=1 SV=1	97.65	1e-44	B4NE95	B4NE95_DROWI GK25335 OS=Drosophila willistoni GN=GK25335 PE=4 SV=1	-	-	-	-	-	-	-	K10418|1|2e-44|174|ptm:GSPATT00008099001|dynein light chain LC8-type	cellular_component_organization_or_biogenesis cellular_process single-organism_process	cell cell_part macromolecular_complex organelle organelle_part	catalytic_activity
26	tr|A0A0D2JH23|A0A0D2JH23_9CHLO	JH23	0.69	0.772|0.616	0.012	9|9	0.035|0.001	75	2e-155	gi|261362652|gb|ACX71635.1|	stearoyl-ACP desaturase [Mychonastes zofingiensis]	61.45	5e-118	sp|P22337|STAD_RICCO	Acyl-[acyl-carrier-protein] desaturase, chloroplastic OS=Ricinus communis PE=1 SV=1	75	2e-154	D0V0B8	D0V0B8_9CHLO Stearoyl-ACP desaturase OS=Mychonastes zofingiensis GN=SAD PE=2 SV=1	-	-	-	-	-	-	-	K03921|1|2e-85|313|tps:THAPSDRAFT_bd1192|acyl-[acyl-carrier-protein] desaturase [EC:1.14.19.2]	cellular_process immune_system_process metabolic_process multi-organism_process response_to_stimulus	cell cell_part membrane organelle organelle_part	binding catalytic_activity
60	tr|A0A0D2J8A4|A0A0D2J8A4_9CHLO	J8A4	0.7	0.808|0.601	0.021	3|3	0.197|0.021	68.45	6e-69	gi|159471964|ref|XP_001694126.1|	oxygen-evolving enhancer protein 2 of photosystem II [Chlamydomonas reinhardtii]	68.45	3e-69	sp|P11471|PSBP_CHLRE	Oxygen-evolving enhancer protein 2, chloroplastic OS=Chlamydomonas reinhardtii GN=PSBP PE=2 SV=1	68.45	6e-68	A8IYH9	A8IYH9_CHLRE Oxygen-evolving enhancer protein 2 of photosystem II OS=Chlamydomonas reinhardtii GN=PSBP1 PE=4 SV=1	-	-	-	-	-	-	-	-	cellular_process metabolic_process multi-organism_process response_to_stimulus	cell cell_part extracellular_region macromolecular_complex membrane membrane_part organelle organelle_part	binding
361	tr|A0A0D2K5X0|A0A0D2K5X0_9CHLO	K5X0	0.71	0.862|0.565	0.044	3|3	0.474|0.013	73.4	3e-75	gi|302829605|ref|XP_002946369.1|	sterol 14 desaturase [Volvox carteri f. nagariensis]	56.52	5e-57	sp|P93846|CP51_SORBI	Obtusifoliol 14-alpha demethylase OS=Sorghum bicolor GN=CYP51 PE=1 SV=1	73.4	3e-74	D8TJ16	D8TJ16_VOLCA Sterol 14 desaturase OS=Volvox carteri GN=VOLCADRAFT_72667 PE=3 SV=1	slr0574	56.2	4e-08	COG2124	Cytochrome P450	Q	Secondary metabolites biosynthesis, transport and catabolism ;	K05917|1|8e-38|154|tps:THAPSDRAFT_33926|cytochrome P450, family 51 (sterol 14-demethylase) [EC:1.14.13.70]	cellular_process developmental_process metabolic_process multicellular_organismal_process reproduction reproductive_process single-organism_process	cell cell_part extracellular_region membrane organelle	binding catalytic_activity electron_carrier_activity
906	tr|A0A0D2KYQ5|A0A0D2KYQ5_9CHLO	KYQ5	0.71	0.616|0.799	0.017	28|26	0.001|0.001	72.73	0	gi|302830173|ref|XP_002946653.1|	hypothetical protein VOLCADRAFT_72820 [Volvox carteri f. nagariensis]	55.58	5e-127	sp|Q43784|SSG1_MANES	Granule-bound starch synthase 1, chloroplastic/amyloplastic OS=Manihot esculenta GN=WAXY PE=2 SV=1	72.73	0	D8TJP7	D8TJP7_VOLCA Putative uncharacterized protein OS=Volvox carteri GN=VOLCADRAFT_72820 PE=3 SV=1	aq_721	167	4e-41	COG0297	Glycogen synthase	G	Carbohydrate transport and metabolism ;	K00703|1|3e-15|80.9|tet:TTHERM_00725970|starch synthase [EC:2.4.1.21]	cellular_process metabolic_process	cell cell_part organelle organelle_part	catalytic_activity
1011	tr|A0A0D2M3B3|A0A0D2M3B3_9CHLO	M3B3	0.71	0.872|0.548	0.052	68|68	0.001|0.001	78.66	4e-71	gi|74272697|gb|ABA01144.1|	chloroplast photosystem I subunit F, partial [Chlamydomonas incerta]	77.44	6e-71	sp|P12356|PSAF_CHLRE	Photosystem I reaction center subunit III, chloroplastic OS=Chlamydomonas reinhardtii GN=PSAF PE=1 SV=1	78.66	4e-70	Q1WLU7	Q1WLU7_CHLIN Chloroplast photosystem I subunit F (Fragment) OS=Chlamydomonas incerta GN=PsaF PE=2 SV=1	-	-	-	-	-	-	-	K02694|1|1e-42|170|tps:THAPSDRAFT_bd1350|photosystem I subunit III	cellular_process metabolic_process	cell cell_part macromolecular_complex membrane membrane_part organelle organelle_part	binding
1265	tr|A0A0D2KVA2|A0A0D2KVA2_9CHLO	KVA2	0.71	0.917|0.509	0.083	3|3	0.691|0.006	81.56	9e-117	gi|159470571|ref|XP_001693430.1|	solanesyl diphosphate synthase [Chlamydomonas reinhardtii]	70	8e-100	sp|Q0INZ4|SPS3_ORYSJ	Probable solanesyl-diphosphate synthase 3, chloroplastic (Fragment) OS=Oryza sativa subsp. japonica GN=SPS3 PE=3 SV=1	81.56	9e-116	A8HRQ4	A8HRQ4_CHLRE Solanesyl diphosphate synthase OS=Chlamydomonas reinhardtii GN=CHLREDRAFT_182663 PE=3 SV=1	BMEI1532	158	7e-39	COG0142	Geranylgeranyl pyrophosphate synthase	H	Coenzyme transport and metabolism ;	K13789|1|5e-27|119|tps:THAPSDRAFT_268480|geranylgeranyl diphosphate synthase, type II [EC:2.5.1.1 2.5.1.10 2.5.1.29]!K00810|2|6e-26|115|tpv:TP03_0238|[EC:2.5.1.-]!K00804|4|9e-18|88.2|ptm:GSPATT00010551001|geranylgeranyl diphosphate synthase, type III [EC:2.5.1.1 2.5.1.10 2.5.1.29]	cellular_process metabolic_process	cell cell_part organelle	catalytic_activity
1321	tr|A0A0D2LYK7|A0A0D2LYK7_9CHLO	LYK7	0.71	0.732|0.695	0.001	24|23	0.001|0.001	88.46	2e-62	gi|302831245|ref|XP_002947188.1|	component of cytosolic 80S ribosome and 40S small subunit [Volvox carteri f. nagariensis]	81.54	2e-58	sp|P42798|R15A1_ARATH	40S ribosomal protein S15a-1 OS=Arabidopsis thaliana GN=RPS15AA PE=2 SV=2	88.46	3e-61	D8TKY6	D8TKY6_VOLCA Component of cytosolic 80S ribosome and 40S small subunit OS=Volvox carteri GN=rps15A PE=3 SV=1	BS_rpsH	55.8	2e-08	COG0096	Ribosomal protein S8	J	Translation, ribosomal structure and biogenesis ;	K02957|1|3e-54|207|mbr:MONBRDRAFT_20393|small subunit ribosomal protein S15Ae	cellular_process metabolic_process	cell cell_part macromolecular_complex membrane organelle	structural_molecule_activity
487	tr|A0A0D2MK82|A0A0D2MK82_9CHLO	MK82	0.72	0.800|0.640	0.013	4|5	0.080|0.010	72.82	4e-36	gi|302840078|ref|XP_002951595.1|	hypothetical protein VOLCADRAFT_81499 [Volvox carteri f. nagariensis]	42.05	2e-12	sp|Q8K9Z6|CARA_BUCAP	Carbamoyl-phosphate synthase small chain OS=Buchnera aphidicola subsp. Schizaphis graminum (strain Sg) GN=carA PE=3 SV=1	72.82	6e-35	D8TYJ4	D8TYJ4_VOLCA Putative uncharacterized protein OS=Volvox carteri GN=VOLCADRAFT_81499 PE=3 SV=1	Cj1494c	52.4	2e-07	COG0505	Carbamoylphosphate synthase small subunit	EF	Amino acid transport and metabolism ; Nucleotide transport and metabolism ;	K01948|1|6e-09|56.6|pti:PHATRDRAFT_24195|carbamoyl-phosphate synthase (ammonia) [EC:6.3.4.16]!K11541|4|1e-06|48.9|ngr:NAEGRDRAFT_59636|carbamoyl-phosphate synthase / aspartate carbamoyltransferase [EC:6.3.5.5 2.1.3.2]	cellular_process metabolic_process response_to_stimulus single-organism_process	cell cell_part organelle organelle_part	binding catalytic_activity
705	tr|A0A0D2MF38|A0A0D2MF38_9CHLO	MF38	0.72	0.741|0.698	0.001	5|5	0.004|0.051	80.59	7e-157	gi|159488260|ref|XP_001702135.1|	isopropylmalate dehydratase, large subunit [Chlamydomonas reinhardtii]	68.53	5e-135	sp|Q94AR8|LEUC_ARATH	3-isopropylmalate dehydratase OS=Arabidopsis thaliana GN=IIL1 PE=2 SV=1	80.59	7e-156	A8JG03	A8JG03_CHLRE Isopropylmalate dehydratase, large subunit OS=Chlamydomonas reinhardtii GN=LEU1L PE=4 SV=1	VNG2574G	148	1e-35	COG1048	Aconitase A	C	Energy production and conversion ;	K01702|1|1e-23|107|tps:THAPSDRAFT_42704|3-isopropylmalate dehydratase [EC:4.2.1.33]!K01705|3|4e-21|100|ngr:NAEGRDRAFT_80875|homoaconitate hydratase [EC:4.2.1.36]!K01681|5|2e-18|90.9|mbr:MONBRDRAFT_25953|aconitate hydratase 1 [EC:4.2.1.3]	cellular_process metabolic_process response_to_stimulus	cell cell_part organelle organelle_part	binding catalytic_activity
753	tr|A0A0D2KJ32|A0A0D2KJ32_9CHLO	KJ32	0.72	0.845|0.602	0.03	6|5	0.041|0.001	80.77	3e-95	gi|19423285|gb|AAL88456.1|AF479777_1	major light-harvesting complex II protein m10 [Chlamydomonas reinhardtii]	70.4	1e-92	sp|P22686|CB2_CHLMO	Chlorophyll a-b binding protein of LHCII type I, chloroplastic OS=Chlamydomonas moewusii PE=2 SV=1	80.77	3e-94	Q8S3U0	Q8S3U0_CHLRE Major light-harvesting complex II protein m10 OS=Chlamydomonas reinhardtii GN=Lhcbm10 PE=2 SV=1	-	-	-	-	-	-	-	K08916|1|7e-11|65.5|tps:THAPSDRAFT_23889|light-harvesting complex II chlorophyll a/b binding protein 5!K08907|2|2e-10|63.9|pti:PHATRDRAFT_22956|light-harvesting complex I chlorophyll a/b binding protein 1!K08910|4|7e-07|52.0|pti:PHATRDRAFT_44601|light-harvesting complex I chlorophyll a/b binding protein 4	cellular_process metabolic_process response_to_stimulus	cell cell_part extracellular_region membrane organelle organelle_part	structural_molecule_activity
891	tr|A0A0D2K9J7|A0A0D2K9J7_9CHLO	K9J7	0.72	0.689|0.759	0.002	17|15	0.001|0.001	-	-	-	-	-	-	-	-	-	-	-	-	-	-	-	-	-	-	-	-	-	-	-
968	tr|A0A0D2IZU2|A0A0D2IZU2_9CHLO	IZU2	0.72	0.778|0.667	0.006	434|415	0.001|0.001	89.6	8e-66	gi|7544132|dbj|BAA94304.1|	NADP-glyceraldehyde-3-phosphate dehydrogenase [Chlamydomonas sp. W80]	87.28	4e-60	sp|P25857|G3PB_ARATH	Glyceraldehyde-3-phosphate dehydrogenase B, chloroplastic OS=Arabidopsis thaliana GN=GAPB PE=1 SV=2	89.6	7e-65	Q9MB57	Q9MB57_CHLSW NADP-glyceraldehyde-3-phosphate dehydrogenase OS=Chlamydomonas sp. (strain W80) GN=gap-1 PE=2 SV=1	slr0884	180	1e-45	COG0057	Glyceraldehyde-3-phosphate dehydrogenase/erythrose-4-phosphate dehydrogenase	G	Carbohydrate transport and metabolism ;	K00134|1|1e-29|127|mbr:MONBRDRAFT_38052|glyceraldehyde 3-phosphate dehydrogenase [EC:1.2.1.12]	metabolic_process		binding catalytic_activity
66	tr|A0A0D2N5T1|A0A0D2N5T1_9CHLO	N5T1	0.73	0.721|0.746	0	6|4	0.006|0.070	59.9	7e-60	gi|159470005|ref|XP_001693150.1|	glutathione peroxidase [Chlamydomonas reinhardtii]	54.49	2e-50	sp|P52035|BSAA_BACSU	Glutathione peroxidase homolog BsaA OS=Bacillus subtilis (strain 168) GN=bsaA PE=3 SV=1	59.9	7e-59	A8IWW7	A8IWW7_CHLRE Glutathione peroxidase OS=Chlamydomonas reinhardtii GN=GPX3 PE=3 SV=1	SP0313	158	7e-39	COG0386	Glutathione peroxidase	O	Posttranslational modification, protein turnover, chaperones ;	K00432|1|4e-49|191|ngr:NAEGRDRAFT_35731|glutathione peroxidase [EC:1.11.1.9]!K11207|5|1e-37|153|lbz:LbrM26_V2.0830|glutathione peroxidase-type tryparedoxin peroxidase [EC:1.11.1.-]	response_to_stimulus	cell cell_part organelle organelle_part	antioxidant_activity catalytic_activity
113	tr|A0A0D2NDK8|A0A0D2NDK8_9CHLO	NDK8	0.73	0.836|0.619	0.024	4|6	0.155|0.007	75.66	6e-164	gi|302834385|ref|XP_002948755.1|	hypothetical protein VOLCADRAFT_80405 [Volvox carteri f. nagariensis]	42.64	8e-66	sp|Q8X643|PREA_ECO57	NAD-dependent dihydropyrimidine dehydrogenase subunit PreA OS=Escherichia coli O157:H7 GN=preA PE=3 SV=1	75.66	7e-163	D8TR42	D8TR42_VOLCA Putative uncharacterized protein OS=Volvox carteri GN=VOLCADRAFT_80405 PE=4 SV=1	lin1947	97.4	4e-20	COG0167	Dihydroorotate dehydrogenase	F	Nucleotide transport and metabolism ;	K00207|1|9e-55|212|ddi:DDB_G0267966|dihydropyrimidine dehydrogenase (NADP+) [EC:1.3.1.2]	cellular_process metabolic_process response_to_stimulus single-organism_process	cell cell_part organelle	catalytic_activity
251	tr|A0A0D2M1Q4|A0A0D2M1Q4_9CHLO	M1Q4	0.73	0.704|0.750	0.001	7|7	0.002|0.003	60.98	5e-09	gi|302851638|ref|XP_002957342.1|	hypothetical protein VOLCADRAFT_84075 [Volvox carteri f. nagariensis]	-	-	-	-	60.98	7e-08	D8UFC5	D8UFC5_VOLCA Putative uncharacterized protein OS=Volvox carteri GN=VOLCADRAFT_84075 PE=4 SV=1	-	-	-	-	-	-	-	-	-	-	-
265	tr|A0A0D2LL42|A0A0D2LL42_9CHLO	LL42	0.73	0.638|0.819	0.016	3|3	0.024|0.449	85.28	3e-152	gi|159488107|ref|XP_001702062.1|	1-deoxy-D-xylulose 5-phosphate synthase [Chlamydomonas reinhardtii]	70.82	9e-120	sp|O78328|DXS_CAPAN	Probable 1-deoxy-D-xylulose-5-phosphate synthase, chloroplastic OS=Capsicum annuum GN=TKT2 PE=2 SV=1	85.28	3e-151	A8JFW4	A8JFW4_CHLRE 1-deoxy-D-xylulose 5-phosphate synthase (Fragment) OS=Chlamydomonas reinhardtii GN=DXS1 PE=3 SV=1	aq_881	235	8e-62	COG1154	Deoxyxylulose-5-phosphate synthase	HI	Coenzyme transport and metabolism ; Lipid transport and metabolism ;	K01662|1|1e-89|327|pti:PHATRDRAFT_bd1689|1-deoxy-D-xylulose-5-phosphate synthase [EC:2.2.1.7]	cellular_process metabolic_process	cell cell_part organelle	binding catalytic_activity
1163	tr|A0A0D2N336|A0A0D2N336_9CHLO	N336	0.73	0.804|0.655	0.011	26|30	0.001|0.001	85.41	0	gi|159482014|ref|XP_001699068.1|	actin [Chlamydomonas reinhardtii]	85.41	0	sp|P53498|ACT_CHLRE	Actin OS=Chlamydomonas reinhardtii PE=2 SV=1	85.41	0	A8JAV1	A8JAV1_CHLRE Actin OS=Chlamydomonas reinhardtii GN=IDA5 PE=3 SV=1	SPAC664.02c	52	1e-06	COG5277	Actin and related proteins	Z	Cytoskeleton ;	K05692|1|0.0|633|mbr:MONBRDRAFT_37852|actin beta/gamma 1!K10355|3|0.0|632|ddi:DDB_G0289663|actin, other eukaryote	cellular_component_organization_or_biogenesis cellular_process developmental_process growth multicellular_organismal_process response_to_stimulus single-organism_process	cell cell_part membrane organelle	binding
260	tr|A0A0D2MRY5|A0A0D2MRY5_9CHLO	MRY5	0.74	0.768|0.720	0.001	5|5	0.061|0.021	40.82	5e-13	gi|302852711|ref|XP_002957874.1|	hypothetical protein VOLCADRAFT_99013 [Volvox carteri f. nagariensis]	40.91	1e-10	sp|A0AUS0|WSDU1_DANRE	WD repeat, SAM and U-box domain-containing protein 1 OS=Danio rerio GN=wdsub1 PE=2 SV=1	40.82	5e-12	D8UGU1	D8UGU1_VOLCA Putative uncharacterized protein OS=Volvox carteri GN=VOLCADRAFT_99013 PE=4 SV=1	-	-	-	-	-	-	-	-	cellular_process metabolic_process		binding catalytic_activity
509	tr|A0A0D2L056|A0A0D2L056_9CHLO	L056	0.74	0.844|0.636	0.022	3|3	0.341|0.039	68.22	3e-39	gi|159489442|ref|XP_001702706.1|	RNA binding rRNA processing protein [Chlamydomonas reinhardtii]	50.48	6e-27	sp|Q14690|RRP5_HUMAN	Protein RRP5 homolog OS=Homo sapiens GN=PDCD11 PE=1 SV=3	68.22	4e-38	A8IBR0	A8IBR0_CHLRE RNA binding rRNA processing protein OS=Chlamydomonas reinhardtii GN=CHLREDRAFT_165854 PE=4 SV=1	-	-	-	-	-	-	-	K14792|1|2e-23|104|pif:PITG_16107|rRNA biogenesis protein RRP5	cellular_process metabolic_process	cell cell_part organelle	binding
572	tr|A0A0D2NNL5|A0A0D2NNL5_9CHLO	NNL5	0.74	0.949|0.535	0.086	3|3	0.837|0.007	58.11	2e-164	gi|159471658|ref|XP_001693973.1|	predicted protein [Chlamydomonas reinhardtii]	51.03	2e-146	sp|Q9ZU35|AB7G_ARATH	ABC transporter G family member 7 OS=Arabidopsis thaliana GN=ABCG7 PE=1 SV=1	58.11	2e-163	A8IYC3	A8IYC3_CHLRE Predicted protein (Fragment) OS=Chlamydomonas reinhardtii GN=CHLREDRAFT_79831 PE=3 SV=1	slr1455	94.4	6e-19	COG1118	ABC-type sulfate/molybdate transport systems, ATPase component	P	Inorganic ion transport and metabolism ;	K10827|1|2e-64|244|tet:TTHERM_00035380|polyamine-transporting ATPase [EC:3.6.3.31]!K06022|2|2e-63|241|tet:TTHERM_00031790|molybdate-transporting ATPase [EC:3.6.3.29]!K05680|3|6e-63|240|tet:TTHERM_00035300|ATP-binding cassette, subfamily G (WHITE), member 4!K05681|4|1e-62|238|tbr:Tb10.6k15.3320|ATP-binding cassette, subfamily G (WHITE), member 2		cell cell_part organelle organelle_part	catalytic_activity
671	tr|A0A0D2LX54|A0A0D2LX54_9CHLO	LX54	0.74	0.810|0.673	0.009	11|12	0.001|0.001	64.74	5e-68	gi|412993755|emb|CCO14266.1|	predicted protein [Bathycoccus prasinos]	-	-	-	-	65.64	9e-67	G7L523	G7L523_MEDTR Putative uncharacterized protein OS=Medicago truncatula GN=MTR_7g117970 PE=4 SV=1	-	-	-	-	-	-	-	-	cellular_component_organization_or_biogenesis cellular_process metabolic_process single-organism_process	cell cell_part membrane organelle organelle_part
997	tr|A0A0D2MKA8|A0A0D2MKA8_9CHLO	MKA8	0.74	0.775|0.714	0.002	47|45	0.001|0.001	97.1	0	gi|307110807|gb|EFN59042.1|	alpha-tubulin [Chlorella variabilis]	97.95	0	sp|Q9ZRJ4|TBA_CHLVU	Tubulin alpha chain OS=Chlorella vulgaris GN=TUBA PE=3 SV=1	97.1	0	E1Z4E5	E1Z4E5_CHLVA Alpha-tubulin OS=Chlorella variabilis GN=CHLNCDRAFT_33793 PE=3 SV=1	YLR212c	199	7e-51	COG5023	Tubulin	Z	Cytoskeleton ;	K07374|1|0.0|850|tet:TTHERM_00558620|tubulin alpha	cellular_component_organization_or_biogenesis cellular_process metabolic_process single-organism_process	cell cell_part macromolecular_complex organelle organelle_part	binding catalytic_activity structural_molecule_activity
205	tr|A0A0D2NP86|A0A0D2NP86_9CHLO	NP86	0.75	0.760|0.732	0	10|9	0.016|0.006	96.69	2e-173	gi|302844656|ref|XP_002953868.1|	hypothetical protein VOLCADRAFT_106144 [Volvox carteri f. nagariensis]	87.91	4e-164	sp|P48480|PP11_ACECL	Serine/threonine-protein phosphatase PP1 isozyme 1 OS=Acetabularia cliftonii PE=3 SV=1	96.69	2e-172	D8U5D0	D8U5D0_VOLCA Serine/threonine-protein phosphatase OS=Volvox carteri GN=VOLCADRAFT_106144 PE=3 SV=1	MA3259	134	2e-31	COG0639	Diadenosine tetraphosphatase and related serine/threonine protein phosphatases	T	Signal transduction mechanisms ;	K06269|1|9e-156|546|pif:PITG_04681|protein phosphatase 1, catalytic subunit [EC:3.1.3.16]	cellular_process metabolic_process		catalytic_activity
425	tr|A0A0D2JQG0|A0A0D2JQG0_9CHLO	JQG0	0.75	0.965|0.543	0.089	13|13	0.749|0.001	80.53	5e-102	gi|237510764|gb|ACQ99368.1|	chloroplast light-harvesting chlorophyll-a/b binding protein [Ankistrodesmus convolutus]	70.85	2e-93	sp|P27517|CB2_DUNTE	Chlorophyll a-b binding protein of LHCII type I, chloroplastic OS=Dunaliella tertiolecta PE=2 SV=1	80.53	5e-101	C4P6Y3	C4P6Y3_9CHLO Chloroplast light-harvesting chlorophyll-a/b binding protein OS=Ankistrodesmus convolutus GN=Cab PE=2 SV=1	-	-	-	-	-	-	-	K08907|1|2e-09|60.5|tps:THAPSDRAFT_3815|light-harvesting complex I chlorophyll a/b binding protein 1!K08916|3|2e-08|57.4|tps:THAPSDRAFT_23889|light-harvesting complex II chlorophyll a/b binding protein 5	cellular_process metabolic_process response_to_stimulus	cell cell_part extracellular_region membrane organelle organelle_part	structural_molecule_activity
459	tr|A0A0D2JX11|A0A0D2JX11_9CHLO	JX11	0.75	0.756|0.748	0	13|14	0.016|0.044	73.71	5e-67	gi|384249347|gb|EIE22829.1|	hypothetical protein COCSUDRAFT_47711 [Coccomyxa subellipsoidea C-169]	-	-	-	-	73.71	4e-66	I0YWR0	I0YWR0_9CHLO Uncharacterized protein OS=Coccomyxa subellipsoidea C-169 GN=COCSUDRAFT_47711 PE=4 SV=1	-	-	-	-	-	-	-	-	-	-	-
879	tr|A0A0D2KGB0|A0A0D2KGB0_9CHLO	KGB0	0.75	0.833|0.671	0.013	31|32	0.001|0.001	71.34	1e-66	gi|302846901|ref|XP_002954986.1|	ferredoxin-NADP+ reductase [Volvox carteri f. nagariensis]	71.34	3e-66	sp|P53991|FENR_CHLRE	Ferredoxin--NADP reductase, chloroplastic OS=Chlamydomonas reinhardtii GN=PETH PE=1 SV=1	71.34	1e-65	Q41641	Q41641_VOLCA Ferredoxin--NADP reductase OS=Volvox carteri GN=fnr PE=2 SV=1	SPCC584.01c_2	56.6	2e-08	COG0369	Sulfite reductase, alpha subunit (flavoprotein)	P	Inorganic ion transport and metabolism ;	K02641|1|3e-56|215|tps:THAPSDRAFT_25892|ferredoxin--NADP+ reductase [EC:1.18.1.2]	metabolic_process	cell cell_part membrane	binding catalytic_activity
932	tr|A0A0D2KZC3|A0A0D2KZC3_9CHLO	KZC3	0.75	0.802|0.702	0.005	32|30	0.001|0.001	76.18	6e-156	gi|159465323|ref|XP_001690872.1|	fructose-1,6-bisphosphatase [Chlamydomonas reinhardtii]	67.55	5e-134	sp|O64422|F16P1_ORYSJ	Fructose-1,6-bisphosphatase, chloroplastic OS=Oryza sativa subsp. japonica GN=Os03g0267300 PE=2 SV=1	76.18	7e-155	A8IKQ0	A8IKQ0_CHLRE Fructose-1,6-bisphosphatase OS=Chlamydomonas reinhardtii GN=FBP1 PE=3 SV=1	VNG0684G	137	4e-32	COG0158	Fructose-1,6-bisphosphatase	G	Carbohydrate transport and metabolism ;	K03841|1|1e-91|334|pti:PHATRDRAFT_31451|fructose-1,6-bisphosphatase I [EC:3.1.3.11]	cellular_process metabolic_process response_to_stimulus	cell cell_part extracellular_region organelle organelle_part	binding catalytic_activity
935	tr|A0A0D2M7Z2|A0A0D2M7Z2_9CHLO	M7Z2	0.75	0.812|0.694	0.007	6|7	0.018|0.004	-	-	-	-	-	-	-	-	-	-	-	-	-	-	-	-	-	-	-	-	-	-	-
521	tr|A0A0D2JXF9|A0A0D2JXF9_9CHLO	JXF9	0.76	0.900|0.612	0.041	3|3	0.587|0.024	65.96	5e-15	gi|302832602|ref|XP_002947865.1|	hypothetical protein VOLCADRAFT_103637 [Volvox carteri f. nagariensis]	-	-	-	-	65.96	6e-14	D8TNJ5	D8TNJ5_VOLCA Putative uncharacterized protein OS=Volvox carteri GN=VOLCADRAFT_103637 PE=4 SV=1	-	-	-	-	-	-	-	-	-	-	-
595	tr|A0A0D2MDJ2|A0A0D2MDJ2_9CHLO	MDJ2	0.76	0.750|0.762	0	7|7	0.011|0.008	72.2	0	gi|164564782|dbj|BAF98234.1|	starch branching enzyme II [Parachlorella kessleri]	56.33	7e-115	sp|O23647|GLGB1_ARATH	1,4-alpha-glucan-branching enzyme 2-1, chloroplastic/amyloplastic OS=Arabidopsis thaliana GN=SBE2.1 PE=1 SV=1	72.2	2e-180	A9ZPD1	A9ZPD1_PARKE Starch branching enzyme II OS=Parachlorella kessleri GN=BE-II PE=2 SV=1	SP1121	98.2	3e-20	COG0296	1,4-alpha-glucan branching enzyme	G	Carbohydrate transport and metabolism ;	K00700|1|6e-89|325|ddi:DDB_G0274105|1,4-alpha-glucan branching enzyme [EC:2.4.1.18]	cellular_component_organization_or_biogenesis cellular_process metabolic_process single-organism_process	cell cell_part organelle organelle_part	binding catalytic_activity
1200	tr|A0A0D2MS03|A0A0D2MS03_9CHLO	MS03	0.76	0.743|0.775	0.001	43|40	0.001|0.001	60.19	6e-90	gi|302844042|ref|XP_002953562.1|	hypothetical protein VOLCADRAFT_82311 [Volvox carteri f. nagariensis]	65.67	4e-67	sp|P56293|ACCD_CHLVU	Acetyl-coenzyme A carboxylase carboxyl transferase subunit beta, chloroplastic OS=Chlorella vulgaris GN=accD PE=3 SV=1	60.19	7e-89	D8U455	D8U455_VOLCA Putative uncharacterized protein OS=Volvox carteri GN=VOLCADRAFT_82311 PE=3 SV=1	YPO2768	144	2e-34	COG0777	Acetyl-CoA carboxylase beta subunit	I	Lipid transport and metabolism ;	-	cellular_process metabolic_process	cell cell_part macromolecular_complex	catalytic_activity
1247	tr|A0A0D2KR46|A0A0D2KR46_9CHLO	KR46	0.76	0.804|0.710	0.004	7|8	0.004|0.001	50.88	9e-54	gi|159490352|ref|XP_001703143.1|	peptidyl-prolyl cis-trans isomerase, cyclophilin-type [Chlamydomonas reinhardtii]	27.78	3e-06	sp|P87051|PPIL1_SCHPO	Peptidyl-prolyl cis-trans isomerase ppi1 OS=Schizosaccharomyces pombe (strain 972 / ATCC 24843) GN=ppi1 PE=1 SV=1	50.88	9e-53	A8JHN8	A8JHN8_CHLRE Peptidyl-prolyl cis-trans isomerase, cyclophilin-type OS=Chlamydomonas reinhardtii GN=CYN28 PE=4 SV=1	STM3472	50.1	6e-06	COG0652	Peptidyl-prolyl cis-trans isomerase (rotamase) - cyclophilin family	O	Posttranslational modification, protein turnover, chaperones ;	K01802|1|1e-07|55.5|pfa:PF11_0164|peptidylprolyl isomerase [EC:5.2.1.8]!K12736|2|1e-07|55.5|dpp:DICPUDRAFT_41571|peptidylprolyl isomerase domain and WD repeat-containing protein 1 [EC:5.2.1.8]!K12733|4|5e-07|53.1|pif:PITG_05886|peptidyl-prolyl cis-trans isomerase-like 1 [EC:5.2.1.8]	-	-	-
1280	tr|A0A0D2MIC6|A0A0D2MIC6_9CHLO	MIC6	0.76	0.845|0.673	0.015	7|7	0.017|0.001	55.29	1e-20	gi|302851664|ref|XP_002957355.1|	hypothetical protein VOLCADRAFT_107658 [Volvox carteri f. nagariensis]	48.1	1e-12	sp|Q05966|GRP10_BRANA	Glycine-rich RNA-binding protein 10 OS=Brassica napus GN=GRP10 PE=2 SV=1	55.29	1e-19	D8UFG0	D8UFG0_VOLCA Putative uncharacterized protein OS=Volvox carteri GN=VOLCADRAFT_107658 PE=4 SV=1	TP0356	55.5	1e-07	COG0724	RNA-binding proteins (RRM domain)	R	General function prediction only ;	K14411|1|6e-11|65.5|pif:PITG_01781|RNA-binding protein Musashi	cellular_process establishment_of_localization localization response_to_stimulus	cell cell_part membrane organelle	binding transporter_activity
796	tr|A0A0D2MDG1|A0A0D2MDG1_9CHLO	MDG1	0.77	0.811|0.724	0.004	159|163	0.001|0.001	90.57	0	gi|159465357|ref|XP_001690889.1|	membrane AAA-metalloprotease [Chlamydomonas reinhardtii]	77.86	0	sp|Q5Z974|FTSH1_ORYSJ	ATP-dependent zinc metalloprotease FTSH 1, chloroplastic OS=Oryza sativa subsp. japonica GN=FTSH1 PE=2 SV=1	90.57	0	A8IL08	A8IL08_CHLRE Membrane AAA-metalloprotease OS=Chlamydomonas reinhardtii GN=FTSH1 PE=3 SV=1	AGl2253	527	2e-149	COG0465	ATP-dependent Zn proteases	O	Posttranslational modification, protein turnover, chaperones ;	K03798|1|1e-162|570|tps:THAPSDRAFT_31930|cell division protease FtsH [EC:3.4.24.-]!K08956|4|5e-118|422|ddi:DDB_G0284249|AFG3 family protein [EC:3.4.24.-]	biological_regulation cellular_process metabolic_process negative_regulation_of_biological_process regulation_of_biological_process response_to_stimulus	cell cell_part membrane organelle organelle_part	binding catalytic_activity
872	tr|A0A0D2LR57|A0A0D2LR57_9CHLO	LR57	0.77	0.819|0.718	0.005	12|11	0.002|0.001	72.71	1e-179	gi|302829785|ref|XP_002946459.1|	hypothetical protein VOLCADRAFT_103047 [Volvox carteri f. nagariensis]	39.36	5e-13	sp|P94535|GLCD_BACSU	Glycolate oxidase subunit glcD OS=Bacillus subtilis (strain 168) GN=glcD PE=3 SV=1	72.71	2e-178	D8TJK2	D8TJK2_VOLCA Putative uncharacterized protein OS=Volvox carteri GN=VOLCADRAFT_103047 PE=4 SV=1	BMEI1527	54.7	3e-07	COG0277	FAD/FMN-containing dehydrogenases	C	Energy production and conversion ;	K00102|1|1e-07|55.5|mbr:MONBRDRAFT_15213|D-lactate dehydrogenase (cytochrome) [EC:1.1.2.4]			binding catalytic_activity
1181	tr|A0A0D2KV51|A0A0D2KV51_9CHLO	KV51	0.77	0.840|0.707	0.009	69|71	0.001|0.001	80.25	0	gi|302837967|ref|XP_002950542.1|	hypothetical protein VOLCADRAFT_104783 [Volvox carteri f. nagariensis]	73.18	3e-154	sp|O24457|ODPA3_ARATH	-	80.25	0	D8TW10	D8TW10_VOLCA Putative uncharacterized protein OS=Volvox carteri GN=VOLCADRAFT_104783 PE=4 SV=1	SSO1369	202	7e-52	COG1071	Pyruvate/2-oxoglutarate dehydrogenase complex, dehydrogenase (E1) component, eukaryotic type, alpha subunit	C	Energy production and conversion ;	K00161|1|8e-84|308|pkn:PKH_092200|pyruvate dehydrogenase E1 component subunit alpha [EC:1.2.4.1]	cellular_process metabolic_process	cell cell_part organelle organelle_part	catalytic_activity
1240	tr|A0A0D2LXY8|A0A0D2LXY8_9CHLO	LXY8	0.77	0.950|0.586	0.066	22|22	0.313|0.001	85.94	1e-59	gi|159464036|ref|XP_001690248.1|	geranylgeranyl reductase [Chlamydomonas reinhardtii]	75.24	2e-42	sp|Q9ZS34|CHLP_TOBAC	Geranylgeranyl diphosphate reductase, chloroplastic OS=Nicotiana tabacum GN=CHLP PE=2 SV=1	85.94	2e-58	A8HNE8	A8HNE8_CHLRE Geranylgeranyl reductase OS=Chlamydomonas reinhardtii GN=CHLREDRAFT_136810 PE=4 SV=1	sll1091	129	9e-31	COG0644	Dehydrogenases (flavoproteins)	C	Energy production and conversion ;	K10960|1|3e-28|120|tps:THAPSDRAFT_10234|geranylgeranyl reductase [EC:1.3.1.83]	cellular_process metabolic_process	cell cell_part membrane organelle organelle_part	binding catalytic_activity
1311	tr|A0A0D2MQR1|A0A0D2MQR1_9CHLO	MQR1	0.77	0.908|0.630	0.039	12|13	0.007|0.001	70.11	9e-68	gi|302829418|ref|XP_002946276.1|	plastid/chloroplast ribosomal protein L28 [Volvox carteri f. nagariensis]	52.73	2e-24	sp|O22795|RK28_ARATH	50S ribosomal protein L28, chloroplastic OS=Arabidopsis thaliana GN=RPL28 PE=2 SV=2	70.11	8e-67	D8TIM7	D8TIM7_VOLCA Plastid/chloroplast ribosomal protein L28 OS=Volvox carteri GN=prpL28 PE=3 SV=1	PA5316	49.7	3e-06	COG0227	Ribosomal protein L28	J	Translation, ribosomal structure and biogenesis ;	-	cellular_process metabolic_process	cell cell_part macromolecular_complex membrane organelle organelle_part	structural_molecule_activity
65	tr|A0A0D2JJZ6|A0A0D2JJZ6_9CHLO	JJZ6	0.78	0.818|0.751	0.002	5|6	0.047|0.009	74.77	0	gi|302834475|ref|XP_002948800.1|	hypothetical protein VOLCADRAFT_58690 [Volvox carteri f. nagariensis]	63.2	0	sp|Q9M8D3|PUR4_ARATH	Probable phosphoribosylformylglycinamidine synthase, chloroplastic/mitochondrial OS=Arabidopsis thaliana GN=At1g74260 PE=1 SV=3	74.77	0	D8TQM8	D8TQM8_VOLCA Putative uncharacterized protein (Fragment) OS=Volvox carteri GN=VOLCADRAFT_58690 PE=4 SV=1	TVN0521	110	1e-23	COG0046	Phosphoribosylformylglycinamidine (FGAM) synthase, synthetase domain	F	Nucleotide transport and metabolism ;	K01952|1|0.0|1016|pti:PHATRDRAFT_17772|phosphoribosylformylglycinamidine synthase [EC:6.3.5.3]	cellular_process developmental_process metabolic_process multicellular_organismal_process single-organism_process	cell cell_part organelle	catalytic_activity
98	tr|A0A0D2N165|A0A0D2N165_9CHLO	N165	0.78	0.896|0.664	0.027	97|96	0.002|0.001	82.14	0	gi|159478022|ref|XP_001697103.1|	membrane AAA-metalloprotease [Chlamydomonas reinhardtii]	81.66	0	sp|Q655S1|FTSH2_ORYSJ	ATP-dependent zinc metalloprotease FTSH 2, chloroplastic OS=Oryza sativa subsp. japonica GN=FTSH2 PE=3 SV=1	82.14	0	A8J6C7	A8J6C7_CHLRE Membrane AAA-metalloprotease OS=Chlamydomonas reinhardtii GN=FTSH2 PE=3 SV=1	STM3296	500	4e-141	COG0465	ATP-dependent Zn proteases	O	Posttranslational modification, protein turnover, chaperones ;	K03798|1|4e-128|456|pti:PHATRDRAFT_17504|cell division protease FtsH [EC:3.4.24.-]!K08956|4|4e-110|396|pti:PHATRDRAFT_16391|AFG3 family protein [EC:3.4.24.-]	cellular_process metabolic_process	cell cell_part membrane organelle organelle_part	binding catalytic_activity
404	tr|A0A0D2MCJ0|A0A0D2MCJ0_9CHLO	MCJ0	0.78	0.798|0.756	0.001	12|12	0.001|0.001	58.85	3e-72	gi|15220146|ref|NP_178163.1|	plastid transcriptionally active 17 protein [Arabidopsis thaliana]	47.44	8e-49	sp|Q8IUF1|CBWD2_HUMAN	COBW domain-containing protein 2 OS=Homo sapiens GN=CBWD2 PE=1 SV=1	58.85	3e-71	Q9M8L6	Q9M8L6_ARATH At1g80480 OS=Arabidopsis thaliana GN=T21F11.27 PE=2 SV=1	STM4530	151	2e-36	COG0523	Putative GTPases (G3E family)	R	General function prediction only ;	-		cell cell_part nucleoid organelle organelle_part
723	tr|A0A0D2L1I4|A0A0D2L1I4_9CHLO	L1I4	0.78	0.861|0.698	0.013	4|4	0.238|0.028	74.17	1e-44	gi|384250229|gb|EIE23709.1|	hypothetical protein COCSUDRAFT_53436 [Coccomyxa subellipsoidea C-169]	59.17	1e-33	sp|Q9SCY2|FKB13_ARATH	Peptidyl-prolyl cis-trans isomerase FKBP13, chloroplastic OS=Arabidopsis thaliana GN=FKBP13 PE=1 SV=2	74.17	1e-43	I0YZ90	I0YZ90_9CHLO Uncharacterized protein OS=Coccomyxa subellipsoidea C-169 GN=COCSUDRAFT_53436 PE=4 SV=1	YPO3532	86.7	3e-17	COG0545	FKBP-type peptidyl-prolyl cis-trans isomerases 1	O	Posttranslational modification, protein turnover, chaperones ;	K14826|1|2e-22|103|ddi:DDB_G0285357|FK506-binding nuclear protein [EC:5.2.1.8]!K01802|2|5e-21|98.6|pti:PHATRDRAFT_23164|peptidylprolyl isomerase [EC:5.2.1.8]!K03773|3|7e-21|98.2|pti:PHATRDRAFT_9400|FKBP-type peptidyl-prolyl cis-trans isomerase FklB [EC:5.2.1.8]	cellular_process developmental_process metabolic_process multicellular_organismal_process single-organism_process	cell cell_part membrane organelle organelle_part	binding catalytic_activity
881	tr|A0A0D2JXS4|A0A0D2JXS4_9CHLO	JXS4	0.78	0.882|0.686	0.019	26|27	0.003|0.001	59.19	5e-142	gi|302844606|ref|XP_002953843.1|	hypothetical protein VOLCADRAFT_106122 [Volvox carteri f. nagariensis]	45.75	1e-115	sp|P30184|AMPL1_ARATH	Leucine aminopeptidase 1 OS=Arabidopsis thaliana GN=PM25 PE=1 SV=1	59.19	6e-141	D8U583	D8U583_VOLCA Putative uncharacterized protein OS=Volvox carteri GN=VOLCADRAFT_106122 PE=3 SV=1	BU367	221	5e-57	COG0260	Leucyl aminopeptidase	E	Amino acid transport and metabolism ;	K01255|1|6e-84|310|pti:PHATRDRAFT_1884|leucyl aminopeptidase [EC:3.4.11.1]	metabolic_process	cell cell_part	catalytic_activity
1042	tr|A0A0D2J3G0|A0A0D2J3G0_9CHLO	J3G0	0.78	0.869|0.681	0.018	8|8	0.028|0.001	63.84	7e-70	gi|307106392|gb|EFN54638.1|	hypothetical protein CHLNCDRAFT_135184 [Chlorella variabilis]	52.25	2e-57	sp|Q9VGZ1|CK5P1_DROME	CDK5RAP1-like protein OS=Drosophila melanogaster GN=CG6345 PE=2 SV=1	63.84	8e-69	E1ZHP0	E1ZHP0_CHLVA Putative uncharacterized protein OS=Chlorella variabilis GN=CHLNCDRAFT_135184 PE=4 SV=1	TP0754	129	1e-29	COG0621	2-methylthioadenine synthetase	J	Translation, ribosomal structure and biogenesis ;	K15865|1|6e-08|57.0|pif:PITG_07035|CDK5 regulatory subunit-associated protein 1-like 1	cellular_process metabolic_process		binding catalytic_activity
1078	tr|A0A0D2LU57|A0A0D2LU57_9CHLO	LU57	0.78	0.874|0.693	0.016	4|4	0.313|0.027	75.7	3e-112	gi|168007538|ref|XP_001756465.1|	predicted protein [Physcomitrella patens subsp. patens]	67.25	4e-99	sp|Q9MAB3|NOP5B_ARATH	Probable nucleolar protein 5-2 OS=Arabidopsis thaliana GN=NOP5-2 PE=2 SV=1	75.7	3e-111	A9RQH7	A9RQH7_PHYPA Predicted protein OS=Physcomitrella patens subsp. patens GN=PHYPADRAFT_105017 PE=4 SV=1	SPBC119.13c	52.8	8e-07	COG1498	Protein implicated in ribosomal biogenesis, Nop56p homolog	J	Translation, ribosomal structure and biogenesis ;	K14565|1|6e-92|335|pif:PITG_09432|nucleolar protein 58		cell cell_part membrane membrane-enclosed_lumen organelle organelle_part
1224	tr|A0A0D2LYJ5|A0A0D2LYJ5_9CHLO	LYJ5	0.78	0.970|0.599	0.069	22|22	0.697|0.001	82.96	6e-129	gi|159464036|ref|XP_001690248.1|	geranylgeranyl reductase [Chlamydomonas reinhardtii]	68.15	4e-95	sp|Q9CA67|CHLP_ARATH	Geranylgeranyl diphosphate reductase, chloroplastic OS=Arabidopsis thaliana GN=CHLP PE=1 SV=1	82.96	6e-128	A8HNE8	A8HNE8_CHLRE Geranylgeranyl reductase OS=Chlamydomonas reinhardtii GN=CHLREDRAFT_136810 PE=4 SV=1	AF1023	52.8	6e-07	COG0644	Dehydrogenases (flavoproteins)	C	Energy production and conversion ;	K10960|1|2e-93|339|tps:THAPSDRAFT_10234|geranylgeranyl reductase [EC:1.3.1.83]	cellular_process metabolic_process	cell cell_part membrane organelle organelle_part	binding catalytic_activity
51	tr|A0A0D2L3B5|A0A0D2L3B5_9CHLO	L3B5	0.79	0.900|0.689	0.022	3|4	0.603|0.026	43.34	2e-38	gi|28883203|gb|AAO48941.1|	zeaxanthin epoxidase precursor [Chlamydomonas sp. W80]	49.09	4e-22	sp|Q9FGC7|ZEP_ARATH	Zeaxanthin epoxidase, chloroplastic OS=Arabidopsis thaliana GN=ZEP PE=1 SV=1	43.34	2e-37	Q84U72	Q84U72_CHLSW Zeaxanthin epoxidase OS=Chlamydomonas sp. (strain W80) GN=ZEP1 PE=2 SV=1	-	-	-	-	-	-	-	-	metabolic_process
207	tr|A0A0D2MJJ2|A0A0D2MJJ2_9CHLO	MJJ2	0.79	0.806|0.774	0.001	7|5	0.151|0.045	75.48	2e-64	gi|2198677|gb|AAB61311.1|	htrA-like protein [Haematococcus pluvialis]	64.52	5e-54	sp|O22609|DEGP1_ARATH	Protease Do-like 1, chloroplastic OS=Arabidopsis thaliana GN=DEGP1 PE=1 SV=2	75.48	2e-63	O04674	O04674_HAEPL HtrA-like protein OS=Haematococcus pluvialis GN=htrA PE=2 SV=1	alr2758	83.6	2e-16	COG0265	Trypsin-like serine proteases, typically periplasmic, contain C-terminal PDZ domain	O	Posttranslational modification, protein turnover, chaperones ;	K08669|1|3e-09|58.9|pif:PITG_03582|HtrA serine peptidase 2 [EC:3.4.21.108]	cellular_process metabolic_process	cell cell_part membrane organelle organelle_part	catalytic_activity
277	tr|A0A0D2MDX7|A0A0D2MDX7_9CHLO	MDX7	0.79	0.915|0.660	0.033	25|26	0.011|0.001	61.8	6e-24	gi|302850339|ref|XP_002956697.1|	plastid/chloroplast ribosomal protein S21 [Volvox carteri f. nagariensis]	48.15	1e-06	sp|A2BRE1|RS21_PROMS	30S ribosomal protein S21 OS=Prochlorococcus marinus (strain AS9601) GN=rpsU PE=3 SV=1	61.8	6e-23	D8UDE8	D8UDE8_VOLCA Plastid/chloroplast ribosomal protein S21 OS=Volvox carteri GN=prpS21 PE=4 SV=1	-	-	-	-	-	-	-	-	-	-	-
438	tr|A0A0D2MRZ3|A0A0D2MRZ3_9CHLO	MRZ3	0.79	0.825|0.749	0.003	9|9	0.036|0.023	59.81	7e-25	gi|159477657|ref|XP_001696925.1|	plastid ribosomal protein S6 [Chlamydomonas reinhardtii]	-	-	-	-	59.81	7e-24	A8J5Y7	A8J5Y7_CHLRE Plastid ribosomal protein S6 OS=Chlamydomonas reinhardtii GN=PRPS6 PE=3 SV=1	-	-	-	-	-	-	-	-	-	-	-
600	tr|A0A0D2NSJ6|A0A0D2NSJ6_9CHLO	NSJ6	0.79	0.982|0.605	0.071	13|12	0.899|0.001	78.51	4e-101	gi|123316054|gb|ABM74386.1|	major light-harvesting chlorophyll a/b protein 3 [Dunaliella salina]	73.89	2e-92	sp|Q10HD0|CB23_ORYSJ	Chlorophyll a-b binding protein, chloroplastic OS=Oryza sativa subsp. japonica GN=RCABP89 PE=2 SV=1	78.51	4e-100	A8BDJ0	A8BDJ0_DUNSA Major light-harvesting chlorophyll a/b protein 3 OS=Dunaliella salina GN=LhcII-3 PE=2 SV=1	-	-	-	-	-	-	-	K08916|1|5e-10|62.4|tps:THAPSDRAFT_23889|light-harvesting complex II chlorophyll a/b binding protein 5!K08907|2|7e-09|58.5|tps:THAPSDRAFT_3815|light-harvesting complex I chlorophyll a/b binding protein 1	cellular_process metabolic_process response_to_stimulus	cell cell_part extracellular_region membrane organelle organelle_part	structural_molecule_activity
837	tr|A0A0D2MCU4|A0A0D2MCU4_9CHLO	MCU4	0.79	0.871|0.706	0.014	5|6	0.172|0.019	53.47	1e-55	gi|302830111|ref|XP_002946622.1|	hypothetical protein VOLCADRAFT_72782 [Volvox carteri f. nagariensis]	51.19	2e-45	sp|Q9SMN1|GCAL2_ARATH	Gamma carbonic anhydrase-like 2, mitochondrial OS=Arabidopsis thaliana GN=GAMMACAL2 PE=1 SV=1	53.47	1e-54	D8TJI6	D8TJI6_VOLCA Putative uncharacterized protein cag2 OS=Volvox carteri GN=cag2 PE=4 SV=1	CAC1048	90.5	2e-18	COG0663	Carbonic anhydrases/acetyltransferases, isoleucine patch superfamily	R	General function prediction only ;	K10427|1|4e-07|52.4|ptm:GSPATT00016131001|dynactin 5		cell cell_part organelle
936	tr|A0A0D2N456|A0A0D2N456_9CHLO	N456	0.79	0.767|0.815	0.001	11|11	0.004|0.011	52.08	1e-173	gi|302834651|ref|XP_002948888.1|	hypothetical protein VOLCADRAFT_89214 [Volvox carteri f. nagariensis]	38.76	2e-16	sp|A5YM72|CRNS1_HUMAN	Carnosine synthase 1 OS=Homo sapiens GN=CARNS1 PE=1 SV=3	52.08	1e-172	D8TR38	D8TR38_VOLCA Putative uncharacterized protein OS=Volvox carteri GN=VOLCADRAFT_89214 PE=4 SV=1	PA4410	52	3e-06	COG1181	D-alanine-D-alanine ligase and related ATP-grasp enzymes	M	Cell wall/membrane/envelope biogenesis ;	-	metabolic_process		binding catalytic_activity
1118	tr|A0A0D2KPU5|A0A0D2KPU5_9CHLO	KPU5	0.79	0.709|0.879	0.014	22|22	0.001|0.005	85.42	7e-42	gi|302837546|ref|XP_002950332.1|	argininosuccinate synthase [Volvox carteri f. nagariensis]	66.32	2e-33	sp|A0LE34|ASSY_MAGSM	Argininosuccinate synthase OS=Magnetococcus sp. (strain MC-1) GN=argG PE=3 SV=1	85.42	1e-40	D8TV86	D8TV86_VOLCA Argininosuccinate synthase OS=Volvox carteri GN=ags1 PE=3 SV=1	slr0585	76.3	1e-14	COG0137	Argininosuccinate synthase	E	Amino acid transport and metabolism ;	K01940|1|3e-21|97.4|lma:LmjF23.0260|argininosuccinate synthase [EC:6.3.4.5]	cellular_process metabolic_process	cell cell_part organelle organelle_part	binding catalytic_activity
377	tr|A0A0D2L3Z0|A0A0D2L3Z0_9CHLO	L3Z0	0.8	0.654|0.937	0.04	15|13	0.001|0.106	64.1	0	gi|302853444|ref|XP_002958237.1|	hypothetical protein VOLCADRAFT_108038 [Volvox carteri f. nagariensis]	55.08	0	sp|Q0DG35|GLT2_ORYSJ	Glutamate synthase 2 [NADH], chloroplastic OS=Oryza sativa subsp. japonica GN=Os05g0555600 PE=2 SV=2	64.1	0	D8UHW6	D8UHW6_VOLCA Putative uncharacterized protein OS=Volvox carteri GN=VOLCADRAFT_108038 PE=4 SV=1	sll1499_1	313	5e-85	COG0067	Glutamate synthase domain 1	E	Amino acid transport and metabolism ;	K00264|1|7e-173|605|mbr:MONBRDRAFT_15256|glutamate synthase (NADPH/NADH) [EC:1.4.1.13 1.4.1.14]!K00284|5|4e-120|430|tps:THAPSDRAFT_269900|glutamate synthase (ferredoxin) [EC:1.4.7.1]	metabolic_process	cell cell_part organelle	binding catalytic_activity
505	tr|A0A0D2N5Y0|A0A0D2N5Y0_9CHLO	N5Y0	0.8	0.791|0.811	0	22|23	0.001|0.001	84.09	7e-76	gi|384249657|gb|EIE23138.1|	ribosomal protein L5 [Coccomyxa subellipsoidea C-169]	79.33	1e-70	sp|Q0DK10|RL11_ORYSJ	60S ribosomal protein L11 OS=Oryza sativa subsp. japonica GN=RPL11 PE=2 SV=1	84.09	6e-75	I0YXL9	I0YXL9_9CHLO Ribosomal protein L5 OS=Coccomyxa subellipsoidea C-169 GN=COCSUDRAFT_53519 PE=4 SV=1	aq_1652	77.4	1e-14	COG0094	Ribosomal protein L5	J	Translation, ribosomal structure and biogenesis ;	K02868|1|1e-66|249|tps:THAPSDRAFT_25949|large subunit ribosomal protein L11e	cellular_process metabolic_process	cell cell_part macromolecular_complex organelle	structural_molecule_activity
566	tr|A0A0D2J4Q3|A0A0D2J4Q3_9CHLO	J4Q3	0.8	0.851|0.746	0.006	12|10	0.001|0.001	69.3	0	gi|307104070|gb|EFN52326.1|	hypothetical protein CHLNCDRAFT_36907 [Chlorella variabilis]	65.59	0	sp|P73505|SYI_SYNY3	Isoleucine--tRNA ligase OS=Synechocystis sp. (strain PCC 6803 / Kazusa) GN=ileS PE=3 SV=1	69.3	0	E1ZPH9	E1ZPH9_CHLVA Putative uncharacterized protein OS=Chlorella variabilis GN=CHLNCDRAFT_36907 PE=3 SV=1	YPO0475	440	4e-123	COG0060	Isoleucyl-tRNA synthetase	J	Translation, ribosomal structure and biogenesis ;	K01870|1|0.0|714|tps:THAPSDRAFT_26726|isoleucyl-tRNA synthetase [EC:6.1.1.5]	biological_regulation cellular_process metabolic_process regulation_of_biological_process	cell cell_part	binding catalytic_activity
751	tr|A0A0D2NJN1|A0A0D2NJN1_9CHLO	NJN1	0.8	0.741|0.859	0.007	8|8	0.001|0.192	44.89	3e-46	gi|384249666|gb|EIE23147.1|	kinase-like protein [Coccomyxa subellipsoidea C-169]	32.19	4e-17	sp|Q9FPR3|EDR1_ARATH	-	44.89	3e-45	I0YXM8	I0YXM8_9CHLO Kinase-like protein OS=Coccomyxa subellipsoidea C-169 GN=COCSUDRAFT_15794 PE=4 SV=1	-	-	-	-	-	-	-	K04424|1|5e-14|77.8|ddi:DDB_G0281557|sterile alpha motif and leucine zipper containing kinase AZK [EC:2.7.11.25]	cellular_process metabolic_process		binding catalytic_activity
1156	tr|A0A0D2LNM2|A0A0D2LNM2_9CHLO	LNM2	0.8	0.747|0.852	0.006	8|7	0.001|0.052	64.59	2e-75	gi|384248975|gb|EIE22458.1|	FAD/NAD(P)-binding domain-containing protein [Coccomyxa subellipsoidea C-169]	46.24	6e-42	sp|O14121|NDH1_SCHPO	Probable NADH-ubiquinone oxidoreductase C3A11.07, mitochondrial OS=Schizosaccharomyces pombe (strain 972 / ATCC 24843) GN=SPAC3A11.07 PE=2 SV=1	64.59	2e-74	I0YVN9	I0YVN9_9CHLO FAD/NAD(P)-binding domain-containing protein OS=Coccomyxa subellipsoidea C-169 GN=COCSUDRAFT_66639 PE=4 SV=1	Rv0392c	72.4	7e-13	COG1252	NADH dehydrogenase, FAD-containing subunit	C	Energy production and conversion ;	K03885|1|4e-48|189|pti:PHATRDRAFT_26970|NADH dehydrogenase [EC:1.6.99.3]	metabolic_process	cell cell_part organelle	binding catalytic_activity
1205	tr|A0A0D2MX55|A0A0D2MX55_9CHLO	MX55	0.8	0.800|0.800	0	6|5	0.033|0.073	72.49	7e-148	gi|159484903|ref|XP_001700491.1|	predicted protein [Chlamydomonas reinhardtii]	47.73	4e-83	sp|P48279|YCF39_CYAPA	Uncharacterized protein ycf39 OS=Cyanophora paradoxa GN=ycf39 PE=3 SV=1	72.49	8e-147	A8JDK2	A8JDK2_CHLRE Predicted protein OS=Chlamydomonas reinhardtii GN=CHLREDRAFT_132437 PE=4 SV=1	STM4401	50.8	4e-06	COG0702	Predicted nucleoside-diphosphate-sugar epimerases	MG	Cell wall/membrane/envelope biogenesis ; Carbohydrate transport and metabolism ;	-	cellular_component_organization_or_biogenesis cellular_process metabolic_process response_to_stimulus	cell cell_part organelle organelle_part	binding
1293	tr|A0A0D2KDM4|A0A0D2KDM4_9CHLO	KDM4	0.8	0.894|0.713	0.016	7|7	0.169|0.001	80.99	9e-56	gi|159466012|ref|XP_001691203.1|	cysteine desulfuration protein [Chlamydomonas reinhardtii]	54.41	2e-28	sp|Q84W65|SUFE_ARATH	SufE-like protein, chloroplastic OS=Arabidopsis thaliana GN=EMB1374 PE=1 SV=2	80.99	1e-54	A8IME8	A8IME8_CHLRE Cysteine desulfuration protein OS=Chlamydomonas reinhardtii GN=SUFE PE=4 SV=1	VC2310	59.7	2e-09	COG2166	SufE protein probably involved in Fe-S center assembly	R	General function prediction only ;	K02426|1|7e-18|87.0|pvx:PVX_003740|cysteine desulfuration protein SufE	-	-	-
21	tr|A0A0D2LXA1|A0A0D2LXA1_9CHLO	LXA1	0.81	0.785|0.834	0.001	70|71	0.001|0.006	71.07	1e-54	gi|255088800|ref|XP_002506322.1|	predicted protein [Micromonas sp. RCC299]	65.64	2e-52	sp|A7HSW4|ASSY_PARL1	Argininosuccinate synthase OS=Parvibaculum lavamentivorans (strain DS-1 / DSM 13023 / NCIMB 13966) GN=argG PE=3 SV=1	71.07	1e-53	C1EHW9	C1EHW9_MICSR Predicted protein OS=Micromonas sp. (strain RCC299 / NOUM17) GN=MICPUN_64373 PE=3 SV=1	BS_argG	105	7e-23	COG0137	Argininosuccinate synthase	E	Amino acid transport and metabolism ;	K01940|1|6e-31|131|pif:PITG_05374|argininosuccinate synthase [EC:6.3.4.5]		cell cell_part organelle	catalytic_activity
280	tr|A0A0D2MCU7|A0A0D2MCU7_9CHLO	MCU7	0.81	0.787|0.836	0.001	19|18	0.001|0.003	78.02	1e-38	gi|159487493|ref|XP_001701757.1|	DegP-type protease [Chlamydomonas reinhardtii]	60.44	5e-28	sp|O22609|DEGP1_ARATH	Protease Do-like 1, chloroplastic OS=Arabidopsis thaliana GN=DEGP1 PE=1 SV=2	78.02	1e-37	A8I8X2	A8I8X2_CHLRE DegP-type protease OS=Chlamydomonas reinhardtii GN=DEG1A PE=4 SV=1	XF2241	53.9	1e-07	COG0265	Trypsin-like serine proteases, typically periplasmic, contain C-terminal PDZ domain	O	Posttranslational modification, protein turnover, chaperones ;	-	cellular_process metabolic_process	cell cell_part membrane organelle organelle_part	catalytic_activity
676	tr|A0A0D2LDN2|A0A0D2LDN2_9CHLO	LDN2	0.81	0.776|0.847	0.003	21|17	0.002|0.003	79.38	0	gi|302843882|ref|XP_002953482.1|	hypothetical protein VOLCADRAFT_63610 [Volvox carteri f. nagariensis]	64.88	0	sp|F4K0E8|ISPG_ARATH	4-hydroxy-3-methylbut-2-en-1-yl diphosphate synthase, chloroplastic OS=Arabidopsis thaliana GN=ISPG PE=1 SV=1	79.38	0	D8U477	D8U477_VOLCA Putative uncharacterized protein OS=Volvox carteri GN=VOLCADRAFT_63610 PE=3 SV=1	ZgcpE	104	4e-22	COG0821	Enzyme involved in the deoxyxylulose pathway of isoprenoid biosynthesis	I	Lipid transport and metabolism ;	K03526|1|2e-174|610|tps:THAPSDRAFT_29228|(E)-4-hydroxy-3-methylbut-2-enyl-diphosphate synthase [EC:1.17.7.1]	biological_regulation cellular_process establishment_of_localization immune_system_process localization metabolic_process multi-organism_process regulation_of_biological_process response_to_stimulus signaling single-organism_process	cell cell_part organelle organelle_part	binding catalytic_activity transporter_activity
545	tr|A0A0D2LCD0|A0A0D2LCD0_9CHLO	LCD0	0.82	0.674|0.966	0.043	27|23	0.001|0.471	73.16	0	gi|302853444|ref|XP_002958237.1|	hypothetical protein VOLCADRAFT_108038 [Volvox carteri f. nagariensis]	64.4	0	sp|Q03460|GLSN_MEDSA	Glutamate synthase [NADH], amyloplastic OS=Medicago sativa PE=1 SV=1	73.16	0	D8UHW6	D8UHW6_VOLCA Putative uncharacterized protein OS=Volvox carteri GN=VOLCADRAFT_108038 PE=4 SV=1	Cgl0184_2	563	6e-160	COG0069	Glutamate synthase domain 2	E	Amino acid transport and metabolism ;	K00264|1|0.0|1434|mbr:MONBRDRAFT_15256|glutamate synthase (NADPH/NADH) [EC:1.4.1.13 1.4.1.14]!K00284|5|1e-174|612|pti:PHATRDRAFT_56605|glutamate synthase (ferredoxin) [EC:1.4.7.1]	metabolic_process	cell cell_part organelle	binding catalytic_activity
728	tr|A0A0D2LXQ1|A0A0D2LXQ1_9CHLO	LXQ1	0.82	0.944|0.704	0.029	10|9	0.379|0.001	88.93	2e-138	gi|302841992|ref|XP_002952540.1|	hypothetical protein VOLCADRAFT_75431 [Volvox carteri f. nagariensis]	83.62	3e-123	sp|P35100|CLPC_PEA	Chaperone protein ClpC, chloroplastic OS=Pisum sativum PE=2 SV=1	88.93	2e-137	D8U1R3	D8U1R3_VOLCA Putative uncharacterized protein OS=Volvox carteri GN=VOLCADRAFT_75431 PE=3 SV=1	PA0459	199	6e-51	COG0542	ATPases with chaperone activity, ATP-binding subunit	O	Posttranslational modification, protein turnover, chaperones ;	K01358|1|6e-43|172|tan:TA09910|ATP-dependent Clp protease, protease subunit [EC:3.4.21.92]!K03696|3|2e-41|167|tps:THAPSDRAFT_268446|ATP-dependent Clp protease ATP-binding subunit ClpC!K03695|5|1e-39|160|edi:EDI_344750|ATP-dependent Clp protease ATP-binding subunit ClpB	metabolic_process		binding catalytic_activity
1033	tr|A0A0D2LPF3|A0A0D2LPF3_9CHLO	LPF3	0.82	0.885|0.747	0.01	52|53	0.001|0.001	93.07	1e-38	gi|384252070|gb|EIE25547.1|	ribosomal protein S4 component of cytosolic 80S ribosome and 40S small subunit [Coccomyxa subellipsoidea C-169]	78.22	2e-32	sp|Q9P4W9|RS4C_SCHPO	40S ribosomal protein S4-C OS=Schizosaccharomyces pombe (strain 972 / ATCC 24843) GN=rps4c PE=1 SV=1	93.07	1e-37	I0Z4H8	I0Z4H8_9CHLO Ribosomal protein S4 component of cytosolic 80S ribosome and 40S small subunit OS=Coccomyxa subellipsoidea C-169 GN=COCSUDRAFT_65295 PE=4 SV=1	VNG1703G	56.2	1e-08	COG1471	Ribosomal protein S4E	J	Translation, ribosomal structure and biogenesis ;	K02987|1|3e-30|127|tpv:TP04_0680|small subunit ribosomal protein S4e	cellular_process metabolic_process	cell cell_part macromolecular_complex membrane organelle organelle_part	binding structural_molecule_activity
9	tr|A0A0D2LLS8|A0A0D2LLS8_9CHLO	LLS8	0.83	0.978|0.683	0.044	29|29	0.671|0.001	65.74	2e-35	gi|159462450|ref|XP_001689455.1|	peroxiredoxin, type II [Chlamydomonas reinhardtii]	69.88	4e-28	sp|Q7F8S5|PR2E2_ORYSJ	Peroxiredoxin-2E-2, chloroplastic OS=Oryza sativa subsp. japonica GN=PRXIIE-2 PE=1 SV=1	65.74	2e-34	A8HPG8	A8HPG8_CHLRE Peroxiredoxin, type II OS=Chlamydomonas reinhardtii GN=PRX5 PE=4 SV=1	SPCC330.06c	50.1	8e-07	COG0678	Peroxiredoxin	O	Posttranslational modification, protein turnover, chaperones ;	K11187|1|3e-17|84.3|mbr:MONBRDRAFT_39400|peroxiredoxin 5, atypical 2-Cys peroxiredoxin [EC:1.11.1.15]	metabolic_process multi-organism_process response_to_stimulus	cell cell_part organelle organelle_part	antioxidant_activity catalytic_activity
162	tr|A0A0D2JX89|A0A0D2JX89_9CHLO	JX89	0.83	0.823|0.841	0	7|7	0.010|0.122	75	3e-108	gi|302833147|ref|XP_002948137.1|	hypothetical protein VOLCADRAFT_73623 [Volvox carteri f. nagariensis]	55.07	6e-79	sp|Q497B0|NIT2_RAT	Omega-amidase NIT2 OS=Rattus norvegicus GN=Nit2 PE=1 SV=1	75	3e-107	D8TP18	D8TP18_VOLCA Putative uncharacterized protein OS=Volvox carteri GN=VOLCADRAFT_73623 PE=4 SV=1	SPBC651.02	132	9e-31	COG0388	Predicted amidohydrolase	R	General function prediction only ;	K13566|1|5e-85|311|pif:PITG_05539|omega-amidase [EC:3.5.1.3]			binding catalytic_activity
244	tr|A0A0D2JZN9|A0A0D2JZN9_9CHLO	JZN9	0.83	0.934|0.721	0.023	7|7	0.603|0.012	71.71	4e-99	gi|159477753|ref|XP_001696973.1|	tryptophan synthetase alpha subunit [Chlamydomonas reinhardtii]	55.56	3e-79	sp|O22765|TRPA1_ARATH	-	71.71	4e-98	A8J599	A8J599_CHLRE Tryptophan synthetase alpha subunit OS=Chlamydomonas reinhardtii GN=TSA1 PE=3 SV=1	AF1599	163	4e-40	COG0159	Tryptophan synthase alpha chain	E	Amino acid transport and metabolism ;	K01694|1|2e-37|154|tps:THAPSDRAFT_25605|tryptophan synthase [EC:4.2.1.20]	cellular_component_organization_or_biogenesis cellular_process localization metabolic_process multi-organism_process response_to_stimulus single-organism_process	cell cell_part organelle organelle_part	catalytic_activity
590	tr|A0A0D2JMB8|A0A0D2JMB8_9CHLO	JMB8	0.83	0.925|0.739	0.017	21|21	0.016|0.001	79.75	7e-21	gi|302836261|ref|XP_002949691.1|	plastid/chloroplast ribosomal protein S5 [Volvox carteri f. nagariensis]	53.85	2e-09	sp|P93014|RR5_ARATH	30S ribosomal protein S5, chloroplastic OS=Arabidopsis thaliana GN=rps5 PE=1 SV=1	79.75	8e-20	D8TTR8	D8TTR8_VOLCA Plastid/chloroplast ribosomal protein S5 OS=Volvox carteri GN=prpS5 PE=3 SV=1	BU507	72	4e-12	COG0098	Ribosomal protein S5	J	Translation, ribosomal structure and biogenesis ;	-	cellular_process response_to_stimulus	cell cell_part macromolecular_complex membrane organelle organelle_part
648	tr|A0A0D2K6T4|A0A0D2K6T4_9CHLO	K6T4	0.83	0.851|0.802	0.001	35|36	0.001|0.001	76.05	6e-141	gi|159462992|ref|XP_001689726.1|	triose phosphate translocator [Chlamydomonas reinhardtii]	44.19	3e-72	sp|P11869|TPT_SPIOL	Triose phosphate/phosphate translocator, chloroplastic OS=Spinacia oleracea PE=1 SV=1	76.05	6e-140	A8HN02	A8HN02_CHLRE Triose phosphate translocator OS=Chlamydomonas reinhardtii GN=APE2 PE=4 SV=1	-	-	-	-	-	-	-	K15283|1|5e-48|189|pti:PHATRDRAFT_54017|solute carrier family 35, member E1		membrane membrane_part	catalytic_activity
783	tr|A0A0D2JI78|A0A0D2JI78_9CHLO	JI78	0.83	0.938|0.727	0.022	54|55	0.005|0.001	65.52	5e-24	gi|384246202|gb|EIE19693.1|	hypothetical protein COCSUDRAFT_31081 [Coccomyxa subellipsoidea C-169]	57.69	7e-11	sp|Q92HK7|ODP2_RICCN	Dihydrolipoyllysine-residue acetyltransferase component of pyruvate dehydrogenase complex OS=Rickettsia conorii (strain ATCC VR-613 / Malish 7) GN=pdhC PE=3 SV=1	65.52	7e-23	I0YMS4	I0YMS4_9CHLO Uncharacterized protein OS=Coccomyxa subellipsoidea C-169 GN=COCSUDRAFT_31081 PE=4 SV=1	YGR193c	55.8	1e-08	COG0508	Pyruvate/2-oxoglutarate dehydrogenase complex, dihydrolipoamide acyltransferase (E2) component, and related enzymes	C	Energy production and conversion ;	K00627|1|4e-17|84.0|pti:PHATRDRAFT_bd1828|pyruvate dehydrogenase E2 component (dihydrolipoamide acetyltransferase) [EC:2.3.1.12]	metabolic_process	cell cell_part macromolecular_complex membrane organelle organelle_part	catalytic_activity
895	tr|A0A0D2MTL7|A0A0D2MTL7_9CHLO	MTL7	0.83	0.748|0.902	0.012	6|4	0.004|0.555	53.95	9e-60	gi|384245338|gb|EIE18832.1|	NPL4-domain-containing protein [Coccomyxa subellipsoidea C-169]	37.44	4e-29	sp|Q9LYC2|NPL41_ARATH	NPL4-like protein 1 OS=Arabidopsis thaliana GN=At3g63000 PE=1 SV=1	53.95	9e-59	I0YKB3	I0YKB3_9CHLO NPL4-domain-containing protein OS=Coccomyxa subellipsoidea C-169 GN=COCSUDRAFT_49073 PE=4 SV=1	-	-	-	-	-	-	-	K14015|1|9e-21|97.8|pif:PITG_12120|nuclear protein localization protein 4 homolog	-	-	-
1085	tr|A0A0D2MI17|A0A0D2MI17_9CHLO	MI17	0.83	0.941|0.719	0.025	37|34	0.326|0.001	80.59	1e-137	gi|384250022|gb|EIE23502.1|	glutamine synthetase [Coccomyxa subellipsoidea C-169]	78.03	9e-136	sp|Q42689|GLNA2_CHLRE	Glutamine synthetase, chloroplastic OS=Chlamydomonas reinhardtii GN=GLN2 PE=2 SV=1	80.59	1e-136	I0YYN3	I0YYN3_9CHLO Glutamine synthetase OS=Coccomyxa subellipsoidea C-169 GN=COCSUDRAFT_23517 PE=4 SV=1	BH3867	52.8	7e-07	COG0174	Glutamine synthetase	E	Amino acid transport and metabolism ;	K01915|1|9e-89|324|ngr:NAEGRDRAFT_82922|glutamine synthetase [EC:6.3.1.2]	cellular_process metabolic_process	cell cell_part organelle	binding catalytic_activity
24	tr|A0A0D2LRG0|A0A0D2LRG0_9CHLO	LRG0	0.84	0.902|0.768	0.009	5|5	0.813|0.040	87.31	7e-51	gi|159477124|ref|XP_001696661.1|	S-Adenosylmethionine synthetase [Chlamydomonas reinhardtii]	87.31	3e-51	sp|A8HYU5|METK_CHLRE	S-adenosylmethionine synthase OS=Chlamydomonas reinhardtii GN=METM PE=3 SV=1	87.31	3e-49	O22350	O22350_CHLRE S-adenosylmethionine synthetase (Fragment) OS=Chlamydomonas reinhardtii GN=CHRSAMS PE=2 SV=1	NMA0663	149	2e-36	COG0192	S-adenosylmethionine synthetase	H	Coenzyme transport and metabolism ;	K00789|1|6e-38|153|dpp:DICPUDRAFT_51206|S-adenosylmethionine synthetase [EC:2.5.1.6]	cellular_process metabolic_process response_to_stimulus	cell cell_part membrane organelle	binding catalytic_activity
71	tr|A0A0D2LHC2|A0A0D2LHC2_9CHLO	LHC2	0.84	0.938|0.751	0.017	11|11	0.425|0.001	80.73	3e-44	gi|307105507|gb|EFN53756.1|	hypothetical protein CHLNCDRAFT_25481 [Chlorella variabilis]	63.64	2e-33	sp|P32069|TRPX_ARATH	Anthranilate synthase component I-2, chloroplastic OS=Arabidopsis thaliana GN=ASA2 PE=2 SV=1	80.73	4e-43	E1ZK76	E1ZK76_CHLVA Putative uncharacterized protein OS=Chlorella variabilis GN=CHLNCDRAFT_25481 PE=4 SV=1	CC1895	73.6	1e-13	COG0147	Anthranilate/para-aminobenzoate synthases component I	EH	Amino acid transport and metabolism ; Coenzyme transport and metabolism ;	K01657|1|3e-13|71.6|pif:PITG_01711|anthranilate synthase component I [EC:4.1.3.27]!K13950|2|2e-08|55.5|pti:PHATRDRAFT_bd1682|para-aminobenzoate synthetase [EC:2.6.1.85]	biological_regulation cellular_process metabolic_process multi-organism_process response_to_stimulus	cell cell_part macromolecular_complex organelle	catalytic_activity
269	tr|A0A0D2M383|A0A0D2M383_9CHLO	M383	0.84	0.962|0.723	0.029	4|4	0.906|0.049	72.3	1e-160	gi|302840509|ref|XP_002951810.1|	hypothetical protein VOLCADRAFT_109142 [Volvox carteri f. nagariensis]	65.59	8e-145	sp|A2Y3Q5|HEMH_ORYSI	Ferrochelatase-2, chloroplastic OS=Oryza sativa subsp. indica GN=HEMH PE=2 SV=2	72.3	1e-159	D8TZE5	D8TZE5_VOLCA Ferrochelatase OS=Volvox carteri GN=VOLCADRAFT_109142 PE=3 SV=1	AGl2129	140	6e-33	COG0276	Protoheme ferro-lyase (ferrochelatase)	H	Coenzyme transport and metabolism ;	K01772|1|2e-106|384|pti:PHATRDRAFT_45357|ferrochelatase [EC:4.99.1.1]	cellular_process metabolic_process response_to_stimulus	cell cell_part organelle	catalytic_activity
461	tr|A0A0D2N2H0|A0A0D2N2H0_9CHLO	N2H0	0.84	0.954|0.730	0.025	14|12	0.202|0.001	55.56	9e-66	gi|302852549|ref|XP_002957794.1|	hypothetical protein VOLCADRAFT_107813 [Volvox carteri f. nagariensis]	47.98	8e-51	sp|Q84PB7|THF1_ORYSJ	Protein THYLAKOID FORMATION1, chloroplastic OS=Oryza sativa subsp. japonica GN=THF1 PE=2 SV=1	55.56	9e-65	D8UGM0	D8UGM0_VOLCA Putative uncharacterized protein OS=Volvox carteri GN=VOLCADRAFT_107813 PE=4 SV=1	-	-	-	-	-	-	-	-	cellular_component_organization_or_biogenesis cellular_process metabolic_process single-organism_process	cell cell_part macromolecular_complex membrane membrane_part organelle organelle_part
863	tr|A0A0D2M5I7|A0A0D2M5I7_9CHLO	M5I7	0.84	0.856|0.827	0	24|24	0.001|0.004	84.77	5e-72	gi|168004349|ref|XP_001754874.1|	predicted protein [Physcomitrella patens subsp. patens]	82.12	4e-71	sp|P59224|RS132_ARATH	40S ribosomal protein S13-2 OS=Arabidopsis thaliana GN=RPS13B PE=2 SV=1	84.77	6e-71	A9RKW1	A9RKW1_PHYPA Predicted protein OS=Physcomitrella patens subsp. patens GN=PHYPADRAFT_109710 PE=3 SV=1	TVN1208	96.7	1e-20	COG0184	Ribosomal protein S15P/S13E	J	Translation, ribosomal structure and biogenesis ;	K02953|1|2e-66|248|pif:PITG_20264|small subunit ribosomal protein S13e	cellular_component_organization_or_biogenesis cellular_process developmental_process metabolic_process multicellular_organismal_process single-organism_process	cell cell_part macromolecular_complex membrane membrane-enclosed_lumen organelle organelle_part	structural_molecule_activity
370	tr|A0A0D2KAF1|A0A0D2KAF1_9CHLO	KAF1	0.85	0.745|0.959	0.023	6|8	0.004|0.732	88.09	3e-103	gi|159478879|ref|XP_001697528.1|	T-complex protein, epsilon subunit [Chlamydomonas reinhardtii]	74.48	5e-89	sp|P54411|TCPE2_AVESA	T-complex protein 1 subunit epsilon OS=Avena sativa PE=2 SV=1	88.09	3e-102	A8J7J2	A8J7J2_CHLRE T-complex protein, epsilon subunit OS=Chlamydomonas reinhardtii GN=CCT5 PE=3 SV=1	PAE2117	170	2e-42	COG0459	Chaperonin GroEL (HSP60 family)	O	Posttranslational modification, protein turnover, chaperones ;	K09497|1|3e-78|288|tps:THAPSDRAFT_23102|T-complex protein 1 subunit epsilon	cellular_process metabolic_process	cell cell_part membrane	binding
554	tr|A0A0D2LK91|A0A0D2LK91_9CHLO	LK91	0.85	0.814|0.883	0.002	6|7	0.041|0.130	68.12	1e-52	gi|159483697|ref|XP_001699897.1|	hypothetical protein CHLREDRAFT_112211 [Chlamydomonas reinhardtii]	45.79	1e-18	sp|Q9HLX5|SYH_THEAC	Histidine--tRNA ligase OS=Thermoplasma acidophilum (strain ATCC 25905 / DSM 1728 / JCM 9062 / NBRC 15155 / AMRC-C165) GN=hisS PE=1 SV=1	68.12	1e-51	A8I2Y4	A8I2Y4_CHLRE Predicted protein (Fragment) OS=Chlamydomonas reinhardtii GN=CHLREDRAFT_112211 PE=3 SV=1	NMA1065	77	2e-14	COG0124	Histidyl-tRNA synthetase	J	Translation, ribosomal structure and biogenesis ;	K01892|1|1e-36|150|tcr:507019.40|histidyl-tRNA synthetase [EC:6.1.1.21]	-	-	-
597	tr|A0A0D2KCW6|A0A0D2KCW6_9CHLO	KCW6	0.85	0.761|0.944	0.017	5|6	0.016|0.834	76.15	5e-56	gi|302848551|ref|XP_002955807.1|	pyruvate phosphate dikinase [Volvox carteri f. nagariensis]	67.94	1e-46	sp|Q6AVA8|PPDK1_ORYSJ	Pyruvate, phosphate dikinase 1, chloroplastic OS=Oryza sativa subsp. japonica GN=PPDK1 PE=1 SV=1	76.15	7e-55	D8UAX2	D8UAX2_VOLCA Pyruvate phosphate dikinase OS=Volvox carteri GN=VOLCADRAFT_66258 PE=4 SV=1	SP1176	64.3	6e-11	COG1080	Phosphoenolpyruvate-protein kinase (PTS system EI component in bacteria)	G	Carbohydrate transport and metabolism ;	K01006|1|5e-54|207|pif:PITG_03724|pyruvate,orthophosphate dikinase [EC:2.7.9.1]	cellular_process metabolic_process response_to_stimulus	cell cell_part organelle organelle_part	binding catalytic_activity
1111	tr|A0A0D2MVJ1|A0A0D2MVJ1_9CHLO	MVJ1	0.85	0.924|0.767	0.012	49|50	0.080|0.001	94.43	0	gi|159482014|ref|XP_001699068.1|	actin [Chlamydomonas reinhardtii]	94.43	0	sp|P53498|ACT_CHLRE	Actin OS=Chlamydomonas reinhardtii PE=2 SV=1	94.43	0	A8JAV1	A8JAV1_CHLRE Actin OS=Chlamydomonas reinhardtii GN=IDA5 PE=3 SV=1	SPAC664.02c	51.6	2e-06	COG5277	Actin and related proteins	Z	Cytoskeleton ;	K05692|1|0.0|703|dpp:DICPUDRAFT_48914|actin beta/gamma 1!K10355|2|0.0|703|ddi:DDB_G0275023|actin, other eukaryote	cellular_component_organization_or_biogenesis cellular_process developmental_process growth multicellular_organismal_process response_to_stimulus single-organism_process	cell cell_part membrane organelle	binding
1256	tr|A0A0D2NQ74|A0A0D2NQ74_9CHLO	NQ74	0.85	0.939|0.767	0.015	6|6	0.501|0.024	50.34	3e-27	gi|302834904|ref|XP_002949014.1|	hypothetical protein VOLCADRAFT_80411 [Volvox carteri f. nagariensis]	43.48	1e-24	sp|Q76E23|IF4G_ARATH	-	50.34	3e-26	D8TR80	D8TR80_VOLCA Putative uncharacterized protein (Fragment) OS=Volvox carteri GN=VOLCADRAFT_80411 PE=4 SV=1	-	-	-	-	-	-	-	K03260|1|5e-14|78.6|tps:THAPSDRAFT_264322|translation initiation factor 4G	-	-	-
1264	tr|A0A0D2L8N9|A0A0D2L8N9_9CHLO	L8N9	0.85	0.771|0.937	0.014	11|11	0.030|0.454	88.74	0	gi|302829957|ref|XP_002946545.1|	hypothetical protein VOLCADRAFT_79082 [Volvox carteri f. nagariensis]	80.59	0	sp|Q9DE27|RUVB2_XENLA	RuvB-like 2 OS=Xenopus laevis GN=ruvbl2 PE=2 SV=1	88.74	0	D8TJ41	D8TJ41_VOLCA Putative uncharacterized protein OS=Volvox carteri GN=VOLCADRAFT_79082 PE=4 SV=1	ECU09g1390	293	6e-79	COG1224	DNA helicase TIP49, TBP-interacting protein	K	Transcription ;	K11338|1|0.0|642|tet:TTHERM_00046920|RuvB-like protein 2 [EC:3.6.4.12]	cellular_process metabolic_process	cell cell_part membrane-enclosed_lumen organelle organelle_part	binding catalytic_activity
228	tr|A0A0D2KRW0|A0A0D2KRW0_9CHLO	KRW0	0.86	0.887|0.833	0.001	9|9	0.205|0.019	52.58	9e-80	gi|159468702|ref|XP_001692513.1|	predicted protein [Chlamydomonas reinhardtii]	46.95	1e-61	sp|Q8GYC7|PGL1B_ARATH	PGR5-like protein 1B, chloroplastic OS=Arabidopsis thaliana GN=PGRL1B PE=1 SV=1	52.58	9e-79	A8ITK6	A8ITK6_CHLRE Predicted protein OS=Chlamydomonas reinhardtii GN=TEF3 PE=4 SV=1	-	-	-	-	-	-	-	-	cellular_process metabolic_process	cell cell_part membrane organelle organelle_part
626	tr|A0A0D2MCL6|A0A0D2MCL6_9CHLO	MCL6	0.86	0.893|0.818	0.003	13|11	0.313|0.009	94.12	2e-69	gi|159465565|ref|XP_001690993.1|	ribosomal protein S23, component of cytosolic 80S ribosome and 40S small subunit [Chlamydomonas reinhardtii]	90.44	3e-67	sp|Q9M5Z9|RS23_EUPES	40S ribosomal protein S23 OS=Euphorbia esula GN=RPS23 PE=2 SV=1	94.12	2e-68	D8TNE7	D8TNE7_VOLCA Putative uncharacterized protein OS=Volvox carteri GN=VOLCADRAFT_79846 PE=3 SV=1	aq_1834	57	9e-09	COG0048	Ribosomal protein S12	J	Translation, ribosomal structure and biogenesis ;	K02973|1|3e-58|220|pfa:PFC0290w|small subunit ribosomal protein S23e	cellular_process metabolic_process	cell cell_part macromolecular_complex membrane-enclosed_lumen organelle organelle_part	structural_molecule_activity
633	tr|A0A0D2LLZ7|A0A0D2LLZ7_9CHLO	LLZ7	0.86	0.741|0.975	0.027	4|5	0.024|0.880	71.82	4e-70	gi|302843403|ref|XP_002953243.1|	hypothetical protein VOLCADRAFT_93987 [Volvox carteri f. nagariensis]	65.19	3e-62	sp|O81884|GALDH_ARATH	-	71.82	4e-69	D8U3L8	D8U3L8_VOLCA Putative uncharacterized protein OS=Volvox carteri GN=VOLCADRAFT_93987 PE=4 SV=1	SMb20500	77	2e-14	COG0667	Predicted oxidoreductases (related to aryl-alcohol dehydrogenases)	C	Energy production and conversion ;	K05275|1|1e-17|87.0|tet:TTHERM_01311290|pyridoxine 4-dehydrogenase [EC:1.1.1.65]!K05882|5|9e-17|84.0|tet:TTHERM_00962040|aryl-alcohol dehydrogenase (NADP+) [EC:1.1.1.91]	cellular_process metabolic_process		binding catalytic_activity
722	tr|A0A0D2LSC4|A0A0D2LSC4_9CHLO	LSC4	0.86	0.801|0.928	0.008	23|22	0.001|0.001	70.83	2e-116	gi|159471742|ref|XP_001694015.1|	starch phosphorylase [Chlamydomonas reinhardtii]	49.04	9e-73	sp|Q00766|PHS1_DICDI	Glycogen phosphorylase 1 OS=Dictyostelium discoideum GN=glpV PE=1 SV=3	70.83	3e-115	A8IYK1	A8IYK1_CHLRE Phosphorylase OS=Chlamydomonas reinhardtii GN=PHOB PE=3 SV=1	Cgl1277	192	6e-49	COG0058	Glucan phosphorylase	G	Carbohydrate transport and metabolism ;	K00688|1|2e-77|287|cho:Chro.60284|starch phosphorylase [EC:2.4.1.1]			catalytic_activity
536	tr|A0A0D2NDQ8|A0A0D2NDQ8_9CHLO	NDQ8	0.87	0.791|0.955	0.013	5|5	0.024|0.777	52.57	2e-44	gi|159486847|ref|XP_001701448.1|	predicted protein [Chlamydomonas reinhardtii]	-	-	-	-	52.57	2e-43	A8JF93	A8JF93_CHLRE Predicted protein (Fragment) OS=Chlamydomonas reinhardtii GN=CHLREDRAFT_194454 PE=3 SV=1	-	-	-	-	-	-	-	-			catalytic_activity
887	tr|A0A0D2MQE8|A0A0D2MQE8_9CHLO	MQE8	0.87	0.807|0.934	0.008	16|15	0.013|0.424	75.82	5e-37	gi|159480596|ref|XP_001698368.1|	ribosomal protein S24, component of cytosolic 80S ribosome and 40S small subunit [Chlamydomonas reinhardtii]	69.23	7e-34	sp|Q8LC83|RS242_ARATH	40S ribosomal protein S24-2 OS=Arabidopsis thaliana GN=RPS24B PE=2 SV=2	75.82	5e-36	A8I0I1	A8I0I1_CHLRE 40S ribosomal protein S24 OS=Chlamydomonas reinhardtii GN=RPS24 PE=3 SV=1	PAB3419	49.3	5e-06	COG2004	Ribosomal protein S24E	J	Translation, ribosomal structure and biogenesis ;	K02974|1|3e-31|132|ddi:DDB_G0275473|small subunit ribosomal protein S24e	cellular_process metabolic_process	cell cell_part macromolecular_complex membrane membrane-enclosed_lumen organelle organelle_part	binding structural_molecule_activity
1193	tr|A0A0D2KHI7|A0A0D2KHI7_9CHLO	KHI7	0.87	0.803|0.941	0.01	33|33	0.002|0.489	63.31	6e-56	gi|159474652|ref|XP_001695439.1|	pyruvate kinase [Chlamydomonas reinhardtii]	41.42	7e-25	sp|P22200|KPYC_SOLTU	Pyruvate kinase, cytosolic isozyme OS=Solanum tuberosum PE=2 SV=1	63.31	6e-55	A8J214	A8J214_CHLRE Pyruvate kinase OS=Chlamydomonas reinhardtii GN=PYK2 PE=3 SV=1	all2564	82.4	1e-15	COG0469	Pyruvate kinase	G	Carbohydrate transport and metabolism ;	K00873|1|5e-21|99.8|pcb:PC000611.02.0|pyruvate kinase [EC:2.7.1.40]	cellular_process metabolic_process		binding catalytic_activity
1289	tr|A0A0D2MRK2|A0A0D2MRK2_9CHLO	MRK2	0.87	0.830|0.903	0.003	103|103	0.001|0.001	81.36	6e-162	gi|302830724|ref|XP_002946928.1|	sedoheptulose-1,7-biphosphatase [Volvox carteri f. nagariensis]	77.55	2e-157	sp|P46284|S17P_CHLRE	Sedoheptulose-1,7-bisphosphatase, chloroplastic OS=Chlamydomonas reinhardtii GN=CSBP PE=2 SV=1	81.36	6e-161	D8TJY9	D8TJY9_VOLCA Sedoheptulose-1,7-biphosphatase OS=Volvox carteri GN=sbpA PE=3 SV=1	HI1645	72	3e-12	COG0158	Fructose-1,6-bisphosphatase	G	Carbohydrate transport and metabolism ;	K01100|1|3e-61|234|tps:THAPSDRAFT_270391|sedoheptulose-bisphosphatase [EC:3.1.3.37]	cellular_process metabolic_process multi-organism_process response_to_stimulus	cell cell_part extracellular_region organelle organelle_part	binding catalytic_activity
91	tr|A0A0D2M9A8|A0A0D2M9A8_9CHLO	M9A8	0.88	0.955|0.813	0.01	15|14	0.663|0.019	56.33	0	gi|302841934|ref|XP_002952511.1|	ABC transporter [Volvox carteri f. nagariensis]	30.41	2e-105	sp|Q5F364|MRP1_CHICK	Multidrug resistance-associated protein 1 OS=Gallus gallus GN=ABCC1 PE=2 SV=1	56.33	0	D8U1K8	D8U1K8_VOLCA ABC transporter OS=Volvox carteri GN=mrp1 PE=3 SV=1	BS_ygaD	110	2e-23	COG1132	ABC-type multidrug transport system, ATPase and permease components	V	Defense mechanisms ;	K05673|1|1e-79|296|pti:PHATRDRAFT_9180|ATP-binding cassette, subfamily C (CFTR/MRP), member 4!K05665|4|5e-77|288|pti:PHATRDRAFT_18197|ATP-binding cassette, subfamily C (CFTR/MRP), member 1			catalytic_activity
184	tr|A0A0D2ME18|A0A0D2ME18_9CHLO	ME18	0.88	0.941|0.811	0.008	7|7	0.532|0.040	81.25	4e-89	gi|6094085|sp|O22608.1|RL5_DUNSA	RecName: Full=60S ribosomal protein L5	81.25	1e-89	sp|O22608|RL5_DUNSA	60S ribosomal protein L5 OS=Dunaliella salina GN=RPL5 PE=2 SV=1	82.16	3e-87	D8TTR2	D8TTR2_VOLCA Component of cytosolic 80S ribosome and 60S large subunit OS=Volvox carteri GN=rpl5 PE=3 SV=1	Ta1252m	60.8	1e-09	COG0256	Ribosomal protein L18	J	Translation, ribosomal structure and biogenesis ;	K02932|1|7e-67|250|pif:PITG_20188|large subunit ribosomal protein L5e	cellular_process developmental_process metabolic_process multicellular_organismal_process single-organism_process	cell cell_part macromolecular_complex membrane membrane-enclosed_lumen organelle organelle_part	binding structural_molecule_activity
245	tr|A0A0D2LQR8|A0A0D2LQR8_9CHLO	LQR8	0.88	0.829|0.932	0.005	93|97	0.001|0.072	78.34	3e-68	gi|307109400|gb|EFN57638.1|	hypothetical protein CHLNCDRAFT_59621 [Chlorella variabilis]	68.99	2e-56	sp|P49210|RL9_ORYSJ	60S ribosomal protein L9 OS=Oryza sativa subsp. japonica GN=RPL9 PE=2 SV=3	78.34	3e-67	E1Z8N4	E1Z8N4_CHLVA Putative uncharacterized protein OS=Chlorella variabilis GN=CHLNCDRAFT_59621 PE=4 SV=1	Ta1255	73.9	3e-13	COG0097	Ribosomal protein L6P/L9E	J	Translation, ribosomal structure and biogenesis ;	K02940|1|4e-52|202|bbo:BBOV_IV006070|large subunit ribosomal protein L9e	cellular_process developmental_process metabolic_process multicellular_organismal_process single-organism_process	cell cell_part macromolecular_complex membrane membrane-enclosed_lumen organelle organelle_part	binding structural_molecule_activity
1071	tr|A0A0D2LXF2|A0A0D2LXF2_9CHLO	LXF2	0.88	0.978|0.783	0.019	22|23	0.646|0.001	83.33	9e-56	gi|83271027|gb|ABC00187.1|	chloroplast glyceraldehyde-3-phosphate dehydrogenase [Dunaliella viridis]	81.45	4e-55	sp|P50362|G3PA_CHLRE	Glyceraldehyde-3-phosphate dehydrogenase A, chloroplastic OS=Chlamydomonas reinhardtii GN=GAPA PE=1 SV=1	83.33	8e-55	Q1HVA0	Q1HVA0_9CHLO Chloroplast glyceraldehyde-3-phosphate dehydrogenase OS=Dunaliella viridis GN=GapA2 PE=2 SV=1	gapA	102	3e-22	COG0057	Glyceraldehyde-3-phosphate dehydrogenase/erythrose-4-phosphate dehydrogenase	G	Carbohydrate transport and metabolism ;	K00134|1|8e-23|103|tbr:Tb10.6k15.3850|glyceraldehyde 3-phosphate dehydrogenase [EC:1.2.1.12]	cellular_process metabolic_process response_to_stimulus	cell cell_part extracellular_region membrane organelle organelle_part	binding catalytic_activity
1164	tr|A0A0D2MYU4|A0A0D2MYU4_9CHLO	MYU4	0.88	0.993|0.774	0.024	9|8	0.952|0.002	76.67	1e-58	gi|159487501|ref|XP_001701761.1|	plastid ribosomal protein L1 [Chlamydomonas reinhardtii]	60.96	1e-41	sp|Q9LY66|RK1_ARATH	50S ribosomal protein L1, chloroplastic OS=Arabidopsis thaliana GN=RPL1 PE=1 SV=1	76.67	1e-57	A8I8Z4	A8I8Z4_CHLRE Plastid ribosomal protein L1 OS=Chlamydomonas reinhardtii GN=PRPL1 PE=3 SV=1	SA0496	148	9e-36	COG0081	Ribosomal protein L1	J	Translation, ribosomal structure and biogenesis ;	K02863|1|4e-21|99.0|ptm:GSPATT00033552001|large subunit ribosomal protein L1	cellular_process metabolic_process	cell cell_part macromolecular_complex membrane organelle organelle_part	binding structural_molecule_activity
1238	tr|A0A0D2MUX8|A0A0D2MUX8_9CHLO	MUX8	0.88	0.793|0.966	0.015	13|13	0.037|0.802	76.89	6e-95	gi|302830135|ref|XP_002946634.1|	component of cytosolic 80S ribosome and 40S small subunit [Volvox carteri f. nagariensis]	71.68	4e-87	sp|Q9ZUT9|RS51_ARATH	40S ribosomal protein S5-1 OS=Arabidopsis thaliana GN=RPS5A PE=1 SV=1	76.89	6e-94	D8TJL0	D8TJL0_VOLCA Component of cytosolic 80S ribosome and 40S small subunit OS=Volvox carteri GN=rps5 PE=3 SV=1	MG088	52.8	6e-07	COG0049	Ribosomal protein S7	J	Translation, ribosomal structure and biogenesis ;	K02989|1|8e-82|300|tgo:TGME49_042330|small subunit ribosomal protein S5e	cellular_process metabolic_process	cell cell_part macromolecular_complex membrane organelle organelle_part	binding structural_molecule_activity
50	tr|A0A0D2M3W9|A0A0D2M3W9_9CHLO	M3W9	0.89	0.811|0.967	0.012	6|6	0.017|0.815	73.5	1e-79	gi|159482948|ref|XP_001699527.1|	flagellar associated protein [Chlamydomonas reinhardtii]	55.81	1e-50	sp|Q8T6B7|ABCF2_DICDI	ABC transporter F family member 2 OS=Dictyostelium discoideum GN=abcF2 PE=3 SV=1	73.5	1e-78	A8JC09	A8JC09_CHLRE Flagellar associated protein OS=Chlamydomonas reinhardtii GN=FAP151 PE=3 SV=1	ECs4203	85.9	6e-17	COG0488	ATPase components of ABC transporters with duplicated ATPase domains	R	General function prediction only ;	K06185|1|2e-51|199|ddi:DDB_G0284047|ATP-binding cassette, subfamily F, member 2	cellular_process metabolic_process		binding catalytic_activity
710	tr|A0A0D2MEQ3|A0A0D2MEQ3_9CHLO	MEQ3	0.89	0.965|0.805	0.013	6|6	0.851|0.040	83.12	3e-70	gi|302830444|ref|XP_002946788.1|	hypothetical protein VOLCADRAFT_79385 [Volvox carteri f. nagariensis]	66.88	3e-55	sp|Q949M2|FABG4_BRANA	3-oxoacyl-[acyl-carrier-protein] reductase 4 (Fragment) OS=Brassica napus GN=bkr4 PE=2 SV=1	83.12	4e-69	D8TK78	D8TK78_VOLCA Putative uncharacterized protein OS=Volvox carteri GN=VOLCADRAFT_79385 PE=3 SV=1	SPy1749	155	3e-38	COG1028	Dehydrogenases with different specificities (related to short-chain alcohol dehydrogenases)	IQR	Lipid transport and metabolism ; Secondary metabolites biosynthesis, transport and catabolism ; General function prediction only ;	K00059|1|2e-52|202|pti:PHATRDRAFT_13073|3-oxoacyl-[acyl-carrier protein] reductase [EC:1.1.1.100]	cellular_process metabolic_process	cell cell_part organelle organelle_part	binding catalytic_activity
1110	tr|A0A0D2NPZ9|A0A0D2NPZ9_9CHLO	NPZ9	0.89	0.995|0.784	0.022	10|10	0.960|0.001	65.93	7e-24	gi|307111240|gb|EFN59475.1|	hypothetical protein CHLNCDRAFT_33905 [Chlorella variabilis]	56.99	2e-18	sp|Q3AHT4|AMPA_SYNSC	Probable cytosol aminopeptidase OS=Synechococcus sp. (strain CC9605) GN=pepA PE=3 SV=1	65.93	7e-23	E1Z575	E1Z575_CHLVA Putative uncharacterized protein OS=Chlorella variabilis GN=CHLNCDRAFT_33905 PE=4 SV=1	ML0864	66.6	6e-11	COG0260	Leucyl aminopeptidase	E	Amino acid transport and metabolism ;	K01255|1|2e-15|81.3|cho:Chro.50116|leucyl aminopeptidase [EC:3.4.11.1]	metabolic_process	cell cell_part organelle	binding catalytic_activity

## Sheet: 60 g L-1 VS control
Data S3: Different expression proteins in Monoraphidium dybowskii LB50 under different NaCl concentration stress
Up-regulation of DEPs of 60 g L-1 NaCl
No.	Protein_ID	Protein_Abbreviation	Mean_Ratio_60 g L-1-VS-Control	Ratio_60 g L-1-VS-Control	SD_60 g L-1-VS-Control	Quant_Num_60 g L-1-VS-Control	Qvalue_60 g L-1-VS-Control	NCBInr Identity	NCBInr E-value	NCBInr Accession	NCBInr Description	Swissprot Identity	Swissprot E-value	Swissprot Accession	Swissprot Description	Tremble Identity	Tremble E-value	Tremble Accession	Tremble Description	Protein_or_Domain	COG Score	COG E-value	COG ID	COG Function-Description	COG Code	COG Function-Categories	KEGG(ko_id|rank|evalue|score|identity|ko_definition)	GO Biological_Process	GO Cellular_Component	GO Molecular_Function
123	tr|A0A0D2MV72|A0A0D2MV72_9CHLO	MV72	1.15	1.211|1.088	0.008	15|14	0.005|0.401	79.26	4e-51	gi|302847638|ref|XP_002955353.1|	component of cytosolic 80S ribosome and 60S large subunit [Volvox carteri f. nagariensis]	70.99	6e-44	sp|P34091|RL6_MESCR	60S ribosomal protein L6 OS=Mesembryanthemum crystallinum GN=RPL6 PE=2 SV=1	79.26	3e-50	D8U9J6	D8U9J6_VOLCA Component of cytosolic 80S ribosome and 60S large subunit OS=Volvox carteri GN=rpl6 PE=4 SV=1	ECU08g1780	67.4	1e-11	COG2163	Ribosomal protein L14E/L6E/L27E	J	Translation, ribosomal structure and biogenesis ;	K02934|1|2e-33|139|mbr:MONBRDRAFT_19213|large subunit ribosomal protein L6e	cellular_process metabolic_process	cell cell_part macromolecular_complex membrane membrane-enclosed_lumen organelle organelle_part	structural_molecule_activity
614	tr|A0A0D2KYR0|A0A0D2KYR0_9CHLO	KYR0	1.15	1.281|1.026	0.033	16|17	0.016|0.939	85.09	9e-115	gi|302828426|ref|XP_002945780.1|	iron-sulfur subunit of mitochondrial succinate dehydrogenase [Volvox carteri f. nagariensis]	69.64	2e-92	sp|A5PL98|DHSB_DANRE	Succinate dehydrogenase [ubiquinone] iron-sulfur subunit, mitochondrial OS=Danio rerio GN=sdhb PE=2 SV=1	85.09	9e-114	D8THU1	D8THU1_VOLCA Iron-sulfur subunit of mitochondrial succinate dehydrogenase OS=Volvox carteri GN=sdh2 PE=4 SV=1	VC2088	237	1e-62	COG0479	Succinate dehydrogenase/fumarate reductase, Fe-S protein subunit	C	Energy production and conversion ;	K00235|1|1e-87|320|mbr:MONBRDRAFT_33413|succinate dehydrogenase (ubiquinone) iron-sulfur subunit [EC:1.3.5.1]	cellular_process metabolic_process	cell cell_part organelle	binding catalytic_activity electron_carrier_activity
887	tr|A0A0D2MQE8|A0A0D2MQE8_9CHLO	MQE8	1.16	1.055|1.274	0.024	18|17	0.611|0.019	75.82	5e-37	gi|159480596|ref|XP_001698368.1|	ribosomal protein S24, component of cytosolic 80S ribosome and 40S small subunit [Chlamydomonas reinhardtii]	69.23	7e-34	sp|Q8LC83|RS242_ARATH	40S ribosomal protein S24-2 OS=Arabidopsis thaliana GN=RPS24B PE=2 SV=2	75.82	5e-36	A8I0I1	A8I0I1_CHLRE 40S ribosomal protein S24 OS=Chlamydomonas reinhardtii GN=RPS24 PE=3 SV=1	PAB3419	49.3	5e-06	COG2004	Ribosomal protein S24E	J	Translation, ribosomal structure and biogenesis ;	K02974|1|3e-31|132|ddi:DDB_G0275473|small subunit ribosomal protein S24e	cellular_process metabolic_process	cell cell_part macromolecular_complex membrane membrane-enclosed_lumen organelle organelle_part	binding structural_molecule_activity
1107	tr|A0A0D2JIX1|A0A0D2JIX1_9CHLO	JIX1	1.17	1.302|1.041	0.034	41|42	0.001|0.737	85.24	8e-161	gi|302847054|ref|XP_002955062.1|	3-Isopropylmalate dehydrogenase [Volvox carteri f. nagariensis]	64.33	1e-119	sp|Q5MZ40|LEU3_SYNP6	3-isopropylmalate dehydrogenase OS=Synechococcus sp. (strain ATCC 27144 / PCC 6301 / SAUG 1402/1) GN=leuB PE=3 SV=2	85.24	9e-160	D8U8V9	D8U8V9_VOLCA 3-isopropylmalate dehydrogenase OS=Volvox carteri GN=VOLCADRAFT_106647 PE=3 SV=1	TM0556	352	6e-97	COG0473	Isocitrate/isopropylmalate dehydrogenase	CE	Energy production and conversion ; Amino acid transport and metabolism ;	K05824|1|1e-33|141|ngr:NAEGRDRAFT_79802|homoisocitrate dehydrogenase [EC:1.1.1.87]!K00031|2|3e-31|133|mbr:MONBRDRAFT_31232|isocitrate dehydrogenase [EC:1.1.1.42]!K00030|3|1e-30|132|tet:TTHERM_00723390|isocitrate dehydrogenase (NAD+) [EC:1.1.1.41]	cellular_process metabolic_process response_to_stimulus	cell cell_part organelle organelle_part	binding catalytic_activity
442	tr|A0A0D2M5L1|A0A0D2M5L1_9CHLO	M5L1	1.2	1.037|1.364	0.053	19|19	0.717|0.001	58.29	4e-116	gi|302847311|ref|XP_002955190.1|	plastid/chloroplast ribosomal protein S1 [Volvox carteri f. nagariensis]	46.32	7e-65	sp|P29344|RR1_SPIOL	30S ribosomal protein S1, chloroplastic OS=Spinacia oleracea GN=RPS1 PE=1 SV=1	58.29	4e-115	D8U986	D8U986_VOLCA Plastid/chloroplast ribosomal protein S1 OS=Volvox carteri GN=prpS1 PE=4 SV=1	HI1220	97.8	3e-20	COG0539	Ribosomal protein S1	J	Translation, ribosomal structure and biogenesis ;	-		cell cell_part organelle
677	tr|A0A0D2N9E6|A0A0D2N9E6_9CHLO	N9E6	1.2	1.130|1.260	0.008	78|73	0.018|0.001	73.93	5e-143	gi|384248094|gb|EIE21579.1|	N-acetyl-gamma-glutamyl-phosphate reductase [Coccomyxa subellipsoidea C-169]	63.41	2e-123	sp|Q93Z70|ARGC_ARATH	Probable N-acetyl-gamma-glutamyl-phosphate reductase, chloroplastic OS=Arabidopsis thaliana GN=At2g19940 PE=1 SV=2	73.93	5e-142	I0YT60	I0YT60_9CHLO N-acetyl-gamma-glutamyl-phosphate reductase OS=Coccomyxa subellipsoidea C-169 GN=COCSUDRAFT_33707 PE=4 SV=1	PH1720	211	1e-54	COG0002	Acetylglutamate semialdehyde dehydrogenase	E	Amino acid transport and metabolism ;	K12659|1|8e-28|122|ddi:DDB_G0286257|N-acetyl-gamma-glutamyl-phosphate reductase / acetylglutamate kinase [EC:1.2.1.38 2.7.2.8]!K00145|3|5e-23|106|tps:THAPSDRAFT_21290|N-acetyl-gamma-glutamyl-phosphate reductase [EC:1.2.1.38]	cellular_process metabolic_process response_to_stimulus	cell cell_part membrane membrane-enclosed_lumen organelle organelle_part	binding catalytic_activity
1145	tr|A0A0D2MMI2|A0A0D2MMI2_9CHLO	MMI2	1.2	1.281|1.122	0.013	212|211	0.001|0.828	85.6	0	gi|159490505|ref|XP_001703215.1|	elongation factor 2 [Chlamydomonas reinhardtii]	82.37	0	sp|P28996|EF2_PARKE	Elongation factor 2 OS=Parachlorella kessleri PE=2 SV=1	85.6	0	A8JHX9	A8JHX9_CHLRE Elongation factor 2 OS=Chlamydomonas reinhardtii GN=EFG2 PE=4 SV=1	MA1257	241	5e-63	COG0480	Translation elongation factors (GTPases)	J	Translation, ribosomal structure and biogenesis ;	K03234|1|0.0|981|mbr:MONBRDRAFT_11373|elongation factor 2	cellular_process metabolic_process response_to_stimulus	cell cell_part membrane membrane-enclosed_lumen organelle organelle_part	binding catalytic_activity
1218	tr|A0A0D2MAI3|A0A0D2MAI3_9CHLO	MAI3	1.22	1.165|1.277	0.006	10|11	0.138|0.023	61.49	3e-51	gi|159470481|ref|XP_001693388.1|	thylakoid lumen protein [Chlamydomonas reinhardtii]	36.26	3e-10	sp|P82658|TL19_ARATH	Thylakoid lumenal 19 kDa protein, chloroplastic OS=Arabidopsis thaliana GN=At3g63540 PE=1 SV=2	61.49	3e-50	A8IXV0	A8IXV0_CHLRE Thylakoid lumen protein OS=Chlamydomonas reinhardtii GN=CHLREDRAFT_205649 PE=4 SV=1	-	-	-	-	-	-	-	-	cellular_process metabolic_process	cell cell_part macromolecular_complex membrane membrane_part	binding
529	tr|A0A0D2J4G9|A0A0D2J4G9_9CHLO	J4G9	1.23	1.192|1.268	0.003	41|41	0.001|0.001	74.51	0	gi|159490048|ref|XP_001703001.1|	ferredoxin-dependent glutamate synthase [Chlamydomonas reinhardtii]	59.03	0	sp|Q43155|GLTB_SPIOL	Ferredoxin-dependent glutamate synthase, chloroplastic OS=Spinacia oleracea PE=1 SV=3	74.51	0	A8JHB4	A8JHB4_CHLRE Ferredoxin-dependent glutamate synthase OS=Chlamydomonas reinhardtii GN=GSF1 PE=4 SV=1	ECs4091_2	436	5e-122	COG0069	Glutamate synthase domain 2	E	Amino acid transport and metabolism ;	K00284|1|0.0|678|tps:THAPSDRAFT_269900|glutamate synthase (ferredoxin) [EC:1.4.7.1]!K00264|3|8e-132|469|pif:PITG_12037|glutamate synthase (NADPH/NADH) [EC:1.4.1.13 1.4.1.14]	biological_regulation cellular_process metabolic_process regulation_of_biological_process response_to_stimulus	cell cell_part extracellular_region membrane organelle organelle_part	catalytic_activity
149	tr|A0A0D2K5I6|A0A0D2K5I6_9CHLO	K5I6	1.24	1.225|1.259	0.001	69|71	0.002|0.029	78.72	0	gi|302829647|ref|XP_002946390.1|	hypothetical protein VOLCADRAFT_79099 [Volvox carteri f. nagariensis]	72.83	0	sp|Q9C522|ACLB1_ARATH	ATP-citrate synthase beta chain protein 1 OS=Arabidopsis thaliana GN=ACLB-1 PE=2 SV=1	78.72	0	D8TJ56	D8TJ56_VOLCA Putative uncharacterized protein OS=Volvox carteri GN=VOLCADRAFT_79099 PE=4 SV=1	ZsucD	93.2	1e-18	COG0074	Succinyl-CoA synthetase, alpha subunit	C	Energy production and conversion ;	K01648|1|0.0|797|dpp:DICPUDRAFT_91676|ATP citrate (pro-S)-lyase [EC:2.3.3.8]	cellular_process metabolic_process	cell cell_part macromolecular_complex membrane	binding catalytic_activity
843	tr|A0A0D2KA03|A0A0D2KA03_9CHLO	KA03	1.24	1.417|1.065	0.062	26|30	0.001|0.802	78.92	8e-71	gi|302843918|ref|XP_002953500.1|	component of cytosolic 80S ribosome and 60S large subunit [Volvox carteri f. nagariensis]	73.94	1e-68	sp|Q9FF52|RL123_ARATH	60S ribosomal protein L12-3 OS=Arabidopsis thaliana GN=RPL12C PE=2 SV=1	78.92	8e-70	D8U4B4	D8U4B4_VOLCA Component of cytosolic 80S ribosome and 60S large subunit OS=Volvox carteri GN=rpl12 PE=3 SV=1	APE2174	54.7	7e-08	COG0080	Ribosomal protein L11	J	Translation, ribosomal structure and biogenesis ;	K02870|1|3e-62|234|mbr:MONBRDRAFT_37505|large subunit ribosomal protein L12e	cellular_process metabolic_process response_to_stimulus	cell cell_part macromolecular_complex membrane membrane-enclosed_lumen organelle organelle_part	binding structural_molecule_activity
133	tr|A0A0D2MXG8|A0A0D2MXG8_9CHLO	MXG8	1.26	1.454|1.067	0.075	23|22	0.001|0.320	80.75	8e-80	gi|302828240|ref|XP_002945687.1|	hypothetical protein VOLCADRAFT_78664 [Volvox carteri f. nagariensis]	75.81	3e-75	sp|Q9SA52|CP41B_ARATH	Chloroplast stem-loop binding protein of 41 kDa b, chloroplastic OS=Arabidopsis thaliana GN=CSP41B PE=1 SV=1	80.75	7e-79	D8THB7	D8THB7_VOLCA Putative uncharacterized protein OS=Volvox carteri GN=VOLCADRAFT_78664 PE=4 SV=1	TM0509	48.1	8e-06	COG0451	Nucleoside-diphosphate-sugar epimerases	MG	Cell wall/membrane/envelope biogenesis ; Carbohydrate transport and metabolism ;	-	cellular_component_organization_or_biogenesis cellular_process metabolic_process multi-organism_process response_to_stimulus rhythmic_process single-organism_process	cell cell_part extracellular_region macromolecular_complex membrane organelle organelle_part	binding catalytic_activity
247	tr|A0A0D2LQZ4|A0A0D2LQZ4_9CHLO	LQZ4	1.26	1.418|1.101	0.05	8|8	0.021|0.756	37.38	1e-15	gi|384250051|gb|EIE23531.1|	voltage-dependent anion-selective channel protein [Coccomyxa subellipsoidea C-169]	40	7e-10	sp|Q9SMX3|VDAC3_ARATH	Mitochondrial outer membrane protein porin 3 OS=Arabidopsis thaliana GN=VDAC3 PE=1 SV=3	37.38	1e-14	I0YYR2	I0YYR2_9CHLO Voltage-dependent anion-selective channel protein OS=Coccomyxa subellipsoidea C-169 GN=COCSUDRAFT_28895 PE=4 SV=1	-	-	-	-	-	-	-	-	biological_regulation cellular_process developmental_process establishment_of_localization localization metabolic_process multi-organism_process multicellular_organismal_process regulation_of_biological_process response_to_stimulus single-organism_process	cell cell_part membrane membrane-enclosed_lumen organelle organelle_part	transporter_activity
350	tr|A0A0D2N2P4|A0A0D2N2P4_9CHLO	N2P4	1.26	1.321|1.202	0.007	235|248	0.001|0.660	92.55	4e-135	gi|384247670|gb|EIE21156.1|	14-3-3 protein [Coccomyxa subellipsoidea C-169]	90.59	5e-132	sp|P52908|1433_CHLRE	14-3-3-like protein OS=Chlamydomonas reinhardtii PE=2 SV=1	92.55	4e-134	I0YRY7	I0YRY7_9CHLO 14-3-3 protein OS=Coccomyxa subellipsoidea C-169 GN=COCSUDRAFT_30298 PE=4 SV=1	ECU03g1010	226	2e-59	COG5040	14-3-3 family protein	T	Signal transduction mechanisms ;	K06630|1|8e-106|380|dpp:DICPUDRAFT_51485|tyrosine 3-monooxygenase/tryptophan 5-monooxygenase activation protein	biological_regulation cellular_process metabolic_process multi-organism_process regulation_of_biological_process response_to_stimulus signaling single-organism_process	cell cell_part extracellular_region membrane organelle organelle_part	binding catalytic_activity
703	tr|A0A0D2LU52|A0A0D2LU52_9CHLO	LU52	1.26	1.123|1.387	0.035	43|43	0.293|0.001	66.82	5e-75	gi|302840808|ref|XP_002951950.1|	hypothetical protein VOLCADRAFT_75183 [Volvox carteri f. nagariensis]	60.54	7e-58	sp|P55230|GLGL2_ARATH	Glucose-1-phosphate adenylyltransferase large subunit 2, chloroplastic OS=Arabidopsis thaliana GN=APL2 PE=2 SV=2	66.82	5e-74	D8TZQ2	D8TZQ2_VOLCA Glucose-1-phosphate adenylyltransferase OS=Volvox carteri GN=VOLCADRAFT_75183 PE=3 SV=1	L95975	100	2e-21	COG0448	ADP-glucose pyrophosphorylase	G	Carbohydrate transport and metabolism ;	-	cellular_component_organization_or_biogenesis cellular_process metabolic_process single-organism_process	cell cell_part macromolecular_complex organelle organelle_part	catalytic_activity
418	tr|A0A0D2LBW2|A0A0D2LBW2_9CHLO	LBW2	1.27	1.133|1.412	0.039	50|49	0.182|0.001	68.18	0	gi|302838115|ref|XP_002950616.1|	hypothetical protein VOLCADRAFT_120886 [Volvox carteri f. nagariensis]	57.59	0	sp|P36428|SYA_ARATH	Alanine--tRNA ligase OS=Arabidopsis thaliana GN=ALATS PE=1 SV=3	68.18	0	D8TVU1	D8TVU1_VOLCA Putative uncharacterized protein OS=Volvox carteri GN=VOLCADRAFT_120886 PE=3 SV=1	XF0124	550	3e-156	COG0013	Alanyl-tRNA synthetase	J	Translation, ribosomal structure and biogenesis ;	K01872|1|0.0|819|pif:PITG_12961|alanyl-tRNA synthetase [EC:6.1.1.7]			binding catalytic_activity
972	tr|A0A0D2MFS9|A0A0D2MFS9_9CHLO	MFS9	1.27	1.352|1.183	0.014	31|32	0.005|0.603	84.62	6e-57	gi|307107963|gb|EFN56204.1|	hypothetical protein CHLNCDRAFT_59656 [Chlorella variabilis]	82.52	3e-53	sp|Q9M3V8|RS6_ASPOF	40S ribosomal protein S6 OS=Asparagus officinalis GN=rps6 PE=2 SV=1	84.62	7e-56	E1ZDD4	E1ZDD4_CHLVA 40S ribosomal protein S6 OS=Chlorella variabilis GN=CHLNCDRAFT_59656 PE=3 SV=1	APE2371	50.4	1e-06	COG2125	Ribosomal protein S6E (S10)	J	Translation, ribosomal structure and biogenesis ;	K02991|1|9e-46|179|pif:PITG_00443|small subunit ribosomal protein S6e	cellular_component_organization_or_biogenesis cellular_process growth metabolic_process	cell cell_part macromolecular_complex membrane membrane-enclosed_lumen organelle organelle_part	structural_molecule_activity
117	tr|A0A0D2MS42|A0A0D2MS42_9CHLO	MS42	1.28	1.411|1.158	0.032	28|30	0.001|0.093	75	4e-78	gi|159482940|ref|XP_001699523.1|	phosphoglycerate kinase [Chlamydomonas reinhardtii]	90.11	4e-77	sp|P41758|PGKH_CHLRE	Phosphoglycerate kinase, chloroplastic OS=Chlamydomonas reinhardtii PE=1 SV=1	75	4e-77	A8JC04	A8JC04_CHLRE Phosphoglycerate kinase OS=Chlamydomonas reinhardtii GN=PGK1 PE=3 SV=1	BMEI0309	153	2e-37	COG0126	3-phosphoglycerate kinase	G	Carbohydrate transport and metabolism ;	K00927|1|3e-56|215|pti:PHATRDRAFT_29157|phosphoglycerate kinase [EC:2.7.2.3]	biological_regulation cellular_component_organization_or_biogenesis cellular_process developmental_process establishment_of_localization immune_system_process localization metabolic_process multi-organism_process multicellular_organismal_process reproduction reproductive_process response_to_stimulus single-organism_process	cell cell_part extracellular_region membrane organelle organelle_part	binding catalytic_activity
167	tr|A0A0D2LIR6|A0A0D2LIR6_9CHLO	LIR6	1.28	1.157|1.407	0.031	15|14	0.025|0.001	61.54	5e-11	gi|302828332|ref|XP_002945733.1|	2-isopropylmalate synthase [Volvox carteri f. nagariensis]	61.54	1e-06	sp|O04974|LEU1B_SOLPN	2-isopropylmalate synthase B OS=Solanum pennellii GN=IPMSB PE=2 SV=1	61.54	6e-10	D8THK6	D8THK6_VOLCA 2-isopropylmalate synthase OS=Volvox carteri GN=VOLCADRAFT_78720 PE=3 SV=1	-	-	-	-	-	-	-	K01649|1|2e-07|52.0|tps:THAPSDRAFT_20928|2-isopropylmalate synthase [EC:2.3.3.13]	cellular_process metabolic_process		catalytic_activity
947	tr|A0A0D2KDI5|A0A0D2KDI5_9CHLO	KDI5	1.29	1.142|1.443	0.045	10|9	0.349|0.010	60.87	7e-26	gi|159486889|ref|XP_001701469.1|	soluble starch synthase [Chlamydomonas reinhardtii]	53.85	1e-10	sp|Q43846|SSY3_SOLTU	Soluble starch synthase 3, chloroplastic/amyloplastic OS=Solanum tuberosum GN=SS3 PE=1 SV=1	60.87	7e-25	O64927	O64927_CHLRE Soluble starch synthase OS=Chlamydomonas reinhardtii GN=SSS4 PE=2 SV=2	alr1879	50.4	3e-06	COG0297	Glycogen synthase	G	Carbohydrate transport and metabolism ;	-	cellular_process metabolic_process		catalytic_activity
489	tr|A0A0D2K8J2|A0A0D2K8J2_9CHLO	K8J2	1.31	1.185|1.441	0.033	9|9	0.163|0.020	43.48	3e-29	gi|384249227|gb|EIE22709.1|	hypothetical protein COCSUDRAFT_47659 [Coccomyxa subellipsoidea C-169]	-	-	-	-	43.48	3e-28	I0YWE0	I0YWE0_9CHLO Uncharacterized protein OS=Coccomyxa subellipsoidea C-169 GN=COCSUDRAFT_47659 PE=4 SV=1	-	-	-	-	-	-	-	-	-	-	-
140	tr|A0A0D2MV71|A0A0D2MV71_9CHLO	MV71	1.32	1.093|1.538	0.099	20|18	0.424|0.001	34.59	1e-24	gi|384247124|gb|EIE20612.1|	hypothetical protein COCSUDRAFT_10544, partial [Coccomyxa subellipsoidea C-169]	32.07	3e-17	sp|Q9XJ35|CLPR1_ARATH	ATP-dependent Clp protease proteolytic subunit-related protein 1, chloroplastic OS=Arabidopsis thaliana GN=CLPR1 PE=1 SV=1	34.59	1e-23	I0YQE3	I0YQE3_9CHLO Uncharacterized protein (Fragment) OS=Coccomyxa subellipsoidea C-169 GN=COCSUDRAFT_10544 PE=4 SV=1	YPO3157	60.5	5e-09	COG0740	Protease subunit of ATP-dependent Clp proteases	OU	Posttranslational modification, protein turnover, chaperones ; Intracellular trafficking, secretion, and vesicular transport ;	K01358|1|4e-11|67.0|tpv:TP04_0168|ATP-dependent Clp protease, protease subunit [EC:3.4.21.92]	-	-	-
434	tr|A0A0D2JVB6|A0A0D2JVB6_9CHLO	JVB6	1.33	1.240|1.423	0.017	696|693	0.001|0.001	87.9	0	gi|307108419|gb|EFN56659.1|	hypothetical protein CHLNCDRAFT_59648 [Chlorella variabilis]	43.84	7e-95	sp|P90519|EF1A_CRYPV	Elongation factor 1-alpha OS=Cryptosporidium parvum PE=2 SV=1	87.9	0	E1ZBK2	E1ZBK2_CHLVA Putative uncharacterized protein OS=Chlorella variabilis GN=CHLNCDRAFT_30705 PE=4 SV=1	CAC0110	217	3e-56	COG2895	GTPases - Sulfate adenylate transferase subunit 1	P	Inorganic ion transport and metabolism ;	K03231|1|7e-178|621|mbr:MONBRDRAFT_36952|elongation factor 1-alpha	cellular_process metabolic_process single-organism_process		binding catalytic_activity
101	tr|A0A0D2MR95|A0A0D2MR95_9CHLO	MR95	1.34	1.375|1.311	0.002	47|47	0.005|0.179	77.12	0	gi|302831906|ref|XP_002947518.1|	threonine synthase [Volvox carteri f. nagariensis]	73.49	0	sp|Q9MT28|THRC_SOLTU	Threonine synthase, chloroplastic OS=Solanum tuberosum PE=2 SV=1	77.12	0	D8TM26	D8TM26_VOLCA Threonine synthase OS=Volvox carteri GN=VOLCADRAFT_103465 PE=4 SV=1	BS_thrC	167	3e-41	COG0498	Threonine synthase	E	Amino acid transport and metabolism ;	K01733|1|2e-19|95.1|tva:TVAG_203590|threonine synthase [EC:4.2.3.1]	cellular_process metabolic_process	cell cell_part organelle	binding catalytic_activity
409	tr|A0A0D2MM32|A0A0D2MM32_9CHLO	MM32	1.35	1.081|1.624	0.147	31|31	0.400|0.001	49.46	3e-08	gi|159484968|ref|XP_001700521.1|	predicted protein [Chlamydomonas reinhardtii]	-	-	-	-	48.91	2e-09	Q3YMM1	Q3YMM1_9BACT Putative beta-hydroxybutyrate dehydrogenase (Fragment) OS=uncultured bacterium PE=4 SV=1	CAC0361	48.5	2e-06	COG1028	Dehydrogenases with different specificities (related to short-chain alcohol dehydrogenases)	IQR	Lipid transport and metabolism ; Secondary metabolites biosynthesis, transport and catabolism ; General function prediction only ;	K00019|1|3e-10|60.8|tet:TTHERM_01005260|3-hydroxybutyrate dehydrogenase [EC:1.1.1.30]	-	-	-
187	tr|A0A0D2N6R1|A0A0D2N6R1_9CHLO	N6R1	1.37	1.127|1.615	0.119	8|8	0.381|0.015	41.63	4e-167	gi|108773035|ref|YP_635945.1|	cell division protein [Acutodesmus obliquus]	40.41	1e-129	sp|Q32065|YCX9_CHLRE	Uncharacterized 341.7 kDa protein in psbD-psbC intergenic region OS=Chlamydomonas reinhardtii PE=4 SV=1	41.63	4e-166	Q1KVX9	Q1KVX9_SCEOB Cell division protein OS=Scenedesmus obliquus GN=ftsH PE=4 SV=1	BU382	53.9	6e-06	COG0465	ATP-dependent Zn proteases	O	Posttranslational modification, protein turnover, chaperones ;	K08956|1|6e-08|60.1|bbo:BBOV_III005230|AFG3 family protein [EC:3.4.24.-]!K13525|3|2e-07|58.5|tgo:TGME49_121640|transitional endoplasmic reticulum ATPase	-	-	-
232	tr|A0A0D2MKS9|A0A0D2MKS9_9CHLO	MKS9	1.37	1.667|1.078	0.173	11|11	0.012|0.792	88.04	7e-107	gi|255076591|ref|XP_002501970.1|	ATP-binding cassette superfamily [Micromonas sp. RCC299]	82.3	8e-100	sp|Q9ZS97|AB8I_ARATH	UPF0051 protein ABCI8, chloroplastic OS=Arabidopsis thaliana GN=ABCI8 PE=2 SV=1	88.04	7e-106	C1E535	C1E535_MICSR ATP-binding cassette superfamily OS=Micromonas sp. (strain RCC299 / NOUM17) GN=MICPUN_108187 PE=4 SV=1	BS_yurU	176	2e-44	COG0719	ABC-type transport system involved in Fe-S cluster assembly, permease component	O	Posttranslational modification, protein turnover, chaperones ;	-	biological_regulation cellular_component_organization_or_biogenesis cellular_process metabolic_process regulation_of_biological_process response_to_stimulus single-organism_process	cell cell_part organelle	binding
245	tr|A0A0D2LQR8|A0A0D2LQR8_9CHLO	LQR8	1.37	1.378|1.355	0	97|98	0.001|0.001	78.34	3e-68	gi|307109400|gb|EFN57638.1|	hypothetical protein CHLNCDRAFT_59621 [Chlorella variabilis]	68.99	2e-56	sp|P49210|RL9_ORYSJ	60S ribosomal protein L9 OS=Oryza sativa subsp. japonica GN=RPL9 PE=2 SV=3	78.34	3e-67	E1Z8N4	E1Z8N4_CHLVA Putative uncharacterized protein OS=Chlorella variabilis GN=CHLNCDRAFT_59621 PE=4 SV=1	Ta1255	73.9	3e-13	COG0097	Ribosomal protein L6P/L9E	J	Translation, ribosomal structure and biogenesis ;	K02940|1|4e-52|202|bbo:BBOV_IV006070|large subunit ribosomal protein L9e	cellular_process developmental_process metabolic_process multicellular_organismal_process single-organism_process	cell cell_part macromolecular_complex membrane membrane-enclosed_lumen organelle organelle_part	binding structural_molecule_activity
525	tr|A0A0D2KYD7|A0A0D2KYD7_9CHLO	KYD7	1.37	1.605|1.136	0.11	11|11	0.021|0.603	65.03	0	gi|302829308|ref|XP_002946221.1|	hypothetical protein VOLCADRAFT_102823 [Volvox carteri f. nagariensis]	52.97	0	sp|O04630|SYTM_ARATH	Threonine--tRNA ligase, mitochondrial OS=Arabidopsis thaliana GN=THRRS PE=2 SV=3	65.03	0	D8TIC4	D8TIC4_VOLCA Putative uncharacterized protein OS=Volvox carteri GN=VOLCADRAFT_102823 PE=3 SV=1	BH3141	409	9e-114	COG0441	Threonyl-tRNA synthetase	J	Translation, ribosomal structure and biogenesis ;	K01868|1|0.0|634|ngr:NAEGRDRAFT_39159|threonyl-tRNA synthetase [EC:6.1.1.3]	cellular_process metabolic_process	cell cell_part membrane membrane_part organelle	binding catalytic_activity
720	tr|A0A0D2NS00|A0A0D2NS00_9CHLO	NS00	1.37	1.118|1.617	0.125	36|37	0.132|0.001	86.36	8e-52	gi|302833643|ref|XP_002948385.1|	component of cytosolic 80S ribosome and 60S large subunit [Volvox carteri f. nagariensis]	80.73	1e-45	sp|Q9C8F7|RL301_ARATH	Putative 60S ribosomal protein L30-1 OS=Arabidopsis thaliana GN=RPL30A PE=3 SV=1	86.36	1e-50	D8TPM9	D8TPM9_VOLCA Component of cytosolic 80S ribosome and 60S large subunit OS=Volvox carteri GN=rpl30 PE=3 SV=1	MA1261	66.6	9e-12	COG1911	Ribosomal protein L30E	J	Translation, ribosomal structure and biogenesis ;	K02908|1|3e-40|160|mbr:MONBRDRAFT_7877|large subunit ribosomal protein L30e	cellular_process metabolic_process	cell cell_part macromolecular_complex organelle organelle_part	structural_molecule_activity
1076	tr|A0A0D2JFT1|A0A0D2JFT1_9CHLO	JFT1	1.37	1.442|1.307	0.009	101|96	0.001|0.001	84.33	9e-160	gi|159479982|ref|XP_001698065.1|	receptor of activated protein kinase C 1 [Chlamydomonas reinhardtii]	84.33	3e-160	sp|P25387|GBLP_CHLRE	Guanine nucleotide-binding protein subunit beta-like protein OS=Chlamydomonas reinhardtii GN=GBLP PE=2 SV=1	84.33	1e-158	A8J8Y1	A8J8Y1_CHLRE Receptor of activated protein kinase C 1 OS=Chlamydomonas reinhardtii GN=RACK1 PE=4 SV=1	YBR175w	64.7	2e-10	COG2319	FOG: WD40 repeat	R	General function prediction only ;	K14753|1|1e-132|469|tps:THAPSDRAFT_26063|guanine nucleotide-binding protein subunit beta-2-like 1 protein	cellular_process developmental_process metabolic_process multicellular_organismal_process response_to_stimulus single-organism_process	cell cell_part macromolecular_complex membrane-enclosed_lumen organelle organelle_part	catalytic_activity
656	tr|A0A0D2MXV0|A0A0D2MXV0_9CHLO	MXV0	1.38	1.334|1.435	0.005	18|20	0.001|0.001	64.63	3e-21	gi|302835856|ref|XP_002949489.1|	photosystem I reaction center subunit V, chloroplast precursor [Volvox carteri f. nagariensis]	61.73	7e-20	sp|P14224|PSAG_CHLRE	Photosystem I reaction center subunit V, chloroplastic OS=Chlamydomonas reinhardtii GN=PSAG PE=2 SV=1	64.63	3e-20	D8TSL6	D8TSL6_VOLCA Photosystem I reaction center subunit V, chloroplast OS=Volvox carteri GN=psaG PE=4 SV=1	-	-	-	-	-	-	-	-	cellular_process metabolic_process	cell cell_part macromolecular_complex membrane membrane_part organelle organelle_part
791	tr|A0A0D2MD42|A0A0D2MD42_9CHLO	MD42	1.38	1.200|1.569	0.068	13|13	0.473|0.017	78.83	8e-166	gi|302829549|ref|XP_002946341.1|	hypothetical protein VOLCADRAFT_56054 [Volvox carteri f. nagariensis]	70.42	1e-158	sp|Q8LK61|GAPN_WHEAT	NADP-dependent glyceraldehyde-3-phosphate dehydrogenase OS=Triticum aestivum GN=GAPN PE=1 SV=2	78.83	8e-165	D8TIW6	D8TIW6_VOLCA Putative uncharacterized protein OS=Volvox carteri GN=VOLCADRAFT_56054 PE=3 SV=1	AGl1228	199	1e-50	COG1012	NAD-dependent aldehyde dehydrogenases	C	Energy production and conversion ;	K00128|1|1e-42|172|pif:PITG_10940|aldehyde dehydrogenase (NAD+) [EC:1.2.1.3]!K07249|4|6e-34|142|tgo:TGME49_022160|retinal dehydrogenase [EC:1.2.1.36]	metabolic_process		catalytic_activity
92	tr|A0A0D2KKW6|A0A0D2KKW6_9CHLO	KKW6	1.39	1.311|1.474	0.013	52|54	0.001|0.001	81.44	6e-68	gi|159467511|ref|XP_001691935.1|	cysteine synthase [Chlamydomonas reinhardtii]	71.43	6e-61	sp|O81155|CYSKP_SOLTU	Cysteine synthase, chloroplastic/chromoplastic OS=Solanum tuberosum PE=2 SV=1	81.44	5e-67	A8ISA9	A8ISA9_CHLRE Cysteine synthase OS=Chlamydomonas reinhardtii GN=OASTL4 PE=3 SV=1	CC3625	159	2e-39	COG0031	Cysteine synthase	E	Amino acid transport and metabolism ;	K01738|1|6e-57|217|tps:THAPSDRAFT_270338|cysteine synthase A [EC:2.5.1.47]	biological_regulation cellular_process developmental_process metabolic_process multi-organism_process multicellular_organismal_process regulation_of_biological_process reproduction reproductive_process response_to_stimulus single-organism_process	cell cell_part extracellular_region membrane organelle organelle_part	binding catalytic_activity
667	tr|A0A0D2LKL1|A0A0D2LKL1_9CHLO	LKL1	1.39	1.398|1.391	0	75|73	0.001|0.001	77.54	0	gi|302830748|ref|XP_002946940.1|	hypothetical protein VOLCADRAFT_103185 [Volvox carteri f. nagariensis]	65.55	0	sp|P54237|G6PI1_CLAMI	Glucose-6-phosphate isomerase, cytosolic 1 OS=Clarkia mildrediae GN=PGIC1 PE=3 SV=1	77.54	0	D8TK12	D8TK12_VOLCA Glucose-6-phosphate isomerase OS=Volvox carteri GN=VOLCADRAFT_103185 PE=3 SV=1	SPBC1604.05	441	1e-123	COG0166	Glucose-6-phosphate isomerase	G	Carbohydrate transport and metabolism ;	K01810|1|0.0|716|pif:PITG_01862|glucose-6-phosphate isomerase [EC:5.3.1.9]	cellular_process immune_system_process metabolic_process multi-organism_process response_to_stimulus	cell cell_part	catalytic_activity
878	tr|A0A0D2MZP7|A0A0D2MZP7_9CHLO	MZP7	1.39	1.265|1.516	0.032	16|15	0.086|0.018	63.76	0	gi|302846664|ref|XP_002954868.1|	hypothetical protein VOLCADRAFT_106582 [Volvox carteri f. nagariensis]	55.11	2e-153	sp|P42770|GSHRP_ARATH	Glutathione reductase, chloroplastic OS=Arabidopsis thaliana GN=EMB2360 PE=2 SV=1	63.76	4e-180	D8U8C2	D8U8C2_VOLCA Putative uncharacterized protein OS=Volvox carteri GN=VOLCADRAFT_106582 PE=3 SV=1	SPy0813	277	5e-74	COG1249	Pyruvate/2-oxoglutarate dehydrogenase complex, dihydrolipoamide dehydrogenase (E3) component, and related enzymes	C	Energy production and conversion ;	K04283|1|4e-90|330|lif:LINJ_05_0350|trypanothione-disulfide reductase [EC:1.8.1.12]!K00383|5|2e-78|291|mbr:MONBRDRAFT_38979|glutathione reductase (NADPH) [EC:1.8.1.7]	cellular_process metabolic_process		binding catalytic_activity
1274	tr|A0A0D2MHS1|A0A0D2MHS1_9CHLO	MHS1	1.39	1.560|1.226	0.056	18|18	0.007|0.580	91.88	6e-168	gi|159471710|ref|XP_001693999.1|	ser/thr kinase [Chlamydomonas reinhardtii]	78.26	4e-147	sp|P42158|KC1D_ARATH	Casein kinase I isoform delta-like OS=Arabidopsis thaliana GN=At4g26100 PE=2 SV=2	91.88	6e-167	A8IYG8	A8IYG8_CHLRE Ser/thr kinase OS=Chlamydomonas reinhardtii GN=CK1 PE=3 SV=1	ML0897	60.5	5e-09	COG0515	Serine/threonine protein kinase	RTKL	General function prediction only ; Signal transduction mechanisms ; Transcription ; Replication, recombination and repair ;	K14758|1|3e-142|502|pif:PITG_05240|casein kinase I homolog HRR25 [EC:2.7.11.1]!K08960|4|1e-141|500|mbr:MONBRDRAFT_32735|casein kinase 1, epsilon [EC:2.7.11.1]	biological_regulation cellular_component_organization_or_biogenesis cellular_process developmental_process growth metabolic_process multicellular_organismal_process response_to_stimulus single-organism_process	cell cell_junction cell_part membrane organelle symplast	binding catalytic_activity
312	tr|A0A0D2MQU2|A0A0D2MQU2_9CHLO	MQU2	1.4	1.668|1.133	0.143	61|61	0.001|0.607	60.69	2e-42	gi|303273358|ref|XP_003056040.1|	thioredoxin [Micromonas pusilla CCMP1545]	68.42	6e-40	sp|P23400|TRXM_CHLRE	Thioredoxin M-type, chloroplastic OS=Chlamydomonas reinhardtii GN=TRXM PE=1 SV=3	60.69	2e-41	C1MKR0	C1MKR0_MICPC Thioredoxin OS=Micromonas pusilla (strain CCMP1545) GN=MICPUCDRAFT_64553 PE=4 SV=1	RSc1188	105	2e-23	COG0526	Thiol-disulfide isomerase and thioredoxins	OC	Posttranslational modification, protein turnover, chaperones ; Energy production and conversion ;	K03671|1|3e-18|88.2|tps:THAPSDRAFT_40293|thioredoxin 1	biological_regulation cellular_process metabolic_process regulation_of_biological_process single-organism_process	cell cell_part membrane organelle	catalytic_activity electron_carrier_activity
757	tr|A0A0D2MU93|A0A0D2MU93_9CHLO	MU93	1.41	1.485|1.343	0.01	59|62	0.001|0.001	92.76	0	gi|302829468|ref|XP_002946301.1|	hypothetical protein VOLCADRAFT_78972 [Volvox carteri f. nagariensis]	86.53	0	sp|Q9LZF6|CD48E_ARATH	Cell division control protein 48 homolog E OS=Arabidopsis thaliana GN=CDC48E PE=1 SV=2	92.76	0	D8TIS4	D8TIS4_VOLCA Putative uncharacterized protein cdc48 OS=Volvox carteri GN=cdc48 PE=3 SV=1	MA3527	603	3e-172	COG0464	ATPases of the AAA+ class	O	Posttranslational modification, protein turnover, chaperones ;	K13525|1|0.0|1202|ddi:DDB_G0288065|transitional endoplasmic reticulum ATPase	cellular_component_organization_or_biogenesis cellular_process developmental_process growth metabolic_process multi-organism_process multicellular_organismal_process reproduction reproductive_process response_to_stimulus single-organism_process	cell cell_part macromolecular_complex membrane membrane-enclosed_lumen organelle organelle_part	binding catalytic_activity
1049	tr|A0A0D2MQN8|A0A0D2MQN8_9CHLO	MQN8	1.41	1.586|1.240	0.06	16|17	0.001|0.001	77.14	1e-37	gi|302833738|ref|XP_002948432.1|	component of cytosolic 80S ribosome and 60S large subunit [Volvox carteri f. nagariensis]	63.46	2e-30	sp|P38666|RL242_ARATH	60S ribosomal protein L24-2 OS=Arabidopsis thaliana GN=RPL24B PE=2 SV=2	77.14	9e-37	D8TPX9	D8TPX9_VOLCA Component of cytosolic 80S ribosome and 60S large subunit OS=Volvox carteri GN=rpl24 PE=4 SV=1	YLR009w	50.8	9e-07	COG2075	Ribosomal protein L24E	J	Translation, ribosomal structure and biogenesis ;	K02896|1|5e-17|84.7|ddi:DDB_G0280229|large subunit ribosomal protein L24e	biological_regulation cellular_process developmental_process metabolic_process multicellular_organismal_process regulation_of_biological_process reproduction reproductive_process response_to_stimulus signaling single-organism_process	cell cell_part macromolecular_complex membrane membrane-enclosed_lumen organelle organelle_part
1097	tr|A0A0D2MY93|A0A0D2MY93_9CHLO	MY93	1.41	1.531|1.288	0.03	17|14	0.001|0.005	65.57	2e-175	gi|302840989|ref|XP_002952040.1|	hypothetical protein VOLCADRAFT_81727 [Volvox carteri f. nagariensis]	61.26	3e-139	sp|Q8H136|RH14_ARATH	DEAD-box ATP-dependent RNA helicase 14 OS=Arabidopsis thaliana GN=RH14 PE=1 SV=2	65.57	2e-174	D8U0B1	D8U0B1_VOLCA Putative uncharacterized protein OS=Volvox carteri GN=VOLCADRAFT_81727 PE=3 SV=1	PA3950	265	1e-70	COG0513	Superfamily II DNA and RNA helicases	LKJ	Replication, recombination and repair ; Transcription ; Translation, ribosomal structure and biogenesis ;	K12823|1|2e-112|404|pti:PHATRDRAFT_bd920|ATP-dependent RNA helicase DDX5/DBP2 [EC:3.6.4.13]		cell cell_part organelle	binding catalytic_activity
846	tr|A0A0D2J9Q0|A0A0D2J9Q0_9CHLO	J9Q0	1.42	1.389|1.457	0.002	35|35	0.001|0.001	85.84	0	gi|302836710|ref|XP_002949915.1|	vacuolar ATP synthase, subunit A [Volvox carteri f. nagariensis]	81.8	0	sp|Q38676|VATA1_ACEAT	V-type proton ATPase catalytic subunit A isoform 1 OS=Acetabularia acetabulum PE=2 SV=1	85.84	0	D8TUD2	D8TUD2_VOLCA Vacuolar ATP synthase, subunit A OS=Volvox carteri GN=atpva1 PE=3 SV=1	CPn0088	338	2e-92	COG1155	Archaeal/vacuolar-type H+-ATPase subunit A	C	Energy production and conversion ;	K02145|1|0.0|719|ngr:NAEGRDRAFT_59416|V-type H+-transporting ATPase subunit A [EC:3.6.3.14]	cellular_component_organization_or_biogenesis cellular_process developmental_process establishment_of_localization localization metabolic_process multicellular_organismal_process response_to_stimulus single-organism_process	cell cell_part macromolecular_complex membrane membrane_part organelle organelle_part	binding catalytic_activity transporter_activity
740	tr|A0A0D2KGC2|A0A0D2KGC2_9CHLO	KGC2	1.43	1.720|1.142	0.167	7|7	0.014|0.528	56.12	4e-37	gi|302843752|ref|XP_002953417.1|	hypothetical protein VOLCADRAFT_75761 [Volvox carteri f. nagariensis]	50.82	3e-28	sp|B5DGI7|RBM8A_SALSA	RNA-binding protein 8A OS=Salmo salar GN=rbm8a PE=2 SV=1	56.12	5e-36	D8U4E5	D8U4E5_VOLCA Putative uncharacterized protein OS=Volvox carteri GN=VOLCADRAFT_75761 PE=4 SV=1	alr2087	48.9	3e-06	COG0724	RNA-binding proteins (RRM domain)	R	General function prediction only ;	K12876|1|6e-30|127|tps:THAPSDRAFT_18841|RNA-binding protein 8A		cell cell_part	binding
654	tr|A0A0D2JS88|A0A0D2JS88_9CHLO	JS88	1.44	1.269|1.613	0.059	6|7	0.209|0.012	63.46	1e-11	gi|302846668|ref|XP_002954870.1|	hypothetical protein VOLCADRAFT_106584 [Volvox carteri f. nagariensis]	-	-	-	-	63.46	2e-10	D8U8C6	D8U8C6_VOLCA Putative uncharacterized protein OS=Volvox carteri GN=VOLCADRAFT_106584 PE=4 SV=1	-	-	-	-	-	-	-	-	-	-	-
759	tr|A0A0D2J9B2|A0A0D2J9B2_9CHLO	J9B2	1.44	1.472|1.407	0.002	42|42	0.001|0.001	74.03	3e-77	gi|159476924|ref|XP_001696561.1|	plastid ribosomal protein L13 [Chlamydomonas reinhardtii]	60.54	2e-49	sp|Q9SYL9|RK13_ARATH	50S ribosomal protein L13, chloroplastic OS=Arabidopsis thaliana GN=RPL13 PE=1 SV=1	74.03	3e-76	A8HWZ6	A8HWZ6_CHLRE Plastid ribosomal protein L13 OS=Chlamydomonas reinhardtii GN=PRPL13 PE=3 SV=1	XF1537	139	5e-33	COG0102	Ribosomal protein L13	J	Translation, ribosomal structure and biogenesis ;	K02871|1|3e-24|109|tps:THAPSDRAFT_32894|large subunit ribosomal protein L13	cellular_process metabolic_process	cell cell_part macromolecular_complex organelle	structural_molecule_activity
1141	tr|A0A0D2KMF0|A0A0D2KMF0_9CHLO	KMF0	1.44	1.331|1.540	0.022	14|13	0.014|0.001	76.38	4e-119	gi|159490680|ref|XP_001703301.1|	cysteine synthase [Chlamydomonas reinhardtii]	66.45	6e-108	sp|Q9XEA8|CYSK2_ORYSJ	Cysteine synthase OS=Oryza sativa subsp. japonica GN=RCS3 PE=2 SV=1	76.38	4e-118	A8IEE5	A8IEE5_CHLRE Cysteine synthase OS=Chlamydomonas reinhardtii GN=OASTL3 PE=3 SV=1	BH0088	300	2e-81	COG0031	Cysteine synthase	E	Amino acid transport and metabolism ;	K01738|1|3e-94|342|tps:THAPSDRAFT_270338|cysteine synthase A [EC:2.5.1.47]	biological_regulation cellular_process developmental_process metabolic_process multi-organism_process multicellular_organismal_process regulation_of_biological_process reproduction reproductive_process response_to_stimulus single-organism_process	cell cell_part extracellular_region membrane organelle organelle_part	binding catalytic_activity
1136	tr|A0A0D2K714|A0A0D2K714_9CHLO	K714	1.45	1.399|1.502	0.005	88|92	0.001|0.001	85.63	0	gi|159469714|ref|XP_001693008.1|	pyruvate kinase [Chlamydomonas reinhardtii]	71.54	0	sp|Q42806|KPYC_SOYBN	Pyruvate kinase, cytosolic isozyme OS=Glycine max PE=2 SV=1	85.63	0	A8IVR6	A8IVR6_CHLRE Pyruvate kinase OS=Chlamydomonas reinhardtii GN=PYK1 PE=3 SV=1	CPn0097	306	6e-83	COG0469	Pyruvate kinase	G	Carbohydrate transport and metabolism ;	K00873|1|1e-137|488|pti:PHATRDRAFT_49098|pyruvate kinase [EC:2.7.1.40]	cellular_process metabolic_process response_to_stimulus	cell cell_part membrane organelle	binding catalytic_activity
535	tr|A0A0D2LRJ8|A0A0D2LRJ8_9CHLO	LRJ8	1.46	1.899|1.026	0.381	4|6	0.049|0.939	55.37	4e-38	gi|302846736|ref|XP_002954904.1|	dynamin-related GTPase [Volvox carteri f. nagariensis]	36.9	8e-11	sp|Q9FNX5|DRP1E_ARATH	Dynamin-related protein 1E OS=Arabidopsis thaliana GN=DRP1E PE=1 SV=1	55.37	3e-37	D8U896	D8U896_VOLCA Dynamin-related GTPase OS=Volvox carteri GN=drp2 PE=4 SV=1	-	-	-	-	-	-	-	-	cellular_process metabolic_process		binding catalytic_activity
615	tr|A0A0D2N1X3|A0A0D2N1X3_9CHLO	N1X3	1.46	1.430|1.497	0.002	15|15	0.001|0.001	58.2	3e-153	gi|159466898|ref|XP_001691635.1|	predicted protein [Chlamydomonas reinhardtii]	42.54	1e-104	sp|A7SDW5|EIF3L_NEMVE	Eukaryotic translation initiation factor 3 subunit L OS=Nematostella vectensis GN=v1g169424 PE=3 SV=1	58.2	3e-152	A8IQV5	A8IQV5_CHLRE Predicted protein OS=Chlamydomonas reinhardtii GN=CHLREDRAFT_128430 PE=4 SV=1	-	-	-	-	-	-	-	K15029|1|2e-67|254|pif:PITG_17240|translation initiation factor 3 subunit L	-	-	-
1120	tr|A0A0D2MP60|A0A0D2MP60_9CHLO	MP60	1.46	1.626|1.302	0.052	11|9	0.001|0.059	44.31	2e-145	gi|384248671|gb|EIE22154.1|	Not1-domain-containing protein [Coccomyxa subellipsoidea C-169]	39.82	1e-47	sp|A0JP85|CNOT1_XENTR	CCR4-NOT transcription complex subunit 1 OS=Xenopus tropicalis GN=cnot1 PE=2 SV=1	44.31	3e-144	I0YUT5	I0YUT5_9CHLO Not1-domain-containing protein OS=Coccomyxa subellipsoidea C-169 GN=COCSUDRAFT_47765 PE=4 SV=1	YCR093w	203	1e-51	COG5103	Cell division control protein, negative regulator of transcription	DK	Cell cycle control, cell division, chromosome partitioning ; Transcription ;	K12604|1|7e-51|200|dpp:DICPUDRAFT_153294|CCR4-NOT transcription complex subunit 1	-	-	-
1303	tr|A0A0D2LHI1|A0A0D2LHI1_9CHLO	LHI1	1.46	1.901|1.009	0.398	23|25	0.001|0.947	92.23	4e-38	gi|384245580|gb|EIE19073.1|	histone-fold-containing protein, partial [Coccomyxa subellipsoidea C-169]	87.16	8e-37	sp|P50567|H2A_CHLRE	Histone H2A OS=Chlamydomonas reinhardtii GN=H2A-II PE=3 SV=1	92.23	5e-37	I0YL04	I0YL04_9CHLO Histone-fold-containing protein (Fragment) OS=Coccomyxa subellipsoidea C-169 GN=COCSUDRAFT_9113 PE=4 SV=1	YOL012c	128	2e-30	COG5262	Histone H2A	B	Chromatin structure and dynamics ;	K11251|1|3e-36|147|pif:PITG_03881|histone H2A	cellular_component_organization_or_biogenesis cellular_process metabolic_process multi-organism_process response_to_stimulus single-organism_process	cell cell_part macromolecular_complex organelle organelle_part	binding
145	tr|A0A0D2MT54|A0A0D2MT54_9CHLO	MT54	1.48	1.785|1.175	0.186	5|5	0.025|0.609	65.71	2e-81	gi|307103549|gb|EFN51808.1|	hypothetical protein CHLNCDRAFT_27683, partial [Chlorella variabilis]	60.48	6e-73	sp|Q8YVB5|UPP_NOSS1	Uracil phosphoribosyltransferase OS=Nostoc sp. (strain PCC 7120 / UTEX 2576) GN=upp PE=3 SV=1	65.71	2e-80	E1ZQY9	E1ZQY9_CHLVA Putative uncharacterized protein (Fragment) OS=Chlorella variabilis GN=CHLNCDRAFT_27683 PE=4 SV=1	Cj1286c	147	2e-35	COG0035	Uracil phosphoribosyltransferase	F	Nucleotide transport and metabolism ;	K00761|1|6e-22|101|ddi:DDB_G0267560|uracil phosphoribosyltransferase [EC:2.4.2.9]	cellular_process metabolic_process	cell cell_part organelle	catalytic_activity
475	tr|A0A0D2NDC9|A0A0D2NDC9_9CHLO	NDC9	1.48	1.509|1.455	0.001	18|18	0.001|0.001	71.75	7e-93	gi|302843459|ref|XP_002953271.1|	NADH:ubiquinone oxidoreductase 30 kDa subunit [Volvox carteri f. nagariensis]	56	1e-63	sp|Q0MQG8|NDUS3_PANTR	NADH dehydrogenase [ubiquinone] iron-sulfur protein 3, mitochondrial OS=Pan troglodytes GN=NDUFS3 PE=2 SV=1	71.75	7e-92	D8U3T1	D8U3T1_VOLCA NADH:ubiquinone oxidoreductase 30 kDa subunit OS=Volvox carteri GN=nuo9 PE=3 SV=1	YPO2553_1	87.8	2e-17	COG0852	NADH:ubiquinone oxidoreductase 27 kD subunit	C	Energy production and conversion ;	K03936|1|4e-57|219|mbr:MONBRDRAFT_13368|NADH dehydrogenase (ubiquinone) Fe-S protein 3 [EC:1.6.5.3 1.6.99.3]!K00329|3|1e-07|55.1|tet:TepyoMp29|NADH dehydrogenase [EC:1.6.5.3]	cellular_process metabolic_process	cell cell_part membrane organelle	catalytic_activity
701	tr|A0A0D2MKV7|A0A0D2MKV7_9CHLO	MKV7	1.48	1.704|1.246	0.105	9|7	0.002|0.237	90.91	2e-08	gi|303278848|ref|XP_003058717.1|	ribosomal protein [Micromonas pusilla CCMP1545]	88.64	1e-06	sp|P49689|RS30_ARATH	40S ribosomal protein S30 OS=Arabidopsis thaliana GN=RPS30A PE=1 SV=3	90.91	3e-07	C1MSQ2	C1MSQ2_MICPC 30S ribosomal protein S15 OS=Micromonas pusilla (strain CCMP1545) GN=MICPUCDRAFT_57777 PE=3 SV=1	-	-	-	-	-	-	-	K02983|1|7e-08|53.1|lif:LINJ_30_0710|small subunit ribosomal protein S30e		cell cell_part macromolecular_complex organelle
961	tr|A0A0D2LTJ3|A0A0D2LTJ3_9CHLO	LTJ3	1.48	1.728|1.223	0.128	21|23	0.001|0.001	78.54	6e-78	gi|159479620|ref|XP_001697888.1|	26S proteasome regulatory subunit [Chlamydomonas reinhardtii]	59.57	7e-62	sp|P55034|PSMD4_ARATH	26S proteasome non-ATPase regulatory subunit 4 OS=Arabidopsis thaliana GN=MBP1 PE=1 SV=1	78.54	6e-77	A8J8U1	A8J8U1_CHLRE 26S proteasome regulatory subunit (Fragment) OS=Chlamydomonas reinhardtii GN=RPN10 PE=4 SV=1	ECU10g0410	52.4	7e-07	COG5148	26S proteasome regulatory complex, subunit RPN10/PSMD4	O	Posttranslational modification, protein turnover, chaperones ;	K03029|1|1e-51|200|pif:PITG_10883|26S proteasome regulatory subunit N10	cellular_process developmental_process multicellular_organismal_process response_to_stimulus single-organism_process
198	tr|A0A0D2K8H5|A0A0D2K8H5_9CHLO	K8H5	1.49	1.320|1.650	0.054	21|21	0.002|0.001	78.65	1e-25	gi|384253645|gb|EIE27119.1|	ribosomal protein S26 component of cytosolic 80S ribosome and 40S small subunit [Coccomyxa subellipsoidea C-169]	63.04	2e-19	sp|Q9LYK9|RS263_ARATH	40S ribosomal protein S26-3 OS=Arabidopsis thaliana GN=RPS26C PE=2 SV=1	78.65	1e-24	I0Z900	I0Z900_9CHLO Ribosomal protein S26 component of cytosolic 80S ribosome and 40S small subunit OS=Coccomyxa subellipsoidea C-169 GN=COCSUDRAFT_21226 PE=4 SV=1	SSO6179	52	2e-07	COG4830	Ribosomal protein S26	J	Translation, ribosomal structure and biogenesis ;	K02976|1|1e-19|92.4|pti:PHATRDRAFT_30160|small subunit ribosomal protein S26e	cellular_process metabolic_process	cell cell_part macromolecular_complex membrane organelle organelle_part	structural_molecule_activity
249	tr|A0A0D2K2D5|A0A0D2K2D5_9CHLO	K2D5	1.49	1.670|1.304	0.067	11|11	0.001|0.016	74.07	4e-42	gi|159481024|ref|XP_001698582.1|	ribosomal protein L35a, component of cytosolic 80S ribosome and 60S large subunit [Chlamydomonas reinhardtii]	61.32	9e-35	sp|Q9FZH0|R35A2_ARATH	60S ribosomal protein L35a-2 OS=Arabidopsis thaliana GN=RPL35AB PE=3 SV=1	74.07	5e-41	A8I0Y2	A8I0Y2_CHLRE Ribosomal protein L35a OS=Chlamydomonas reinhardtii GN=RPL35a PE=4 SV=1	MK0155	50.8	5e-07	COG2451	Ribosomal protein L35AE/L33A	J	Translation, ribosomal structure and biogenesis ;	K02917|1|2e-35|144|pif:PITG_03235|large subunit ribosomal protein L35Ae	cellular_process metabolic_process	cell cell_part macromolecular_complex membrane organelle organelle_part	structural_molecule_activity
444	tr|A0A0D2LF34|A0A0D2LF34_9CHLO	LF34	1.49	1.320|1.662	0.058	6|6	0.155|0.030	58.7	3e-22	gi|159472653|ref|XP_001694459.1|	glycine-rich RNA-binding protein [Chlamydomonas reinhardtii]	43.82	2e-14	sp|Q9WX39|RBPF_NOSS1	Putative RNA-binding protein rbpF OS=Nostoc sp. (strain PCC 7120 / UTEX 2576) GN=rbpF PE=3 SV=3	58.7	3e-21	A8IZS5	A8IZS5_CHLRE Glycine-rich RNA-binding protein OS=Chlamydomonas reinhardtii GN=CHLREDRAFT_184151 PE=4 SV=1	VC0159	58.2	8e-09	COG0724	RNA-binding proteins (RRM domain)	R	General function prediction only ;	K13091|1|6e-08|54.7|pyo:PY05435|RNA-binding protein 39	cellular_process response_to_stimulus	cell cell_part organelle	binding
871	tr|A0A0D2LJ11|A0A0D2LJ11_9CHLO	LJ11	1.51	1.434|1.588	0.012	11|11	0.006|0.001	63.64	1e-25	gi|302848466|ref|XP_002955765.1|	hypothetical protein VOLCADRAFT_121454 [Volvox carteri f. nagariensis]	-	-	-	-	63.64	1e-24	D8UAP6	D8UAP6_VOLCA Putative uncharacterized protein OS=Volvox carteri GN=VOLCADRAFT_121454 PE=4 SV=1	-	-	-	-	-	-	-	-		cell cell_part membrane organelle organelle_part
894	tr|A0A0D2MNI4|A0A0D2MNI4_9CHLO	MNI4	1.51	1.408|1.613	0.021	13|12	0.003|0.001	76.36	0	gi|302829549|ref|XP_002946341.1|	hypothetical protein VOLCADRAFT_56054 [Volvox carteri f. nagariensis]	70.48	0	sp|P93338|GAPN_NICPL	NADP-dependent glyceraldehyde-3-phosphate dehydrogenase OS=Nicotiana plumbaginifolia GN=GAPN PE=2 SV=1	76.36	0	D8TIW6	D8TIW6_VOLCA Putative uncharacterized protein OS=Volvox carteri GN=VOLCADRAFT_56054 PE=3 SV=1	MJ1411	246	7e-65	COG1012	NAD-dependent aldehyde dehydrogenases	C	Energy production and conversion ;	K00128|1|2e-49|194|pif:PITG_10940|aldehyde dehydrogenase (NAD+) [EC:1.2.1.3]!K07249|4|4e-43|173|tgo:TGME49_022160|retinal dehydrogenase [EC:1.2.1.36]	metabolic_process		catalytic_activity
32	tr|A0A0D2NPY2|A0A0D2NPY2_9CHLO	NPY2	1.52	1.622|1.421	0.02	6|7	0.024|0.067	72.65	2e-102	gi|168009856|ref|XP_001757621.1|	predicted protein [Physcomitrella patens subsp. patens]	68.38	1e-99	sp|O48593|SYNO_ARATH	Asparagine--tRNA ligase, chloroplastic/mitochondrial OS=Arabidopsis thaliana GN=SYNO PE=2 SV=3	72.65	2e-101	A9RTZ3	A9RTZ3_PHYPA Predicted protein OS=Physcomitrella patens subsp. patens GN=PHYPADRAFT_119347 PE=3 SV=1	MG113	226	3e-59	COG0017	Aspartyl/asparaginyl-tRNA synthetases	J	Translation, ribosomal structure and biogenesis ;	K01893|1|1e-91|333|pif:PITG_12864|asparaginyl-tRNA synthetase [EC:6.1.1.22]	cellular_process developmental_process metabolic_process multicellular_organismal_process reproduction reproductive_process single-organism_process	cell cell_part organelle organelle_part	binding catalytic_activity
548	tr|A0A0D2MGB7|A0A0D2MGB7_9CHLO	MGB7	1.52	1.541|1.498	0.001	10|10	0.005|0.009	68.9	2e-59	gi|302855274|ref|XP_002959134.1|	RabC/Rab18 [Volvox carteri f. nagariensis]	68.9	7e-60	sp|P36862|YPTV3_VOLCA	GTP-binding protein yptV3 OS=Volvox carteri GN=YPTV3 PE=3 SV=1	68.9	2e-58	D8UKF1	D8UKF1_VOLCA RabC/Rab18 OS=Volvox carteri GN=rabC3 PE=3 SV=1	YBR264c	50.1	2e-06	COG1100	GTPase SAR1 and related small G proteins	R	General function prediction only ;	K07910|1|1e-42|169|pif:PITG_13809|Ras-related protein Rab-18	biological_regulation cellular_process establishment_of_localization localization regulation_of_biological_process response_to_stimulus signaling single-organism_process	cell cell_part membrane	binding
580	tr|A0A0D2LXA5|A0A0D2LXA5_9CHLO	LXA5	1.52	1.401|1.648	0.031	57|55	0.001|0.001	66.32	0	gi|159483515|ref|XP_001699806.1|	clathrin heavy chain [Chlamydomonas reinhardtii]	52.37	0	sp|Q0WNJ6|CLAH1_ARATH	Clathrin heavy chain 1 OS=Arabidopsis thaliana GN=CHC1 PE=1 SV=1	66.32	0	A8I4S9	A8I4S9_CHLRE Clathrin heavy chain OS=Chlamydomonas reinhardtii GN=CHC1 PE=4 SV=1	-	-	-	-	-	-	-	K04646|1|9e-108|389|mbr:MONBRDRAFT_19294|clathrin heavy chain	establishment_of_localization localization	cell cell_junction cell_part macromolecular_complex membrane membrane_part organelle organelle_part symplast	binding
212	tr|A0A0D2LBJ7|A0A0D2LBJ7_9CHLO	LBJ7	1.53	1.521|1.544	0	434|438	0.001|0.001	88.57	0	gi|159466892|ref|XP_001691632.1|	beta subunit of mitochondrial ATP synthase [Chlamydomonas reinhardtii]	88.57	0	sp|P38482|ATPBM_CHLRE	ATP synthase subunit beta, mitochondrial OS=Chlamydomonas reinhardtii GN=ATP2 PE=1 SV=1	88.57	0	A8IQU3	A8IQU3_CHLRE ATP synthase subunit beta OS=Chlamydomonas reinhardtii GN=ATP2 PE=3 SV=1	ECs4674	598	7e-171	COG0055	F0F1-type ATP synthase, beta subunit	C	Energy production and conversion ;	K02133|1|0.0|693|tps:THAPS_41256|F-type H+-transporting ATPase subunit beta [EC:3.6.3.14]	cellular_process establishment_of_localization localization metabolic_process response_to_stimulus single-organism_process	cell cell_part macromolecular_complex membrane membrane_part membrane-enclosed_lumen organelle organelle_part	binding catalytic_activity transporter_activity
464	tr|A0A0D2K388|A0A0D2K388_9CHLO	K388	1.54	1.682|1.402	0.039	9|7	0.012|0.075	75.48	3e-83	gi|384244926|gb|EIE18423.1|	Rab8/RabE-family small GTPase [Coccomyxa subellipsoidea C-169]	83.23	9e-78	sp|Q39433|RB1BV_BETVU	Ras-related protein RAB1BV OS=Beta vulgaris GN=RAB1BV PE=2 SV=1	75.48	2e-82	I0YJ54	I0YJ54_9CHLO Rab8/RabE-family small GTPase OS=Coccomyxa subellipsoidea C-169 GN=COCSUDRAFT_26393 PE=4 SV=1	YDL137w	50.8	2e-06	COG1100	GTPase SAR1 and related small G proteins	R	General function prediction only ;	K07901|1|4e-76|281|dpp:DICPUDRAFT_91938|Ras-related protein Rab-8A!K07976|3|8e-72|267|ddi:DDB_G0276399|Rab family, other	biological_regulation cellular_process establishment_of_localization localization regulation_of_biological_process response_to_stimulus signaling single-organism_process		binding
687	tr|A0A0D2J6H5|A0A0D2J6H5_9CHLO	J6H5	1.54	1.676|1.398	0.039	70|70	0.001|0.001	75.9	4e-114	gi|159465721|ref|XP_001691071.1|	ribulose phosphate-3-epimerase, chloroplast precursor [Chlamydomonas reinhardtii]	67.75	3e-102	sp|Q9ZTP5|RPE_ORYSJ	Ribulose-phosphate 3-epimerase, chloroplastic OS=Oryza sativa subsp. japonica GN=RPE PE=1 SV=2	75.9	4e-113	A8IKW6	A8IKW6_CHLRE Ribulose-phosphate 3-epimerase OS=Chlamydomonas reinhardtii GN=RPE1 PE=3 SV=1	NMB1244	193	4e-49	COG0036	Pentose-5-phosphate-3-epimerase	G	Carbohydrate transport and metabolism ;	K01783|1|6e-43|172|dpp:DICPUDRAFT_92583|ribulose-phosphate 3-epimerase [EC:5.1.3.1]	cellular_process developmental_process metabolic_process multi-organism_process multicellular_organismal_process reproduction reproductive_process response_to_stimulus single-organism_process	cell cell_part extracellular_region organelle organelle_part	binding catalytic_activity
28	tr|A0A0D2MQ61|A0A0D2MQ61_9CHLO	MQ61	1.55	1.510|1.594	0.004	26|26	0.001|0.001	87.41	1e-64	gi|384245063|gb|EIE18559.1|	HSP90-domain-containing protein [Coccomyxa subellipsoidea C-169]	85.5	4e-60	sp|P55737|HS902_ARATH	Heat shock protein 90-2 OS=Arabidopsis thaliana GN=HSP90-2 PE=1 SV=1	87.41	2e-63	I0YJJ0	I0YJJ0_9CHLO HSP90-domain-containing protein OS=Coccomyxa subellipsoidea C-169 GN=COCSUDRAFT_54922 PE=4 SV=1	HP0210	146	1e-35	COG0326	Molecular chaperone, HSP90 family	O	Posttranslational modification, protein turnover, chaperones ;	K04079|1|2e-60|228|tps:THAPSDRAFT_6285|molecular chaperone HtpG	biological_regulation cellular_process developmental_process metabolic_process multi-organism_process multicellular_organismal_process regulation_of_biological_process reproduction reproductive_process response_to_stimulus single-organism_process	cell cell_part extracellular_region membrane membrane-enclosed_lumen organelle organelle_part	binding
618	tr|A0A0D2NQJ6|A0A0D2NQJ6_9CHLO	NQJ6	1.56	1.366|1.752	0.074	141|140	0.001|0.001	67.62	1e-87	gi|302833175|ref|XP_002948151.1|	light-harvesting protein of photosystem I [Volvox carteri f. nagariensis]	42.86	9e-37	sp|P13869|CB12_PETHY	Chlorophyll a-b binding protein, chloroplastic OS=Petunia hybrida PE=2 SV=1	67.62	1e-86	D8TP48	D8TP48_VOLCA Light-harvesting protein of photosystem I OS=Volvox carteri GN=lhcaB PE=4 SV=1	-	-	-	-	-	-	-	K08907|1|2e-12|70.5|tps:THAPSDRAFT_3815|light-harvesting complex I chlorophyll a/b binding protein 1!K08916|3|6e-12|68.6|tps:THAPSDRAFT_23889|light-harvesting complex II chlorophyll a/b binding protein 5!K08910|4|4e-11|66.2|pti:PHATRDRAFT_44601|light-harvesting complex I chlorophyll a/b binding protein 4	cellular_process metabolic_process
186	tr|A0A0D2MQF1|A0A0D2MQF1_9CHLO	MQF1	1.57	1.499|1.643	0.01	26|23	0.001|0.001	78.48	9e-32	gi|159470397|ref|XP_001693346.1|	ribosomal protein S21, component of cytosolic 80S ribosome and 40S small subunit [Chlamydomonas reinhardtii]	66.67	5e-27	sp|Q41852|RS21_MAIZE	40S ribosomal protein S21 OS=Zea mays GN=RPS21 PE=3 SV=1	78.48	1e-30	A8IXG3	A8IXG3_CHLRE 40S ribosomal protein S21 OS=Chlamydomonas reinhardtii GN=RPS21 PE=3 SV=1	-	-	-	-	-	-	-	K02971|1|8e-21|96.3|dpp:DICPUDRAFT_48207|small subunit ribosomal protein S21e	cellular_component_organization_or_biogenesis cellular_process metabolic_process	cell cell_part macromolecular_complex organelle organelle_part	structural_molecule_activity
913	tr|A0A0D2N2I1|A0A0D2N2I1_9CHLO	N2I1	1.57	1.524|1.611	0.004	18|18	0.001|0.001	68.02	3e-65	gi|145353787|ref|XP_001421183.1|	aspartate carbamoyltransferase [Ostreococcus lucimarinus CCE9901]	68.02	4e-65	sp|Q43087|PYRB2_PEA	Aspartate carbamoyltransferase 2, chloroplastic OS=Pisum sativum GN=PYRB2 PE=2 SV=1	68.02	3e-64	A4S6Z6	A4S6Z6_OSTLU Aspartate carbamoyltransferase OS=Ostreococcus lucimarinus (strain CCE9901) GN=PYR2 PE=3 SV=1	BU369	147	1e-35	COG0540	Aspartate carbamoyltransferase, catalytic chain	F	Nucleotide transport and metabolism ;	K11540|1|5e-41|165|dpp:DICPUDRAFT_31008|carbamoyl-phosphate synthase / aspartate carbamoyltransferase / dihydroorotase [EC:6.3.5.5 2.1.3.2 3.5.2.3]!K11541|2|2e-40|162|mbr:MONBRDRAFT_37518|carbamoyl-phosphate synthase / aspartate carbamoyltransferase [EC:6.3.5.5 2.1.3.2]!K00609|4|2e-37|152|tbr:Tb927.5.3820|aspartate carbamoyltransferase catalytic subunit [EC:2.1.3.2]	cellular_process metabolic_process response_to_stimulus single-organism_process	cell cell_part organelle organelle_part	binding catalytic_activity
370	tr|A0A0D2KAF1|A0A0D2KAF1_9CHLO	KAF1	1.58	1.465|1.701	0.028	7|8	0.030|0.003	88.09	3e-103	gi|159478879|ref|XP_001697528.1|	T-complex protein, epsilon subunit [Chlamydomonas reinhardtii]	74.48	5e-89	sp|P54411|TCPE2_AVESA	T-complex protein 1 subunit epsilon OS=Avena sativa PE=2 SV=1	88.09	3e-102	A8J7J2	A8J7J2_CHLRE T-complex protein, epsilon subunit OS=Chlamydomonas reinhardtii GN=CCT5 PE=3 SV=1	PAE2117	170	2e-42	COG0459	Chaperonin GroEL (HSP60 family)	O	Posttranslational modification, protein turnover, chaperones ;	K09497|1|3e-78|288|tps:THAPSDRAFT_23102|T-complex protein 1 subunit epsilon	cellular_process metabolic_process	cell cell_part membrane	binding
578	tr|A0A0D2JAZ5|A0A0D2JAZ5_9CHLO	JAZ5	1.58	1.397|1.764	0.067	25|27	0.001|0.001	83.02	2e-48	gi|159464629|ref|XP_001690544.1|	EMP/nonaspanin domain family protein [Chlamydomonas reinhardtii]	50	1e-28	sp|A5D7E2|TM9S4_BOVIN	Transmembrane 9 superfamily member 4 OS=Bos taurus GN=TM9SF4 PE=2 SV=2	83.02	3e-47	A8IIL1	A8IIL1_CHLRE EMP/nonaspanin domain family protein OS=Chlamydomonas reinhardtii GN=CHLREDRAFT_127873 PE=4 SV=1	-	-	-	-	-	-	-	-	biological_regulation cellular_process single-organism_process	cell cell_part membrane membrane_part organelle
689	tr|A0A0D2NBU1|A0A0D2NBU1_9CHLO	NBU1	1.58	1.339|1.823	0.117	26|26	0.001|0.001	66.1	5e-13	gi|159487533|ref|XP_001701777.1|	ClpB chaperone, Hsp100 family [Chlamydomonas reinhardtii]	53.57	2e-09	sp|Q9PGC1|CLPB_XYLFA	Chaperone protein ClpB OS=Xylella fastidiosa (strain 9a5c) GN=clpB PE=3 SV=1	66.1	7e-12	A8I972	A8I972_CHLRE ClpB chaperone, Hsp100 family OS=Chlamydomonas reinhardtii GN=CLPB3 PE=3 SV=1	YPO3275	48.9	2e-06	COG0542	ATPases with chaperone activity, ATP-binding subunit	O	Posttranslational modification, protein turnover, chaperones ;	-	cellular_process metabolic_process response_to_stimulus	cell cell_part organelle organelle_part	binding catalytic_activity
1007	tr|A0A0D2LW58|A0A0D2LW58_9CHLO	LW58	1.58	1.863|1.287	0.166	10|10	0.005|0.164	38.76	3e-14	gi|357151582|ref|XP_003575837.1|	PREDICTED: uncharacterized protein LOC100841152 [Brachypodium distachyon]	-	-	-	-	38.76	3e-13	I1IK91	I1IK91_BRADI Uncharacterized protein OS=Brachypodium distachyon GN=BRADI4G13280 PE=4 SV=1	-	-	-	-	-	-	-	-	-	-	-
621	tr|A0A0D2LT46|A0A0D2LT46_9CHLO	LT46	1.59	1.130|2.057	0.43	9|8	0.514|0.005	90.91	1e-78	gi|302836143|ref|XP_002949632.1|	succinate dehydrogenase subunit A, mitochondrial [Volvox carteri f. nagariensis]	87.27	4e-75	sp|Q6ZDY8|DHSA_ORYSJ	Succinate dehydrogenase [ubiquinone] flavoprotein subunit, mitochondrial OS=Oryza sativa subsp. japonica GN=SDH1 PE=2 SV=1	90.91	1e-77	D8TTD9	D8TTD9_VOLCA Succinate dehydrogenase subunit A, mitochondrial OS=Volvox carteri GN=sdh1 PE=4 SV=1	YPO1111	179	5e-45	COG1053	Succinate dehydrogenase/fumarate reductase, flavoprotein subunit	C	Energy production and conversion ;	K00234|1|2e-70|263|pti:PHATR_41812|succinate dehydrogenase (ubiquinone) flavoprotein subunit [EC:1.3.5.1]	cellular_process metabolic_process	cell cell_part macromolecular_complex membrane membrane_part organelle organelle_part	binding catalytic_activity
103	tr|A0A0D2LF59|A0A0D2LF59_9CHLO	LF59	1.6	1.939|1.268	0.225	9|9	0.012|0.633	67.55	1e-129	gi|302831998|ref|XP_002947564.1|	eukaryotic translation initiation factor 3a [Volvox carteri f. nagariensis]	64.48	3e-123	sp|Q40554|EIF3A_TOBAC	Eukaryotic translation initiation factor 3 subunit A OS=Nicotiana tabacum GN=TIF3A1 PE=2 SV=1	67.55	2e-128	D8TMB1	D8TMB1_VOLCA Eukaryotic translation initiation factor 3a OS=Volvox carteri GN=eif3A PE=4 SV=1	-	-	-	-	-	-	-	K03254|1|2e-70|264|pif:PITG_21393|translation initiation factor 3 subunit A	cellular_process metabolic_process single-organism_process		binding
182	tr|A0A0D2MB44|A0A0D2MB44_9CHLO	MB44	1.61	1.486|1.726	0.029	9|7	0.019|0.012	33.18	8e-13	gi|384246203|gb|EIE19694.1|	nucleoporin-domain-containing protein [Coccomyxa subellipsoidea C-169]	-	-	-	-	37.8	2e-10	E1ZST2	E1ZST2_CHLVA Putative uncharacterized protein OS=Chlorella variabilis GN=CHLNCDRAFT_141404 PE=4 SV=1	-	-	-	-	-	-	-	-	-	-	-
238	tr|A0A0D2MC54|A0A0D2MC54_9CHLO	MC54	1.61	1.477|1.750	0.037	16|16	0.016|0.007	86.89	2e-93	gi|302854328|ref|XP_002958673.1|	NADH:ubiquinone oxidoreductase 49 kDa subunit [Volvox carteri f. nagariensis]	80.87	2e-84	sp|Q37619|NDUS2_PROWI	NADH-ubiquinone oxidoreductase 49 kDa subunit OS=Prototheca wickerhamii GN=NAD7 PE=3 SV=1	86.89	2e-92	D8UJ29	D8UJ29_VOLCA NADH:ubiquinone oxidoreductase 49 kDa subunit OS=Volvox carteri GN=nuo7 PE=3 SV=1	ZnuoC_2	161	9e-40	COG0649	NADH:ubiquinone oxidoreductase 49 kD subunit 7	C	Energy production and conversion ;	K03935|1|1e-70|263|ddi:DidioMp18|NADH dehydrogenase (ubiquinone) Fe-S protein 2 [EC:1.6.5.3 1.6.99.3]	cellular_process metabolic_process	cell cell_part macromolecular_complex membrane membrane_part organelle organelle_part	binding catalytic_activity
981	tr|A0A0D2LYS6|A0A0D2LYS6_9CHLO	LYS6	1.61	1.855|1.370	0.118	38|38	0.001|0.001	76.36	1e-45	gi|460385974|ref|XP_004238675.1|	PREDICTED: 40S ribosomal protein S16-like [Solanum lycopersicum]	77.06	6e-46	sp|P16149|RS16_LUPPO	40S ribosomal protein S16 OS=Lupinus polyphyllus GN=RPS16 PE=2 SV=1	79.82	2e-44	A8HSU7	A8HSU7_CHLRE Ribosomal protein S16 OS=Chlamydomonas reinhardtii GN=RPS16 PE=3 SV=1	CAC3097	48.5	7e-06	COG0103	Ribosomal protein S9	J	Translation, ribosomal structure and biogenesis ;	K02960|1|3e-42|169|pif:PITG_14913|small subunit ribosomal protein S16e	cellular_process metabolic_process	cell cell_part macromolecular_complex membrane membrane-enclosed_lumen organelle organelle_part	structural_molecule_activity
402	tr|A0A0D2K9M0|A0A0D2K9M0_9CHLO	K9M0	1.62	1.725|1.508	0.024	20|21	0.001|0.001	38.37	7e-19	gi|159487261|ref|XP_001701652.1|	predicted protein [Chlamydomonas reinhardtii]	-	-	-	-	38.37	7e-18	A8IAA3	A8IAA3_CHLRE Predicted protein OS=Chlamydomonas reinhardtii GN=CHLREDRAFT_160761 PE=4 SV=1	PAB0279	50.1	2e-06	COG2453	Predicted protein-tyrosine phosphatase	T	Signal transduction mechanisms ;	-	-	-	-
210	tr|A0A0D2MGB6|A0A0D2MGB6_9CHLO	MGB6	1.63	1.693|1.572	0.007	35|36	0.002|0.002	89.93	3e-60	gi|384246526|gb|EIE20016.1|	hypothetical protein COCSUDRAFT_54518 [Coccomyxa subellipsoidea C-169]	84.89	5e-57	sp|P42036|RS143_ARATH	40S ribosomal protein S14-3 OS=Arabidopsis thaliana GN=RPS14C PE=2 SV=2	89.93	4e-59	I0YNP7	I0YNP7_9CHLO Uncharacterized protein OS=Coccomyxa subellipsoidea C-169 GN=COCSUDRAFT_54518 PE=4 SV=1	CC1271	86.3	2e-17	COG0100	Ribosomal protein S11	J	Translation, ribosomal structure and biogenesis ;	K02955|1|1e-58|222|mbr:MONBRDRAFT_6309|small subunit ribosomal protein S14e	cellular_process metabolic_process	cell cell_part macromolecular_complex membrane membrane-enclosed_lumen organelle organelle_part	structural_molecule_activity
845	tr|A0A0D2NNU3|A0A0D2NNU3_9CHLO	NNU3	1.63	2.152|1.098	0.555	7|7	0.007|0.836	72.15	5e-92	gi|384245616|gb|EIE19109.1|	60S ribosomal protein L7 [Coccomyxa subellipsoidea C-169]	66.36	5e-81	sp|P60039|RL73_ARATH	60S ribosomal protein L7-3 OS=Arabidopsis thaliana GN=RPL7C PE=2 SV=1	72.15	5e-91	I0YL40	I0YL40_9CHLO 60S ribosomal protein L7 OS=Coccomyxa subellipsoidea C-169 GN=COCSUDRAFT_20022 PE=4 SV=1	MA1093	48.5	9e-06	COG1841	Ribosomal protein L30/L7E	J	Translation, ribosomal structure and biogenesis ;	K02937|1|4e-73|271|mbr:MONBRDRAFT_12901|large subunit ribosomal protein L7e	cellular_process metabolic_process	cell cell_part macromolecular_complex membrane membrane-enclosed_lumen organelle organelle_part	structural_molecule_activity
271	tr|A0A0D2MW53|A0A0D2MW53_9CHLO	MW53	1.64	1.853|1.434	0.088	6|4	0.007|0.282	59.18	1e-70	gi|159466488|ref|XP_001691441.1|	inactive subunit of chloroplast ClpP complex [Chlamydomonas reinhardtii]	34.43	3e-25	sp|Q4FM94|CLPP_PELUB	ATP-dependent Clp protease proteolytic subunit OS=Pelagibacter ubique (strain HTCC1062) GN=clpP PE=3 SV=1	59.18	1e-69	A8INX1	A8INX1_CHLRE ATP-dependent Clp protease proteolytic subunit OS=Chlamydomonas reinhardtii GN=CLPR6 PE=3 SV=1	BH3118	121	2e-27	COG0740	Protease subunit of ATP-dependent Clp proteases	OU	Posttranslational modification, protein turnover, chaperones ; Intracellular trafficking, secretion, and vesicular transport ;	K01358|1|4e-24|110|tpv:TP04_0168|ATP-dependent Clp protease, protease subunit [EC:3.4.21.92]			catalytic_activity
501	tr|A0A0D2K5C6|A0A0D2K5C6_9CHLO	K5C6	1.64	1.600|1.679	0.003	30|30	0.001|0.001	70.73	6e-70	gi|384253940|gb|EIE27414.1|	vacuolar ATP synthase subunit B [Coccomyxa subellipsoidea C-169]	68.63	5e-67	sp|Q38681|VATB1_ACEAT	V-type proton ATPase subunit B 1 OS=Acetabularia acetabulum PE=2 SV=1	70.73	6e-69	I0Z9U5	I0Z9U5_9CHLO Vacuolar ATP synthase subunit B OS=Coccomyxa subellipsoidea C-169 GN=COCSUDRAFT_64218 PE=4 SV=1	PAE1146	147	1e-35	COG1156	Archaeal/vacuolar-type H+-ATPase subunit B	C	Energy production and conversion ;	K02147|1|2e-63|239|mbr:MONBRDRAFT_38294|V-type H+-transporting ATPase subunit B [EC:3.6.3.14]	cellular_process establishment_of_localization localization metabolic_process single-organism_process	cell cell_part macromolecular_complex membrane membrane_part organelle	catalytic_activity transporter_activity
504	tr|A0A0D2MI39|A0A0D2MI39_9CHLO	MI39	1.64	1.579|1.703	0.008	17|16	0.001|0.001	78.25	3e-127	gi|159477687|ref|XP_001696940.1|	prohibitin [Chlamydomonas reinhardtii]	61.96	4e-99	sp|O04331|PHB3_ARATH	-	78.25	4e-126	A8J633	A8J633_CHLRE Prohibitin OS=Chlamydomonas reinhardtii GN=PHB2 PE=4 SV=1	RSc0802	50.4	4e-06	COG0330	Membrane protease subunits, stomatin/prohibitin homologs	O	Posttranslational modification, protein turnover, chaperones ;	-	cellular_component_organization_or_biogenesis cellular_process developmental_process growth metabolic_process multicellular_organismal_process response_to_stimulus single-organism_process	cell cell_part macromolecular_complex membrane membrane_part membrane-enclosed_lumen organelle organelle_part	binding catalytic_activity
778	tr|A0A0D2MMR9|A0A0D2MMR9_9CHLO	MMR9	1.64	1.394|1.882	0.119	4|5	0.273|0.034	86.44	1e-23	gi|302829851|ref|XP_002946492.1|	hypothetical protein VOLCADRAFT_86841 [Volvox carteri f. nagariensis]	-	-	-	-	86.44	2e-22	D8TJR5	D8TJR5_VOLCA Putative uncharacterized protein OS=Volvox carteri GN=VOLCADRAFT_86841 PE=3 SV=1	-	-	-	-	-	-	-	K15111|1|1e-07|52.0|tan:TA04520|solute carrier family 25 (mitochondrial S-adenosylmethionine transporter), member 26	establishment_of_localization localization	membrane membrane_part
898	tr|A0A0D2MDC4|A0A0D2MDC4_9CHLO	MDC4	1.65	1.821|1.477	0.059	35|31	0.001|0.001	83.25	2e-95	gi|159488550|ref|XP_001702270.1|	glutamate dehydrogenase [Chlamydomonas reinhardtii]	57.59	2e-61	sp|O04937|DHEA_NICPL	Glutamate dehydrogenase A OS=Nicotiana plumbaginifolia GN=GDHA PE=2 SV=1	83.25	2e-94	A8JGD1	A8JGD1_CHLRE Glutamate dehydrogenase OS=Chlamydomonas reinhardtii GN=GDH2 PE=3 SV=1	PAE1996	181	1e-45	COG0334	Glutamate dehydrogenase/leucine dehydrogenase	E	Amino acid transport and metabolism ;	K00261|1|1e-39|160|mbr:MONBRDRAFT_33746|glutamate dehydrogenase (NAD(P)+) [EC:1.4.1.3]	cellular_process metabolic_process		binding catalytic_activity
105	tr|A0A0D2LQ64|A0A0D2LQ64_9CHLO	LQ64	1.66	1.609|1.710	0.005	12|13	0.001|0.001	75	2e-48	gi|302830037|ref|XP_002946585.1|	26S proteasome regulatory complex [Volvox carteri f. nagariensis]	71.76	7e-48	sp|O04019|PS6AB_ARATH	26S protease regulatory subunit 6A homolog B OS=Arabidopsis thaliana GN=RPT5B PE=1 SV=3	75	2e-47	D8TJB3	D8TJB3_VOLCA 26S proteasome regulatory complex OS=Volvox carteri GN=rpt5 PE=3 SV=1	ECU07g1640	87	1e-17	COG1222	ATP-dependent 26S proteasome regulatory subunit	O	Posttranslational modification, protein turnover, chaperones ;	K03065|1|6e-44|174|pfh:PFHG_01922|26S proteasome regulatory subunit T5	biological_regulation cellular_component_organization_or_biogenesis cellular_process developmental_process metabolic_process multicellular_organismal_process regulation_of_biological_process response_to_stimulus signaling single-organism_process	cell cell_part macromolecular_complex membrane organelle	binding catalytic_activity
369	tr|A0A0D2MQ15|A0A0D2MQ15_9CHLO	MQ15	1.67	1.795|1.545	0.031	47|44	0.001|0.001	77.46	2e-87	gi|302853414|ref|XP_002958222.1|	component of cytosolic 80S ribosome and 40S small subunit [Volvox carteri f. nagariensis]	66.36	8e-76	sp|Q9FLF0|RS92_ARATH	40S ribosomal protein S9-2 OS=Arabidopsis thaliana GN=RPS9C PE=2 SV=1	77.46	1e-86	D8UHT7	D8UHT7_VOLCA Component of cytosolic 80S ribosome and 40S small subunit OS=Volvox carteri GN=rps9 PE=3 SV=1	MA1109	85.1	9e-17	COG0522	Ribosomal protein S4 and related proteins	J	Translation, ribosomal structure and biogenesis ;	K02997|1|2e-66|249|tgo:TGME49_048480|small subunit ribosomal protein S9e	cellular_process metabolic_process	cell cell_part macromolecular_complex membrane membrane-enclosed_lumen organelle organelle_part	binding structural_molecule_activity
755	tr|A0A0D2LXT0|A0A0D2LXT0_9CHLO	LXT0	1.67	1.804|1.527	0.038	6|6	0.011|0.214	78.38	6e-45	gi|302836129|ref|XP_002949625.1|	hypothetical protein VOLCADRAFT_59517 [Volvox carteri f. nagariensis]	59.13	1e-28	sp|P63155|CRNL1_RAT	Crooked neck-like protein 1 OS=Rattus norvegicus GN=Crnkl1 PE=2 SV=1	78.38	8e-44	D8TTC5	D8TTC5_VOLCA Putative uncharacterized protein (Fragment) OS=Volvox carteri GN=VOLCADRAFT_59517 PE=4 SV=1	-	-	-	-	-	-	-	K12869|1|8e-25|109|pif:PITG_08189|crooked neck	cellular_process metabolic_process	cell cell_part
41	tr|A0A0D2N4V7|A0A0D2N4V7_9CHLO	N4V7	1.69	1.629|1.758	0.008	13|13	0.004|0.001	42.89	5e-53	gi|384251973|gb|EIE25450.1|	hypothetical protein COCSUDRAFT_65250 [Coccomyxa subellipsoidea C-169]	36.86	7e-18	sp|Q8BGC0|HTSF1_MOUSE	HIV Tat-specific factor 1 homolog OS=Mus musculus GN=Htatsf1 PE=1 SV=1	42.89	5e-52	I0Z481	I0Z481_9CHLO Uncharacterized protein OS=Coccomyxa subellipsoidea C-169 GN=COCSUDRAFT_65250 PE=4 SV=1	-	-	-	-	-	-	-	K13093|1|3e-22|104|ngr:NAEGRDRAFT_78009|HIV Tat-specific factor 1	-	-	-
213	tr|A0A0D2MH73|A0A0D2MH73_9CHLO	MH73	1.69	1.800|1.579	0.024	6|6	0.014|0.098	72.53	1e-78	gi|384253777|gb|EIE27251.1|	Rab7/RabG-family small GTPase [Coccomyxa subellipsoidea C-169]	73.63	1e-77	sp|Q39573|YPTC5_CHLRE	GTP-binding protein YPTC5 OS=Chlamydomonas reinhardtii GN=YPTC5 PE=3 SV=1	72.53	1e-77	I0Z9D2	I0Z9D2_9CHLO Rab7/RabG-family small GTPase OS=Coccomyxa subellipsoidea C-169 GN=COCSUDRAFT_52108 PE=4 SV=1	all3030	47.8	9e-06	COG1100	GTPase SAR1 and related small G proteins	R	General function prediction only ;	K07897|1|2e-64|242|ddi:DDB_G0269236|Ras-related protein Rab-7A	biological_regulation cellular_process establishment_of_localization localization regulation_of_biological_process response_to_stimulus signaling single-organism_process	cell cell_part membrane organelle	binding
261	tr|A0A0D2J0Z5|A0A0D2J0Z5_9CHLO	J0Z5	1.7	1.713|1.692	0	12|15	0.001|0.001	85.71	4e-25	gi|159477397|ref|XP_001696797.1|	serine hydroxymethyltransferase 3 [Chlamydomonas reinhardtii]	70.49	4e-19	sp|Q9SZJ5|GLYM_ARATH	Serine hydroxymethyltransferase, mitochondrial OS=Arabidopsis thaliana GN=SHM1 PE=1 SV=1	85.71	5e-24	A8J4R9	A8J4R9_CHLRE Serine hydroxymethyltransferase OS=Chlamydomonas reinhardtii GN=SHMT3 PE=3 SV=1	alr4806	65.9	1e-11	COG0112	Glycine/serine hydroxymethyltransferase	E	Amino acid transport and metabolism ;	K00600|1|8e-19|89.4|dpp:DICPUDRAFT_97107|glycine hydroxymethyltransferase [EC:2.1.2.1]	cellular_process immune_system_process metabolic_process multi-organism_process response_to_stimulus single-organism_process	cell cell_part extracellular_region macromolecular_complex membrane membrane-enclosed_lumen organelle organelle_part	binding catalytic_activity
1083	tr|A0A0D2MPA0|A0A0D2MPA0_9CHLO	MPA0	1.7	1.545|1.849	0.046	23|18	0.001|0.001	75.74	0	gi|302831690|ref|XP_002947410.1|	hypothetical protein VOLCADRAFT_79713 [Volvox carteri f. nagariensis]	72.45	0	sp|P28723|FTHS_SPIOL	Formate--tetrahydrofolate ligase OS=Spinacia oleracea PE=1 SV=3	75.74	0	D8TM81	D8TM81_VOLCA Putative uncharacterized protein OS=Volvox carteri GN=VOLCADRAFT_79713 PE=3 SV=1	TVN0089	380	3e-105	COG2759	Formyltetrahydrofolate synthetase	F	Nucleotide transport and metabolism ;	K01938|1|0.0|837|dpp:DICPUDRAFT_97516|formate--tetrahydrofolate ligase [EC:6.3.4.3]!K00288|3|0.0|724|mbr:MONBRDRAFT_7587|methylenetetrahydrofolate dehydrogenase (NADP+) / methenyltetrahydrofolate cyclohydrolase / formyltetrahydrofolate synthetase [EC:1.5.1.5 3.5.4.9 6.3.4.3]	cellular_process metabolic_process response_to_stimulus	cell cell_part extracellular_region membrane organelle	binding catalytic_activity
1187	tr|A0A0D2K939|A0A0D2K939_9CHLO	K939	1.7	1.888|1.506	0.073	8|9	0.001|0.006	63.85	0	gi|302831357|ref|XP_002947244.1|	hypothetical protein VOLCADRAFT_79505 [Volvox carteri f. nagariensis]	57.23	3e-167	sp|P31251|UBE12_WHEAT	Ubiquitin-activating enzyme E1 2 OS=Triticum aestivum GN=UBA2 PE=2 SV=1	63.85	0	D8TL95	D8TL95_VOLCA Putative uncharacterized protein OS=Volvox carteri GN=VOLCADRAFT_79505 PE=3 SV=1	SMc02864	60.5	7e-09	COG0476	Dinucleotide-utilizing enzymes involved in molybdopterin and thiamine biosynthesis family 2	H	Coenzyme transport and metabolism ;	K03178|1|5e-134|476|mbr:MONBRDRAFT_33365|ubiquitin-activating enzyme E1 [EC:6.3.2.19]	cellular_process metabolic_process response_to_stimulus		binding catalytic_activity
1305	tr|A0A0D2NT17|A0A0D2NT17_9CHLO	NT17	1.7	1.949|1.451	0.124	112|120	0.001|0.001	61.78	2e-160	gi|238481240|ref|NP_001154707.1|	DEAD-box ATP-dependent RNA helicase 56 [Arabidopsis thaliana]	69.86	3e-83	sp|Q0JM17|RH56_ORYSJ	DEAD-box ATP-dependent RNA helicase 56 OS=Oryza sativa subsp. japonica GN=Os01g0549700 PE=2 SV=2	61.78	2e-159	F4JWF7	F4JWF7_ARATH DEAD-box ATP-dependent RNA helicase 56 OS=Arabidopsis thaliana GN=At5g11200 PE=4 SV=1	XF0252	130	8e-30	COG0513	Superfamily II DNA and RNA helicases	LKJ	Replication, recombination and repair ; Transcription ; Translation, ribosomal structure and biogenesis ;	K12812|1|4e-77|286|pti:PHATRDRAFT_51301|ATP-dependent RNA helicase UAP56/SUB2 [EC:3.6.4.13]	response_to_stimulus	cell cell_junction cell_part membrane-enclosed_lumen organelle organelle_part symplast	binding catalytic_activity
148	tr|A0A0D2L7I1|A0A0D2L7I1_9CHLO	L7I1	1.71	1.397|2.016	0.192	13|13	0.035|0.001	75.23	7e-94	gi|302848571|ref|XP_002955817.1|	hypothetical protein VOLCADRAFT_106964 [Volvox carteri f. nagariensis]	52.85	3e-48	sp|P27521|CA4_ARATH	Chlorophyll a-b binding protein 4, chloroplastic OS=Arabidopsis thaliana GN=LHCA4 PE=1 SV=1	75.23	7e-93	D8UAY7	D8UAY7_VOLCA Putative uncharacterized protein lhcaE OS=Volvox carteri GN=lhcaE PE=4 SV=1	-	-	-	-	-	-	-	K08907|1|4e-15|79.3|tps:THAPSDRAFT_3815|light-harvesting complex I chlorophyll a/b binding protein 1!K08910|2|6e-13|72.0|tps:THAPSDRAFT_24080|light-harvesting complex I chlorophyll a/b binding protein 4!K08916|3|1e-11|68.2|tps:THAPSDRAFT_23889|light-harvesting complex II chlorophyll a/b binding protein 5	cellular_process metabolic_process	cell cell_part membrane organelle
1014	tr|A0A0D2M070|A0A0D2M070_9CHLO	M070	1.71	1.713|1.701	0	11|11	0.039|0.049	87	1e-142	gi|302833481|ref|XP_002948304.1|	mitogen-activated protein kinase 3 [Volvox carteri f. nagariensis]	66.91	5e-106	sp|Q5Z859|MPK4_ORYSJ	Mitogen-activated protein kinase 4 OS=Oryza sativa subsp. japonica GN=MPK4 PE=2 SV=1	87	1e-141	D8TP73	D8TP73_VOLCA Mitogen-activated protein kinase 3 OS=Volvox carteri GN=mapk3 PE=4 SV=1	PA0074_1	80.5	3e-15	COG0515	Serine/threonine protein kinase	RTKL	General function prediction only ; Signal transduction mechanisms ; Transcription ; Replication, recombination and repair ;	K04371|1|2e-98|357|dpp:DICPUDRAFT_53558|extracellular signal-regulated kinase 1/2 [EC:2.7.11.24]	biological_regulation cellular_component_organization_or_biogenesis cellular_process developmental_process immune_system_process metabolic_process multi-organism_process multicellular_organismal_process positive_regulation_of_biological_process regulation_of_biological_process reproduction reproductive_process response_to_stimulus signaling single-organism_process	cell cell_part organelle organelle_part	binding catalytic_activity molecular_transducer_activity
159	tr|A0A0D2NI94|A0A0D2NI94_9CHLO	NI94	1.72	1.859|1.583	0.038	11|11	0.014|0.023	81.74	7e-52	gi|384250999|gb|EIE24477.1|	Metallo-dependent phosphatase [Coccomyxa subellipsoidea C-169]	81.58	2e-51	sp|Q07098|PP2A2_ARATH	Serine/threonine-protein phosphatase PP2A-2 catalytic subunit OS=Arabidopsis thaliana GN=PP2A2 PE=1 SV=1	83.48	8e-52	E6R7A8	E6R7A8_CRYGW Serine/threonine-protein phosphatase OS=Cryptococcus gattii serotype B (strain WM276 / ATCC MYA-4071) GN=CGB_E4650C PE=3 SV=1	ECU05g0440	70.5	7e-12	COG0639	Diadenosine tetraphosphatase and related serine/threonine protein phosphatases	T	Signal transduction mechanisms ;	K04382|1|3e-51|200|ddi:DDB_G0290263|protein phosphatase 2 (formerly 2A), catalytic subunit [EC:3.1.3.16]	biological_regulation establishment_of_localization localization regulation_of_biological_process single-organism_process	cell cell_part membrane membrane-enclosed_lumen organelle organelle_part	catalytic_activity
42	tr|A0A0D2KJQ6|A0A0D2KJQ6_9CHLO	KJQ6	1.74	1.718|1.770	0.001	106|109	0.001|0.001	90.6	0	gi|159487349|ref|XP_001701685.1|	binding protein 1 [Chlamydomonas reinhardtii]	84.86	0	sp|Q03685|BIP5_TOBAC	Luminal-binding protein 5 OS=Nicotiana tabacum GN=BIP5 PE=2 SV=1	90.6	0	A8I7T8	A8I7T8_CHLRE Binding protein 1 OS=Chlamydomonas reinhardtii GN=BIP1 PE=3 SV=1	STM0012	417	2e-116	COG0443	Molecular chaperone	O	Posttranslational modification, protein turnover, chaperones ;	K09490|1|6e-171|598|tps:THAPSDRAFT_27656|heat shock 70kDa protein 5	cellular_component_organization_or_biogenesis cellular_process developmental_process growth metabolic_process multi-organism_process multicellular_organismal_process reproduction reproductive_process response_to_stimulus single-organism_process	cell cell_part membrane membrane-enclosed_lumen organelle organelle_part	binding catalytic_activity
541	tr|A0A0D2M229|A0A0D2M229_9CHLO	M229	1.74	1.717|1.767	0.001	54|53	0.001|0.001	73.33	4e-171	gi|302839218|ref|XP_002951166.1|	DEAD-box RNA helicase, ATP-dependent, cytoplasmic [Volvox carteri f. nagariensis]	70.12	2e-163	sp|Q8RXK6|RH8_ARATH	DEAD-box ATP-dependent RNA helicase 8 OS=Arabidopsis thaliana GN=RH8 PE=2 SV=1	73.33	5e-170	D8TXT3	D8TXT3_VOLCA DEAD-box RNA helicase, ATP-dependent, cytoplasmic OS=Volvox carteri GN=deh1 PE=3 SV=1	ZdeaD	199	8e-51	COG0513	Superfamily II DNA and RNA helicases	LKJ	Replication, recombination and repair ; Transcription ; Translation, ribosomal structure and biogenesis ;	K12614|1|3e-154|541|ngr:NAEGRDRAFT_79624|ATP-dependent RNA helicase DDX6/DHH1 [EC:3.6.4.13]	cellular_process multi-organism_process reproduction reproductive_process		binding catalytic_activity
748	tr|A0A0D2K5D3|A0A0D2K5D3_9CHLO	K5D3	1.74	1.689|1.789	0.005	13|13	0.002|0.001	74.13	0	gi|302843509|ref|XP_002953296.1|	NADH:ubiquinone oxidoreductase 76 kDa subunit [Volvox carteri f. nagariensis]	61.95	0	sp|Q43644|NDUS1_SOLTU	NADH dehydrogenase [ubiquinone] iron-sulfur protein 1, mitochondrial OS=Solanum tuberosum PE=2 SV=1	74.13	0	D8U3X4	D8U3X4_VOLCA NADH:ubiquinone oxidoreductase 76 kDa subunit OS=Volvox carteri GN=nuoS1 PE=4 SV=1	nuoG	192	1e-48	COG1034	NADH dehydrogenase/NADH:ubiquinone oxidoreductase 75 kD subunit (chain G)	C	Energy production and conversion ;	K03934|1|0.0|708|mbr:MONBRDRAFT_37042|NADH dehydrogenase (ubiquinone) Fe-S protein 1 [EC:1.6.5.3 1.6.99.3]	cellular_process metabolic_process	cell cell_part macromolecular_complex membrane membrane_part organelle organelle_part	binding catalytic_activity electron_carrier_activity
1276	tr|A0A0D2M0G3|A0A0D2M0G3_9CHLO	M0G3	1.74	1.692|1.793	0.005	56|60	0.001|0.001	79.57	1e-130	gi|20137882|sp|Q94FT3.1|CHLI_CHLRE	RecName: Full=Magnesium-chelatase subunit ChlI, chloroplastic; Short=Mg-chelatase subunit I-1; AltName: Full=Mg-protoporphyrin IX chelatase subunit ChlI; Flags: Precursor	79.57	4e-131	sp|Q94FT3|CHLI_CHLRE	Magnesium-chelatase subunit chlI, chloroplastic OS=Chlamydomonas reinhardtii GN=CHLI PE=2 SV=1	79.57	1e-129	A8IMZ5	A8IMZ5_CHLRE Magnesium chelatase subunit I OS=Chlamydomonas reinhardtii GN=CHLI1 PE=4 SV=1	MK0192_1	77.4	3e-14	COG1239	Mg-chelatase subunit ChlI	H	Coenzyme transport and metabolism ;	K03404|1|5e-31|132|tps:THAPSDRAFT_661|magnesium chelatase subunit D [EC:6.6.1.1]	cellular_process metabolic_process	cell cell_part organelle organelle_part	binding catalytic_activity
308	tr|A0A0D2MGI2|A0A0D2MGI2_9CHLO	MGI2	1.75	2.035|1.467	0.161	10|10	0.001|0.004	71.59	1e-65	gi|302847192|ref|XP_002955131.1|	hypothetical protein VOLCADRAFT_106657 [Volvox carteri f. nagariensis]	60.45	5e-53	sp|Q852S5|NDK2_TOBAC	Nucleoside diphosphate kinase 2, chloroplastic OS=Nicotiana tabacum GN=NDPK2 PE=1 SV=1	71.59	1e-64	D8U8X8	D8U8X8_VOLCA Nucleoside diphosphate kinase OS=Volvox carteri GN=VOLCADRAFT_106657 PE=3 SV=1	Rv2445c	133	3e-31	COG0105	Nucleoside diphosphate kinase	F	Nucleotide transport and metabolism ;	K00940|1|4e-43|172|tps:THAPSDRAFT_6290|nucleoside-diphosphate kinase [EC:2.7.4.6]	biological_regulation cellular_process metabolic_process regulation_of_biological_process response_to_stimulus signaling single-organism_process	cell cell_part organelle organelle_part	binding catalytic_activity
854	tr|A0A0D2LGA8|A0A0D2LGA8_9CHLO	LGA8	1.75	1.433|2.064	0.199	21|21	0.373|0.040	-	-	-	-	-	-	-	-	-	-	-	-	-	-	-	-	-	-	-	-	-	-	-
1048	tr|A0A0D2MRQ0|A0A0D2MRQ0_9CHLO	MRQ0	1.75	1.695|1.814	0.007	22|22	0.001|0.001	95.28	3e-67	gi|384253262|gb|EIE26737.1|	small rab-related GTPase [Coccomyxa subellipsoidea C-169]	94.49	3e-67	sp|P36863|YPTV4_VOLCA	GTP-binding protein yptV4 OS=Volvox carteri GN=YPTV4 PE=3 SV=1	95.28	4e-66	I0Z7W8	I0Z7W8_9CHLO Small rab-related GTPase OS=Coccomyxa subellipsoidea C-169 GN=COCSUDRAFT_27204 PE=4 SV=1	alr0124_2	48.9	2e-06	COG1100	GTPase SAR1 and related small G proteins	R	General function prediction only ;	K07877|1|1e-63|238|mbr:MONBRDRAFT_38811|Ras-related protein Rab-2A!K07976|2|9e-61|229|ddi:DDB_G0292268|Rab family, other	biological_regulation cellular_process establishment_of_localization localization regulation_of_biological_process response_to_stimulus signaling single-organism_process	cell cell_part membrane organelle organelle_part	binding
132	tr|A0A0D2MW14|A0A0D2MW14_9CHLO	MW14	1.76	1.881|1.631	0.031	12|12	0.009|0.001	80.06	8e-154	gi|159481269|ref|XP_001698704.1|	isocitrate dehydrogenase, NADP-dependent [Chlamydomonas reinhardtii]	71.92	1e-135	sp|Q06197|IDHC_SOYBN	Isocitrate dehydrogenase [NADP] OS=Glycine max GN=IDH1 PE=2 SV=2	80.06	8e-153	A8J9S7	A8J9S7_CHLRE Isocitrate dehydrogenase [NADP] OS=Chlamydomonas reinhardtii GN=IDH3 PE=3 SV=1	AGc5067	49.3	8e-06	COG0473	Isocitrate/isopropylmalate dehydrogenase	CE	Energy production and conversion ; Amino acid transport and metabolism ;	K00031|1|2e-146|516|ngr:NAEGRDRAFT_82731|isocitrate dehydrogenase [EC:1.1.1.42]	cellular_process metabolic_process multi-organism_process response_to_stimulus	cell cell_part extracellular_region membrane organelle	binding catalytic_activity
181	tr|A0A0D2LE72|A0A0D2LE72_9CHLO	LE72	1.76	1.355|2.174	0.335	6|6	0.174|0.013	74.42	3e-91	gi|159470091|ref|XP_001693193.1|	inactive subunit of chloroplast ClpP complex [Chlamydomonas reinhardtii]	41.07	5e-26	sp|Q8LB10|CLPR4_ARATH	ATP-dependent Clp protease proteolytic subunit-related protein 4, chloroplastic OS=Arabidopsis thaliana GN=CLPR4 PE=1 SV=1	74.42	3e-90	A8IXD6	A8IXD6_CHLRE ATP-dependent Clp protease proteolytic subunit OS=Chlamydomonas reinhardtii GN=CLPR4 PE=3 SV=1	HP0794	73.9	2e-13	COG0740	Protease subunit of ATP-dependent Clp proteases	OU	Posttranslational modification, protein turnover, chaperones ; Intracellular trafficking, secretion, and vesicular transport ;	K01358|1|1e-12|70.9|mbr:MONBRDRAFT_25007|ATP-dependent Clp protease, protease subunit [EC:3.4.21.92]	metabolic_process	cell cell_part organelle	catalytic_activity
426	tr|A0A0D2NQ82|A0A0D2NQ82_9CHLO	NQ82	1.76	2.008|1.520	0.119	28|29	0.001|0.005	88.92	0	gi|159466984|ref|XP_001691678.1|	26S proteasome regulatory subunit [Chlamydomonas reinhardtii]	80.31	0	sp|Q9MAK9|PS10B_ARATH	26S protease regulatory subunit S10B homolog B OS=Arabidopsis thaliana GN=RPT4B PE=2 SV=1	88.92	0	A8IR41	A8IR41_CHLRE 26S proteasome regulatory subunit OS=Chlamydomonas reinhardtii GN=RPT4 PE=3 SV=1	SPBC23G7.12c	304	2e-82	COG1222	ATP-dependent 26S proteasome regulatory subunit	O	Posttranslational modification, protein turnover, chaperones ;	K03064|1|0.0|642|pif:PITG_00229|26S proteasome regulatory subunit T4	metabolic_process	cell cell_part macromolecular_complex membrane membrane-enclosed_lumen organelle organelle_part	binding catalytic_activity
604	tr|A0A0D2M2B8|A0A0D2M2B8_9CHLO	M2B8	1.76	2.179|1.340	0.352	13|11	0.001|0.008	73.91	3e-63	gi|307105439|gb|EFN53688.1|	hypothetical protein CHLNCDRAFT_58473 [Chlorella variabilis]	65.36	1e-53	sp|P19976|FRI1_SOYBN	Ferritin-1, chloroplastic OS=Glycine max PE=1 SV=4	73.91	3e-62	E1ZKG4	E1ZKG4_CHLVA Putative uncharacterized protein OS=Chlorella variabilis GN=CHLNCDRAFT_58473 PE=4 SV=1	BH1124	48.9	4e-06	COG1528	Ferritin-like protein	P	Inorganic ion transport and metabolism ;	K00522|1|4e-17|85.1|ngr:NAEGRDRAFT_4871|ferritin heavy chain [EC:1.16.3.1]	biological_regulation cellular_process developmental_process establishment_of_localization localization metabolic_process multi-organism_process multicellular_organismal_process reproduction reproductive_process response_to_stimulus single-organism_process	cell cell_part membrane organelle organelle_part	binding catalytic_activity
1036	tr|A0A0D2K6Q5|A0A0D2K6Q5_9CHLO	K6Q5	1.77	2.002|1.547	0.104	12|12	0.001|0.002	70.34	4e-106	gi|303280343|ref|XP_003059464.1|	predicted protein [Micromonas pusilla CCMP1545]	69.5	1e-105	sp|Q00265|PCNA2_DAUCA	Proliferating cell nuclear antigen large form OS=Daucus carota PE=2 SV=1	70.34	4e-105	C1MUA9	C1MUA9_MICPC Proliferating cell nuclear antigen OS=Micromonas pusilla (strain CCMP1545) GN=MICPUCDRAFT_33859 PE=3 SV=1	TVN1062	54.7	2e-07	COG0592	DNA polymerase sliding clamp subunit (PCNA homolog)	L	Replication, recombination and repair ;	K04802|1|5e-90|328|pif:PITG_14397|proliferating cell nuclear antigen	biological_regulation cellular_process metabolic_process regulation_of_biological_process response_to_stimulus single-organism_process	cell cell_part macromolecular_complex membrane-enclosed_lumen organelle organelle_part	binding enzyme_regulator_activity
1146	tr|A0A0D2MDH2|A0A0D2MDH2_9CHLO	MDH2	1.78	2.084|1.484	0.18	8|8	0.017|0.219	47.12	1e-58	gi|302848918|ref|XP_002955990.1|	hypothetical protein VOLCADRAFT_96865 [Volvox carteri f. nagariensis]	27.85	2e-15	sp|P29981|CP4C1_BLADI	Cytochrome P450 4C1 OS=Blaberus discoidalis GN=CYP4C1 PE=2 SV=1	47.12	1e-57	D8UBI0	D8UBI0_VOLCA Putative uncharacterized protein OS=Volvox carteri GN=VOLCADRAFT_96865 PE=3 SV=1	mlr5192	49.7	8e-06	COG2124	Cytochrome P450	Q	Secondary metabolites biosynthesis, transport and catabolism ;	K00493|1|8e-16|82.8|tet:TTHERM_01122780|unspecific monooxygenase [EC:1.14.14.1]			binding catalytic_activity
194	tr|A0A0D2MZM6|A0A0D2MZM6_9CHLO	MZM6	1.8	1.991|1.611	0.072	6|5	0.004|0.093	53.33	2e-31	gi|159486567|ref|XP_001701310.1|	mitochondrial grpE-type co-chaperone of the HSP70 system [Chlamydomonas reinhardtii]	47.46	2e-25	sp|Q3SW78|GRPE_NITWN	Protein grpE OS=Nitrobacter winogradskyi (strain Nb-255 / ATCC 25391) GN=grpE PE=3 SV=1	53.33	3e-30	A8JES1	A8JES1_CHLRE GrpE protein homolog OS=Chlamydomonas reinhardtii GN=MGE1 PE=3 SV=1	RSc2639	59.3	2e-09	COG0576	Molecular chaperone GrpE (heat shock protein)	O	Posttranslational modification, protein turnover, chaperones ;	K03687|1|4e-24|107|pbe:PB300486.00.0|molecular chaperone GrpE		cell cell_part organelle	binding
427	tr|A0A0D2LCG3|A0A0D2LCG3_9CHLO	LCG3	1.8	1.832|1.763	0.002	5|6	0.021|0.022	89.46	0	gi|159464433|ref|XP_001690446.1|	26S proteasome regulatory subunit [Chlamydomonas reinhardtii]	81.97	0	sp|Q9SZD4|PRS4A_ARATH	26S proteasome regulatory subunit 4 homolog A OS=Arabidopsis thaliana GN=RPT2A PE=2 SV=1	89.46	0	A8IHB3	A8IHB3_CHLRE 26S proteasome regulatory subunit OS=Chlamydomonas reinhardtii GN=RPT2 PE=3 SV=1	SPBC23G7.12c	325	1e-88	COG1222	ATP-dependent 26S proteasome regulatory subunit	O	Posttranslational modification, protein turnover, chaperones ;	K03062|1|0.0|655|pif:PITG_12185|26S proteasome regulatory subunit T2	biological_regulation cellular_component_organization_or_biogenesis cellular_process developmental_process growth metabolic_process multicellular_organismal_process negative_regulation_of_biological_process regulation_of_biological_process reproduction reproductive_process response_to_stimulus single-organism_process	cell cell_part macromolecular_complex membrane organelle	binding catalytic_activity
[truncated: 388 more rows]
