# Supplementary material for: Strategies of NaCl Tolerance in Saline–Alkali-Tolerant Green Microalga Monoraphidium dybowskii LB50
Source: Plants (Basel). 2023 Oct 7;12(19):3495. doi: 10.3390/plants12193495 (PMC10575140; doi:10.3390/plants12193495)
Supplement: Supplementary file 1 [file plants-12-03495-s001.zip › Data S4.xlsx]

## Sheet: Glycelysis
Data S4. DEPs and enzymes in pathways
Protein-ID	Protein-abbreviation	Enzyme	EC	Enzyme-abbreviation	Log2(20 g L-1/Control)	Log2(40 g L-1/Control)	Log2(60 g L-1/Control)
tr|A0A0D2LDD4|A0A0D2LDD4_9CHLO	LDD4	Phosphoglucomutase	5.4.2.2	PGC	0.0840643	0.0426443	-0.251539
tr|A0A0D2LKL1|A0A0D2LKL1_9CHLO	LKL1	Glucose-6-phosphate isomerase	5.3.1.9	GPI	-0.0740006	-0.0740006	0.475085
tr|A0A0D2MIK0|A0A0D2MIK0_9CHLO	MIK0	glucose-6-phosphate 1-epimerase	5.1.3.15	GPE	0.0426443	-0.136062	-1.35845
tr|A0A0D2KZC3|A0A0D2KZC3_9CHLO	KZC3	fructose-bisphosphatase	3.1.3.11	FBP	-0.168123	-0.415037	-0.915936
tr|A0A0D2NQE2|A0A0D2NQE2_9CHLO	NQE2	fructose-bisphosphate aldolase	4.1.2.13	FBA	-0.200913	0.286881	-1.51457
tr|A0A0D2IZU2|A0A0D2IZU2_9CHLO	IZU2	glyceraldehyde-3-phosphate dehydrogenase	1.2.1.12	GPDH1	-0.286304	-0.473931	-0.943416
tr|A0A0D2LXF2|A0A0D2LXF2_9CHLO	LXF2	glyceraldehyde-3-phosphate dehydrogenase	1.2.1.12	GPDH2	-0.200913	-0.184425	-0.395929
tr|A0A0D2MS42|A0A0D2MS42_9CHLO	MS42	phosphoglycerate kinase	2.7.2.3	PGK1	-0.268817	-0.184425	0.356144
tr|A0A0D2K8A5|A0A0D2K8A5_9CHLO	K8A5	phosphoglycerate kinase	2.7.2.3	PGK2	-0.120294	-0.0892673	-0.643856
tr|A0A0D2L694|A0A0D2L694_9CHLO	L694	phosphoglycerate kinase	2.7.2.3	PGK3	0.0285692	0.0565835	-0.473931
tr|A0A0D2IZU2|A0A0D2IZU2_9CHLO	IZU2	phosphoglycerate kinase	2.7.2.3	PGK4	-0.286304	-0.473931	-0.943416
tr|A0A0D2MS98|A0A0D2MS98_9CHLO	MS98	phosphopyruvate hydratase	4.2.1.11	PH	0.298658	-0.0144996	-0.785875
tr|A0A0D2K714|A0A0D2K714_9CHLO	K714	Pyruvate kinase	2.7.1.40	PK1	0.0285692	-0.0588937	0.536053
tr|A0A0D2LSV2|A0A0D2LSV2_9CHLO	LSV2	Pyruvate kinase	2.7.1.40	PK2	-0.168123	0	-0.473931
tr|A0A0D2MCP9|A0A0D2MCP9_9CHLO	MCP9	Pyruvate kinase	2.7.1.40	PK3	-0.0892673	0.275007	0.0565835
tr|A0A0D2KHI7|A0A0D2KHI7_9CHLO	KHI7	Pyruvate kinase	2.7.1.40	PK4	-0.0588937	-0.200913	0.226509

## Sheet: Pyruvate metabolic
Supplemental Dataset 3. DEPs and enzymes in pathways
Protein-ID	Protein-abbreviation	Enzyme	EC	Enzyme-abbreviation	Log2(20 g L-1/Control)	Log2(40 g L-1/Control)	Log2(60 g L-1/Control)
tr|A0A0D2KCW6|A0A0D2KCW6_9CHLO	KCW6	Pyruvate,orthophosphate dikinase	2.7.9.1	POD1	-0.268817	-0.234465	-0.599462
tr|A0A0D2J2M4|A0A0D2J2M4_9CHLO	J2M4	Pyruvate,orthophosphate dikinase	2.7.9.1	POD2	0.0426443	0.0840643	-0.184425
tr|A0A0D2LR57|A0A0D2LR57_9CHLO	LR57	D-lactate dehydrogenase	1.1.2.4	LDH	-0.234465	-0.37707	-0.888969
tr|A0A0D2LT43|A0A0D2LT43_9CHLO	LT43	D-3-phosphoglycerate dehydrogenase	1.1.1.28	GPDH	0.176323	0.0285692	-0.713119
tr|A0A0D2JXY2|A0A0D2JXY2_9CHLO	JXY2	lactoylglutathione lyase	4.4.1.5	LAL	0.275007	-0.136062	-2.18442
tr|A0A0D2MBG0|A0A0D2MBG0_9CHLO	MBG0	malate dehydrogenase (decarboxylating) (NAD+) activity	1.1.1.40	MDH1	0	0.189034	1.12433
tr|A0A0D2JX51|A0A0D2JX51_9CHLO	JX51	Malate dehydrogenase	1.1.1.37	MDH2	-0.0588937	0.31034	1.08406
tr|A0A0D2MXH8|A0A0D2MXH8_9CHLO	MXH8	Malate dehydrogenase	1.1.1.37	MDH3	0.0426443	0.15056	-2.32193
tr|A0A0D2JNJ0|A0A0D2JNJ0_9CHLO	JNJ0	Malate dehydrogenase	1.1.1.37	MDH4	0.189034	0.201634	-0.286304
tr|A0A0D2MRP4|A0A0D2MRP4_9CHLO	MRP4	Pyruvate dehydrogenase E1 component subunit beta	1.2.4.1	PDH1	0.0976108	-0.836501	-1.21759
tr|A0A0D2KV51|A0A0D2KV51_9CHLO	KV51	Pyruvate dehydrogenase E1 component subunit beta	1.2.4.1	PDH2	0.124328	-0.37707	-0.888969
tr|A0A0D2MZ94|A0A0D2MZ94_9CHLO	MZ94	pyruvate dehydrogenase E2 component	2.3.1.12	PDH3	0.111031	-0.104697	-1.2863
tr|A0A0D2JI78|A0A0D2JI78_9CHLO	JI78	pyruvate dehydrogenase E2 component	2.3.1.12	PDH4	0.0285692	-0.268817	-0.535332
tr|A0A0D2K7P9|A0A0D2K7P9_9CHLO	K7P9	pyruvate dehydrogenase E2 component	2.3.1.12	PDH5	0.124328	0.201634	-0.136062
tr|A0A0D2LJJ3|A0A0D2LJJ3_9CHLO	LJJ3	Acetyl-coenzyme A synthetase	6.2.1.1	ACS	0.111031	-0.104697	0.956057
tr|A0A0D2MNI4|A0A0D2MNI4_9CHLO	MNI4	aldehyde dehydrogenase	1.2.1.3	ALDH1	0.189034	0.163499	0.594549
tr|A0A0D2MD42|A0A0D2MD42_9CHLO	MD42	aldehyde dehydrogenase	1.2.1.3	ALDH2	0.201634	-0.104697	0.464668
tr|A0A0D2LIR6|A0A0D2LIR6_9CHLO	LIR6	2-isopropylmalate synthase	2.3.3.13	IPMS	-0.0291463	-0.0439433	0.356144
tr|A0A0D2M6M5|A0A0D2M6M5_9CHLO	M6M5	acetyl-CoA carboxylase	6.4.1.2	ACC1	0.0143553	0.214125	1.70487
tr|A0A0D2M7B7|A0A0D2M7B7_9CHLO	M7B7	biotin carboxylase	6.4.1.2	ACC2	0.0143553	0.137504	1.29866
tr|A0A0D2NTY1|A0A0D2NTY1_9CHLO	NTY1	acetyl-CoA carboxylase	6.4.1.2	ACC3	0.0976108	-0.268817	0.918386
tr|A0A0D2MA58|A0A0D2MA58_9CHLO	MA58	Acetaldehyde dehydrogenase	1.2.1.10	ADH	0.400538	-0.304006	-0.217591
tr|A0A0D2K714|A0A0D2K714_9CHLO	K714	Pyruvate kinase	2.7.1.40	PK1	0.0285692	-0.0588937	0.536053
tr|A0A0D2LSV2|A0A0D2LSV2_9CHLO	LSV2	Pyruvate kinase	2.7.1.40	PK2	-0.168123	0	-0.473931
tr|A0A0D2MCP9|A0A0D2MCP9_9CHLO	MCP9	Pyruvate kinase	2.7.1.40	PK3	-0.0892673	0.275007	0.0565835
tr|A0A0D2KHI7|A0A0D2KHI7_9CHLO	KHI7	Pyruvate kinase	2.7.1.40	PK4	-0.0588937	-0.200913	0.226509

## Sheet: TCA
Protein-ID	Protein-abbreviation	Enzyme	EC	Enzyme-abbreviation	Log2(20 g L-1/Control)	Log2(40 g L-1/Control)	Log2(60 g L-1/Control)
tr|A0A0D2K5I6|A0A0D2K5I6_9CHLO	K5I6	ATP citrate synthase	2.3.3.8	CS	0.0285692	-0.0892673	0.31034
tr|A0A0D2K0C2|A0A0D2K0C2_9CHLO	K0C2	aconitate hydratase	4.2.1.3	AHD1	0.124328	0.0976108	-0.862496
tr|A0A0D2MF38|A0A0D2MF38_9CHLO	MF38	aconitate hydratase	4.2.1.3	AHD2	-0.0439433	-0.473931	-1.12029
tr|A0A0D2MW14|A0A0D2MW14_9CHLO	MW14	isocitrate dehydrogenase	1.1.1.42	ICDH1	0.485427	0.214125	0.815575
tr|A0A0D2JIX1|A0A0D2JIX1_9CHLO	JIX1	isocitrate dehydrogenase	1.1.1.42	ICDH2	-0.340075	-0.0892673	0.226509
tr|A0A0D2MQ26|A0A0D2MQ26_9CHLO	MQ26	isocitrate dehydrogenase	1.1.1.41	ICDH3	-0.234465	0.176323	0.963474
tr|A0A0D2JIX1|A0A0D2JIX1_9CHLO	JIX1	isocitrate dehydrogenase	1.1.1.41	ICDH4	-0.340075	-0.0892673	0.226509
tr|A0A0D2JAS9|A0A0D2JAS9_9CHLO	JAS9	isocitrate dehydrogenase	1.1.1.41	ICDH5	-0.217591	0.454176	-0.68966
tr|A0A0D2KN27|A0A0D2KN27_9CHLO	KN27	Succinyl-CoA synthetase beta subunit	6.2.1.4	SCS	0.15056	0.31034	1.18903
tr|A0A0D2LT46|A0A0D2LT46_9CHLO	LT46	succinate dehydrogenase	1.3.5.1	SDH1	0.275007	-0.120294	0.669027
tr|A0A0D2KYR0|A0A0D2KYR0_9CHLO	KYR0	succinate dehydrogenase	1.3.5.1	SDH2	0.0565835	0	0.201634
tr|A0A0D2JX51|A0A0D2JX51_9CHLO	JX51	malate dehydrogenase	1.1.1.37	MDH1	-0.0588937	0.31034	1.08406
tr|A0A0D2MXH8|A0A0D2MXH8_9CHLO	MXH8	malate dehydrogenase	1.1.1.37	MDH2	0.0426443	0.15056	-2.32193
tr|A0A0D2JNJ0|A0A0D2JNJ0_9CHLO	JNJ0	malate dehydrogenase	1.1.1.37	MDH3	0.189034	0.201634	-0.286304

## Sheet: PPP
Protein-ID	Protein-abbreviation	Enzyme	EC	Enzyme-abbreviation	Log2(20 g L-1/Control)	Log2(40 g L-1/Control)	Log2(60 g L-1/Control)
tr|A0A0D2MH24|A0A0D2MH24_9CHLO	MH24	glucose-6-phosphate dehydrogenase	1.1.1.49	G6PD	0.748461	0.0143553	-0.184425
tr|A0A0D2J6H5|A0A0D2J6H5_9CHLO	J6H5	ribulose-phosphate 3-epimerase	5.1.3.1	RPE	-0.286304	0.0285692	0.62293
tr|A0A0D2LN67|A0A0D2LN67_9CHLO	LN67	ribose-5-phosphate isomerase	5.3.1.6	RPI	-0.321928	-0.0144996	0.15056
tr|A0A0D2MAT8|A0A0D2MAT8_9CHLO	MAT8	transaldolase	2.2.1.1	TS1	-0.0439433	0.0703893	-0.736966
tr|A0A0D2JK44|A0A0D2JK44_9CHLO	JK44	transaldolase	2.2.1.2	TS2	0.0143553	0.495695	-1.94342

## Sheet: Fatty acid biosysthesis
Protein-ID	Protein-abbreviation	Enzyme	EC	Enzyme-abbreviation	Log2(20 g L-1/Control)	Log2(40 g L-1/Control)	Log2(60 g L-1/Control)
tr|A0A0D2M6M5|A0A0D2M6M5_9CHLO	M6M5	acetyl-CoA carboxylase	6.4.1.2	ACCase1	0.0143553	0.214125	1.70487
tr|A0A0D2M7B7|A0A0D2M7B7_9CHLO	M7B7	acetyl-CoA carboxylase	6.4.1.3	ACCase2	0.0143553	0.137504	1.29866
tr|A0A0D2NTY1|A0A0D2NTY1_9CHLO	NTY1	acetyl-CoA carboxylase	6.4.1.4	ACCase3	0.0976108	-0.268817	0.918386
tr|A0A0D2NBF1|A0A0D2NBF1_9CHLO	NBF1	3-oxoacyl-[acyl-carrier-protein] synthase II		FabF	-0.0892673	-0.168123	-1.47393
tr|A0A0D2MEQ3|A0A0D2MEQ3_9CHLO	MEQ3	3-oxoacyl-[acyl-carrier protein] reductase		FabG	0.0143553	-0.168123	-3.32193

## Sheet: Fatty acid metabolism
Protein-ID	Protein-abbreviation	Enzyme	EC	Enzyme-abbreviation	Log2(20 g L-1/Control)	Log2(40 g L-1/Control)	Log2(60 g L-1/Control)
tr|A0A0D2K9L9|A0A0D2K9L9_9CHLO	K9L9	acetyl-CoA C-acyltransferase	2.3.1.16	ACAT	-0.0291463	0.400538	1.50589
tr|A0A0D2J533|A0A0D2J533_9CHLO	J533	acylCoA dehydrogenase	1.3.3.6	ADE	-0.0740006	0.298658	0.757023
tr|A0A0D2MMB7|A0A0D2MMB7_9CHLO	MMB7	long-chain acyl-CoA synthetase	6.2.1.3	LACS	0	0	0.8

## Sheet: Photosynthesis
Protein-ID	Protein-abbreviation	Enzyme	EC	Enzyme-abbreviation	Log2(20 g L-1/Control)	Log2(40 g L-1/Control)	Log2(60 g L-1/Control)
tr|A0A0D2KGB0|A0A0D2KGB0_9CHLO	KGB0	ferredoxin-NADP+ reductase	1.18.1.2	FNR	-0.184425	-0.415037	-3.18442
tr|A0A0D2MAM8|A0A0D2MAM8_9CHLO	MAM8	H+-transporting two-sector ATPase	3.6.3.14	HTA1	-0.473931	-0.120294	-1.55639
tr|A0A0D2M8B1|A0A0D2M8B1_9CHLO	M8B1	H+-transporting two-sector ATPase	3.6.3.14	HTA2	-0.168123	-0.577767	-0.736966
tr|A0A0D2LGA3|A0A0D2LGA3_9CHLO	LGA3	cytochrome b6-f complex iron-sulfur subunit		PetC	-0.217591	-0.68966	-3.18442
tr|A0A0D2M0J7|A0A0D2M0J7_9CHLO	M0J7	photosystem II oxygen-evolving enhancer protein 1		PsbO	0.137504	-0.268817	-1.68966
tr|A0A0D2KGB0|A0A0D2KGB0_9CHLO	KGB0	ferredoxin--NADP+ reductase		PetH	-0.184425	-0.415037	-3.18442
tr|A0A0D2JV99|A0A0D2JV99_9CHLO	JV99	photosystem I subunit II		PsaD	-0.415037	0.918386	-2.8365
tr|A0A0D2KX10|A0A0D2KX10_9CHLO	KX10	photosystem I subunit IV		PsaE	0.226509	0.713696	-1.59946
tr|A0A0D2M3B3|A0A0D2M3B3_9CHLO	M3B3	photosystem I subunit III		PsaF	-0.104697	-0.494109	-1.64386
tr|A0A0D2M0A2|A0A0D2M0A2_9CHLO	2M0A	photosystem I subunit XI		PsaL	0.0426443	-0.836501	-3.05889
tr|A0A0D2KGB0|A0A0D2KGB0_9CHLO	KGB0	delta		delta	-0.184425	-0.415037	-3.18442
tr|A0A0D2M8B1|A0A0D2M8B1_9CHLO	M8B1	gamma		gamma	-0.168123	-0.577767	-0.736966

## Sheet: Amin acid
Protein-ID	Protein-abbreviation	Enzyme	EC	Enzyme-abbreviation	Log2(20 g L-1/Control)	Log2(40 g L-1/Control)	Log2(60 g L-1/Control)
tr|A0A0D2MDU1|A0A0D2MDU1_9CHLO	MDU1	branched-chain-amino-acid transaminase	2.6.1.42	BCAT	0.111031	-0.621488	-2.05889
tr|A0A0D2N2D3|A0A0D2N2D3_9CHLO	N2D3	methylcrotonoyl-CoA carboxylase	6.4.1.4	MCC	0.0976108	-0.168123	-0.251539
tr|A0A0D2K9L9|A0A0D2K9L9_9CHLO	K9L9	acetyl-CoA C-acyltransferase	2.3.1.16	ACAT	-0.0291463	0.400538	1.50589
tr|A0A0D2LT43|A0A0D2LT43_9CHLO	LT43	phosphoglycerate dehydrogenase	1.1.1.95	PGDH	0.176323	0.0285692	-0.713119
tr|A0A0D2J0Z5|A0A0D2J0Z5_9CHLO	J0Z5	glycine hydroxymethyltransferase	2.1.2.1	GHT1	0.201634	0.0565835	0.765535
tr|A0A0D2MN96|A0A0D2MN96_9CHLO	MN96	glycine hydroxymethyltransferase	2.1.2.1	GHT2	-0.234465	0.226509	-3.05889
tr|A0A0D2JXP5|A0A0D2JXP5_9CHLO	JXP5	glycine hydroxymethyltransferase	2.1.2.1	GHT3	-0.0144996	0.400538	-0.761213
tr|A0A0D2M796|A0A0D2M796_9CHLO	M796	glycine dehydrogenase	1.4.4.2	GDH4	-0.104697	0.250962	-2.73697
tr|A0A0D2KS11|A0A0D2KS11_9CHLO	KS11	glycine dehydrogenase	1.4.4.2	GDH5	-0.234465	0.0565835	0.378512
tr|A0A0D2JV70|A0A0D2JV70_9CHLO	2JV7	glycine C-acetyltransferase	2.3.1.29	GCA	-0.0439433	-0.0439433	0.992768
tr|A0A0D2MR95|A0A0D2MR95_9CHLO	MR95	threonine synthase	4.2.3.1	TS	-0.217591	-0.0892673	0.422233
tr|A0A0D2J4Q8|A0A0D2J4Q8_9CHLO	J4Q8	cystathionine gamma-lyase	4.4.1.1/8	CGL	0.333424	0.298658	0.704872
tr|A0A0D2K933|A0A0D2K933_9CHLO	K933	methionine adenosyltransferase	2.5.1.6	MAT1	0.226509	0.344828	-1.78588
tr|A0A0D2LRG0|A0A0D2LRG0_9CHLO	LRG0	methionine adenosyltransferase	2.5.1.6	MAT2	0.111031	-0.251539	-1.94342
tr|A0A0D2KKW6|A0A0D2KKW6_9CHLO	KKW6	cysteine synthase	2.5.1.47	CYS1	0.0143553	0.0976108	0.475085
tr|A0A0D2KMF0|A0A0D2KMF0_9CHLO	KMF0	cysteine synthase	2.5.1.47	CYS2	0.0565835	-0.120294	0.526069
tr|A0A0D2JMQ9|A0A0D2JMQ9_9CHLO	JMQ9	cysteine synthase	2.5.1.47	CYS3	0.263034	0.0840643	-3.32193
tr|A0A0D2MUK3|A0A0D2MUK3_9CHLO	MUK3	ketol-acid reductoisomerase	1.1.1.86	ilvC	0.0976108	-0.0291463	-0.454032
tr|A0A0D2KBF1|A0A0D2KBF1_9CHLO	KBF1	dihydroxy-acid dehydratase	4.2.1.9	ilvD	0.176323	0.250962	-2.47393
tr|A0A0D2MF38|A0A0D2MF38_9CHLO	MF38	3-isopropylmalate dehydratase	4.2.1.33	3IDH	-0.0439433	-0.473931	-1.12029
tr|A0A0D2N2I1|A0A0D2N2I1_9CHLO	2N2I	adenylosuccinate synthase	6.3.4.4	ADSS1	-0.0439433	-0.152003	0.650765
tr|A0A0D2MK82|A0A0D2MK82_9CHLO	MK82	adenylosuccinate synthase	6.3.4.4	ADSS2	-0.120294	-0.473931	-2.64386
tr|A0A0D2KPU5|A0A0D2KPU5_9CHLO	KPU5	argininosuccinate synthase	6.3.4.5	ASS1	-0.152003	-0.340075	-2.32193
tr|A0A0D2LXA1|A0A0D2LXA1_9CHLO	LXA1	argininosuccinate synthase	6.3.4.5	ASS2	-0.0588937	-0.304006	-0.736966
tr|A0A0D2N2I1|A0A0D2N2I1_9CHLO	N2I1	aspartate carbamoyltransferase	2.1.3.2	ACT1	-0.0439433	-0.152003	0.650765
tr|A0A0D2MK82|A0A0D2MK82_9CHLO	MK82	aspartate carbamoyltransferase	2.1.3.2	ACT2	-0.120294	-0.473931	-2.64386
tr|A0A0D2MDC4|A0A0D2MDC4_9CHLO	MDC4	glutamate dehydrogenase	1.4.1.3	GLUD1	-0.0892673	0.0426443	0.722466
tr|A0A0D2J4G9|A0A0D2J4G9_9CHLO	2J4G	glutamate synthase	1.4.1.13	GS1	-0.0144996	-0.0740006	0.298658
tr|A0A0D2LCD0|A0A0D2LCD0_9CHLO	LCD0	glutamate synthase	1.4.1.14	GS2	0.176323	-0.286304	-1.39593
tr|A0A0D2L3Z0|A0A0D2L3Z0_9CHLO	L3Z0	glutamate synthase	1.4.1.13	GS3	0.0976108	-0.321928	-1.05889
tr|A0A0D2MI17|A0A0D2MI17_9CHLO	MI17	glutamine synthetase	6.3.1.2	GLS1	0.201634	-0.268817	-2
tr|A0A0D2K0T8|A0A0D2K0T8_9CHLO	K0T8	glutamine synthetase	6.3.1.2	GLS2	0.0285692	0.0285692	-0.862496
tr|A0A0D2MK82|A0A0D2MK82_9CHLO	MK82	carbamoyl-phosphate synthase	6.3.4.16	CPS1	-0.120294	-0.473931	-2.64386
tr|A0A0D2N9E6|A0A0D2N9E6_9CHLO	N9E6	acetylglutamate kinase	2.7.2.8	AGK	-0.0291463	0.0285692	0.263034
tr|A0A0D2N9E6|A0A0D2N9E6_9CHLO	N9E6	N-acetyl-gamma-glutamyl-phosphate reductase	1.2.1.38	NGGPR	-0.0291463	0.0285692	0.263034
tr|A0A0D2MA84|A0A0D2MA84_9CHLO	MA84	glutamate gamma-semialdehyde dehydrogenase	1.5.1.12	GGSD	0.214125	0.189034	0.948601
tr|A0A0D2L7K4|A0A0D2L7K4_9CHLO	L7K4	glutamate 5-kinase	2.7.2.11	G5K	0.669027	0.464668	0.992768
tr|A0A0D2KBC9|A0A0D2KBC9_9CHLO	KBC9	pyrroline-5-carboxylate reductase	1.5.1.2	PCR1	0.344828	0.286881	0.863938
tr|A0A0D2J494|A0A0D2J494_9CHLO	J494	pyrroline-5-carboxylate reductase	1.5.1.2	PCR2	0.411426	0.111031	0.575312
tr|A0A0D2MI17|A0A0D2MI17_9CHLO	MI17	glutamate-ammonia ligase	6.3.1.2	GAL1	0.201634	-0.268817	-2
tr|A0A0D2K0T8|A0A0D2K0T8_9CHLO	K0T8	glutamate-ammonia ligase	6.3.1.2	GAL2	0.0285692	0.0285692	-0.862496
tr|A0A0D2L7K4|A0A0D2L7K4_9CHLO	L7K4	glutamate-5-semialdehyde dehydrogenase	1.2.1.41	GSDH	0.669027	0.464668	0.992768

## Sheet: Oxidative phosphorylation
Protein-ID	Protein-abbreviation	Enzyme	EC	Enzyme-abbreviation	Log2(20 g L-1/Control)	Log2(40 g L-1/Control)	Log2(60 g L-1/Control)
tr|A0A0D2MC54|A0A0D2MC54_9CHLO	MC54	NADH dehydrogenase	1.6.99.3	NDH1	-0.0291463	0.0143553	0.687061
tr|A0A0D2NNU8|A0A0D2NNU8_9CHLO	NNU8	NADH dehydrogenase	1.6.99.3	NDH2	0.15056	-0.120294	-2.94342
tr|A0A0D2M464|A0A0D2M464_9CHLO	M464	NADH dehydrogenase	1.6.99.3	NDH3	0.0143553	-0.234465	-0.268817
tr|A0A0D2LNM2|A0A0D2LNM2_9CHLO	LNM2	NADH dehydrogenase	1.6.99.3	NDH4	-0.0892673	-0.321928	-0.168123
tr|A0A0D2K6W3|A0A0D2K6W3_9CHLO	K6W3	NADH dehydrogenase	1.6.99.3	NDH5	-0.234465	0.613532	1.40599
tr|A0A0D2K5D3|A0A0D2K5D3_9CHLO	K5D3	NADH dehydrogenase	1.6.99.3	NDH6	0.0703893	0.321928	0.799087
tr|A0A0D2L9P1|A0A0D2L9P1_9CHLO	L9P1	NADH dehydrogenase	1.6.99.3	NDH7	-0.415037	-0.0740006	-0.621488
tr|A0A0D2NDC9|A0A0D2NDC9_9CHLO	NDC9	NADH dehydrogenase	1.6.99.3	NDH8	-0.184425	-0.0892673	0.565597
tr|A0A0D2LT46|A0A0D2LT46_9CHLO	LT46	Succinate dehydrogenase	1.3.5.1	SDHA	0.275007	-0.120294	0.669027
tr|A0A0D2KYR0|A0A0D2KYR0_9CHLO	KYR0	Succinate dehydrogenase	1.3.5.1	SDHB	0.0565835	0	0.201634
tr|A0A0D2LGA3|A0A0D2LGA3_9CHLO	LGA3	Cytochrome c reductase	1.10.2.2	ISP	-0.217591	-0.68966	-3.18442
tr|A0A0D2N0A6|A0A0D2N0A6_9CHLO	N0A6	Cytochrome c reductase	1.10.2.2	Cyt1	0.0143553	0.0703893	-0.358454
tr|A0A0D2N2T4|A0A0D2N2T4_9CHLO	N2T4	cytochrome-c oxidase	1.9.3.1	CYR	0.0976108	0.189034	-0.915936
tr|A0A0D2LBJ7|A0A0D2LBJ7_9CHLO	LBJ7	F-type ATPase	3.6.3.14	FTAA	-0.0144996	0.275007	0.613532
tr|A0A0D2KPC0|A0A0D2KPC0_9CHLO	KPC0	F-type ATPase	3.6.3.14	FTAB	-0.0144996	0.0565835	-0.556393
tr|A0A0D2M3N2|A0A0D2M3N2_9CHLO	M3N2	F-type ATPase	3.6.3.14	FTAC1	-0.184425	0.356144	1.02857
tr|A0A0D2M8B1|A0A0D2M8B1_9CHLO	M8B1	F-type ATPase	3.6.3.14	FTAC2	-0.168123	-0.577767	-0.736966
tr|A0A0D2MAM8|A0A0D2MAM8_9CHLO	MAM8	F-type ATPase	3.6.3.14	FTAO	-0.473931	-0.120294	-1.55639
tr|A0A0D2N614|A0A0D2N614_9CHLO	N614	F-type ATPase	3.6.3.14	FTAD	0.0703893	0.782409	1.26303
tr|A0A0D2LBJ7|A0A0D2LBJ7_9CHLO	LBJ7	V-type ATPase	3.6.3.15	VTAB1	-0.0144996	0.275007	0.613532
tr|A0A0D2KX90|A0A0D2KX90_9CHLO	KX90	V-type ATPase	3.6.3.15	VTAB2	0.176323	0.189034	0.970854
tr|A0A0D2K5C6|A0A0D2K5C6_9CHLO	K5C6	V-type ATPase	3.6.3.15	VTAB3	0.0426443	-0.0439433	0.713696
tr|A0A0D2J9Q0|A0A0D2J9Q0_9CHLO	J9Q0	V-type ATPase	3.6.3.15	VTAA	0.0565835	0	0.505891
tr|A0A0D2NGS4|A0A0D2NGS4_9CHLO	NGS4	V-type ATPase	3.6.3.15	VTAD	0.0285692	0.275007	1.12433
tr|A0A0D2IZG8|A0A0D2IZG8_9CHLO	IZG8	V-type ATPase	3.6.3.15	VTAE	0.250962	-0.217591	-3.32193
tr|A0A0D2N027|A0A0D2N027_9CHLO	N027	V-type ATPase	3.6.3.15	VTAC	-0.104697	0.0285692	1.13093
tr|A0A0D2MQP4|A0A0D2MQP4_9CHLO	MQP4	V-type ATPase	3.6.3.15	VTAL	0.0565835	-0.286304	-0.836501

## Sheet: Glutathione
Protein-ID	Protein-abbreviation	Enzyme	EC	Enzyme-abbreviation	Log2(20 g L-1/Control)	Log2(40 g L-1/Control)	Log2(60 g L-1/Control)
tr|A0A0D2J842|A0A0D2J842_9CHLO	J842	5-oxoprolinase	3.5.2.9	5OP	0.137504	0.594549	1.95977
tr|A0A0D2NPZ9|A0A0D2NPZ9_9CHLO	NPZ9	PepA	PepA	PepA	0.0426443	-0.168123	-0.514573
tr|A0A0D2JXS4|A0A0D2JXS4_9CHLO	JXS4	PepA	PepA	PepA	-0.104697	-0.358454	-0.473931
tr|A0A0D2MZP7|A0A0D2MZP7_9CHLO	MZP7	glutathione-disulfide reductase	1.8.1.7	GDR	0.333424	0.201634	0.475085
tr|A0A0D2N5T1|A0A0D2N5T1_9CHLO	N5T1	glutathione peroxidase	1.11.1.9	GP	0.432959	-0.454032	-1.94342

[truncated: 4 more sheets: Signal, Nucleotide metabolism, Cell cycle, Cell membrane and wall]
